# Supplementary material for: Intracellular niche-specific profiling reveals transcriptional adaptations required for the cytosolic lifestyle of Salmonella enterica
Source: PLoS Pathog. 2021 Aug 30;17(8):e1009280. doi: 10.1371/journal.ppat.1009280 (PMC8432900; doi:10.1371/journal.ppat.1009280)
Supplement: S1 Dataset — Tab 1 shows the raw counts. Raw sequencing reads have been deposited at Gene Expression Omnibus (GEO) database under series ID GSE179103. A total of 42 to 57 million sequence reads were generated from each sample. Tab 2 shows transcripts per million (TPM). All genes with mapped reads were reported as TPM and a threshold TPM value of 10 was used as a cut-off to distinguish gene expression from background. Tab 3 shows differential sequence analysis via DESeq2 v1.30.1. Tab 4 shows genes that were deemed differentially expressed (adjusted p-value of 0.05 or below). Tab 5 and Tab 6 shows the expression profiles of “up cytosol” and “up vacuole” genes that passed statistical significance in 22 distinct infection-relevant in vitro growth conditions plus in macrophages (http://bioinf.gen.tcd.ie/cgi-bin/salcom.pl?db=salcom_mac_HL). (XLSX) [file ppat.1009280.s012.xlsx]

## Sheet: counts
Locus_tag	Gene_name	Gene_type	Location	EBSS_rep1	EBSS_rep2	WTM_rep1	WTM_rep2
SL1344_0001	thrL	CDS	chromosome	8812	6974	14726	11320
SL1344_0002	thrA	CDS	chromosome	4025	3255	6046.5	5447.5
SL1344_0003	thrB	CDS	chromosome	5902	6560.5	5296.5	4435
SL1344_0004	thrC	CDS	chromosome	6154	6959.5	5907	5195.5
SL1344_0005	yaaA	CDS	chromosome	1081	851	1316	1283
SL1344_0006	yaaJ	CDS	chromosome	2182	1984	2195	1899
SL1344_0007	talB	CDS	chromosome	9893	7890	15080	11234
SL1344_0008	mog	CDS	chromosome	1361	793	1943	1622
SL1344_0009	yaaH	CDS	chromosome	254	142	281	265
SL1344_0010	htgA	CDS	chromosome	45	25.5	29	34
SL1344_0011	yaaI	CDS	chromosome	61	21.5	62	62
SL1344_0012	dnaK	CDS	chromosome	24800	15636	41603.5	36230
SL1344_0013	dnaJ	CDS	chromosome	4344	3540.5	8111.75	7591.5
SL1344_0014	STM0014	CDS	chromosome	283	284	392	390
SL1344_0015	STM0015	CDS	chromosome	37	30	30	69
SL1344_0016	STM0016	CDS	chromosome	16.5	18.5	16	16.5
SL1344_0017	STM0017	CDS	chromosome	30	14	26	30.5
SL1344_0018	chiA	CDS	chromosome	400	277	361	322
SL1344_0019	STM0019	CDS	chromosome	249	214	360	342
SL1344_0020	STM0020	CDS	chromosome	40	20	45	48
SL1344_0021	bcfA	CDS	chromosome	50	31	74	51
SL1344_0022	bcfB	CDS	chromosome	20.5	15	38	18
SL1344_0023	bcfC	CDS	chromosome	130.5	90	176.5	170
SL1344_0024	bcfD	CDS	chromosome	99.5	61	141.5	92.5
SL1344_0025	bcfE	CDS	chromosome	37	31.5	42	42
SL1344_0026	bcfF	CDS	chromosome	31.5	42	49.5	43
SL1344_0027	bcfG	CDS	chromosome	54	28.5	71.5	73.5
SL1344_0028	bcfH	CDS	chromosome	174	141.5	204.5	180.5
SL1344_0029	SL1344_0029	CDS	chromosome	84	61.5	86.5	90.5
SL1344_0030	STM0029	CDS	chromosome	5	7	14	10
SL1344_0031	STM0030	CDS	chromosome	53	26	49	59
SL1344_0032	STM0031	CDS	chromosome	10	12	11	10
SL1344_0033	STM0032	CDS	chromosome	213	182	280	239
SL1344_0034	STM0033	CDS	chromosome	294	201	525	469
SL1344_0035	STM0034	CDS	chromosome	20	19	29	29
SL1344_0036	STM0035	CDS	chromosome	245.5	161.5	266	218.5
SL1344_0037	STM0036	CDS	chromosome	180	116.5	248	225.5
SL1344_0038	STM0037	CDS	chromosome	69	37.5	78	65
SL1344_0039	STM0038	CDS	chromosome	496	300	555	529
SL1344_0040	nhaA	CDS	chromosome	11815	7424	15308	12988
SL1344_0041	nhaR	CDS	chromosome	4395	2853	5576	5422
SL1344_0042	STM0041	CDS	chromosome	166.5	170	247	237.5
SL1344_0043	STM0042	CDS	chromosome	47.5	50	54	57.5
SL1344_0044	rpsT	CDS	chromosome	11521	6250	13016	13855
SL1344_0045	yaaY	CDS	chromosome	166.5	106.5	188	212
SL1344_0046	ribF	CDS	chromosome	2508	1946.5	3889.5	3965
SL1344_0047	ileS	CDS	chromosome	9234	7807	13908.5	11711.5
SL1344_0048	lspA	CDS	chromosome	2259.5	1956	3557	3356.5
SL1344_0049	fkpB	CDS	chromosome	1851.5	1375	2475.5	1921.5
SL1344_0050	ispH	CDS	chromosome	2408.5	2043	3456.5	3455.5
SL1344_0051	STM0050	CDS	chromosome	634	357	778.5	732
SL1344_0052	rihC	CDS	chromosome	703	614	977.5	844
SL1344_0053	citB2	CDS	chromosome	244	212.5	206	192
SL1344_0054	citA2	CDS	chromosome	451	390.5	525	460
SL1344_0055	STM0054	CDS	chromosome	30.33	28.17	35.83	36.33
SL1344_0056	STM0055	CDS	chromosome	38.83	33.67	31.17	28.5
SL1344_0057	oadG	CDS	chromosome	4	3	6.5	4.5
SL1344_0058	STM0057	CDS	chromosome	40.5	26	50.5	40.5
SL1344_0059	citC2	CDS	chromosome	47	37	40.5	47.5
SL1344_0060	citD2	CDS	chromosome	13	6.5	16.5	15.5
SL1344_0061	citE2	CDS	chromosome	38	24	36.5	36.5
SL1344_0062	citF2	CDS	chromosome	58	57.5	70	64
SL1344_0063	citX2	CDS	chromosome	37	25	47.5	35.5
SL1344_0064	citG2	CDS	chromosome	70	70	94	79
SL1344_0065	dapB	CDS	chromosome	2623	2262	3648	3516
SL1344_0066A	STM0065	CDS	chromosome	31	30	49	41
SL1344_0067	carA	CDS	chromosome	1635.5	1022.5	2360	1642
SL1344_0068	carB	CDS	chromosome	4027.5	2827.5	5458	3584
SL1344_0069	caiF	CDS	chromosome	404	298	500	471
SL1344_0070	caiE	CDS	chromosome	35	40	51	52
SL1344_0071	caiD	CDS	chromosome	39	26	37	47
SL1344_0072	caiC	CDS	chromosome	110	89	154	176
SL1344_0073	caiB	CDS	chromosome	203	131	275	218
SL1344_0074	caiA	CDS	chromosome	93	62	104	89.5
SL1344_0075	caiT	CDS	chromosome	17	13	17	13.5
SL1344_0076	fixA	CDS	chromosome	28.5	13.5	23	16.5
SL1344_0077	fixB	CDS	chromosome	11.5	11.5	21	16.5
SL1344_0078	fixC	CDS	chromosome	36	26	38	30.5
SL1344_0079	fixX	CDS	chromosome	11	13	19	21.5
SL1344_0080	yaaU	CDS	chromosome	246	163	307	234
SL1344_0081	STM0080	CDS	chromosome	116	63	146	138
SL1344_0082	STM0081	CDS	chromosome	4329	4353	4123	3035
SL1344_0083	STM0082	CDS	chromosome	3473.5	4196.5	1393.5	919.5
SL1344_0083A	SL1344_0083A	CDS	chromosome	855.75	1102.83	368	302.5
SL1344_0084	STM0084	CDS	chromosome	420	387	418	377
SL1344_0085	SL1344_0085	CDS	chromosome	5	3	5	12
SL1344_0086	yabF	CDS	chromosome	201	163	250.5	218
SL1344_0087	kefC	CDS	chromosome	611	506	824.5	678
SL1344_0088	folA	CDS	chromosome	1025	700	1416	1527
SL1344_0089	apaH	CDS	chromosome	2598.5	2247.5	2814	2506
SL1344_0090	apaG	CDS	chromosome	2043.5	1650.5	2349	2338
SL1344_0091	ksgA	CDS	chromosome	4744.5	4155	5004.5	5126.5
SL1344_0092	pdxAa	CDS	chromosome	4656.5	3677	6341	5948
SL1344_0093	surA	CDS	chromosome	7445	6385	9882.5	8833
SL1344_0094	imp	CDS	chromosome	10205	7888	13308	12021
SL1344_0095	djlA	CDS	chromosome	1961	1418	2845	2530
SL1344_0096	rluA	CDS	chromosome	384.5	296	636	595
SL1344_0097	hepA	CDS	chromosome	1160	873.5	1483	1325.5
SL1344_0098	polB	CDS	chromosome	1576	1174	2535	2234
SL1344_0099	STM0098	CDS	chromosome	202	154	314	269
SL1344_0099A	SL1344_0099A	CDS	chromosome	10.64	8.25	16.06	16.17
SL1344_0100	STM0100	CDS	chromosome	62	51	64	74
SL1344_0101	araD	CDS	chromosome	52.33	59	80.5	80.83
SL1344_0102	araA	CDS	chromosome	94	93.5	112	73.5
SL1344_0103	araB	CDS	chromosome	26	35.5	29	31.5
SL1344_0104	araC	CDS	chromosome	530	421	738	572
SL1344_0105	yabI	CDS	chromosome	954	811	1233	1003
SL1344_0106	thiQ	CDS	chromosome	171.5	102.5	208	197.5
SL1344_0107	thiP	CDS	chromosome	288.5	211.5	404.5	339.5
SL1344_0108	tbpA	CDS	chromosome	322	177	337.5	339
SL1344_0109	yabN	CDS	chromosome	282.5	203.5	485	406
SL1344_0109A	sgrT	CDS	chromosome	2079	1335	3706	3466.5
SL1344_0110	leuD	CDS	chromosome	758.5	729.5	1189.5	946.5
SL1344_0111	leuC	CDS	chromosome	1125.5	1076.5	1848.5	1488.5
SL1344_0112	leuB	CDS	chromosome	1481	1328	2340.5	1928
SL1344_0113	leuA	CDS	chromosome	1928	1619	3278.5	2934
SL1344_0114	leuL	CDS	chromosome	9949	9925	19704	20607
SL1344_0115	leuO	CDS	chromosome	104	87	126	129
SL1344_0116	ilvI	CDS	chromosome	1213	1183	1930	1726.5
SL1344_0117	ilvH	CDS	chromosome	755	669	1004	1008.5
SL1344_0118	fruR	CDS	chromosome	1107	841	1338	1050
SL1344_0119	mraZ	CDS	chromosome	6171.5	4527.5	9236	8233.5
SL1344_0120	mraW	CDS	chromosome	6662	4976	11516	10609
SL1344_0121	ftsL	CDS	chromosome	2957	2158	5065	4704.5
SL1344_0122	ftsI	CDS	chromosome	8646.5	6094.5	15674	17094
SL1344_0123	murE	CDS	chromosome	4962.5	3815	7933	6846.5
SL1344_0124	murF	CDS	chromosome	3829.5	2772	6371	5112.5
SL1344_0125	mraY	CDS	chromosome	4082.5	3174.5	6456.5	5414.5
SL1344_0126	murD	CDS	chromosome	4736.5	3574.5	7351	6633
SL1344_0127	ftsW	CDS	chromosome	4571	3569	7099	5798.5
SL1344_0128	murG	CDS	chromosome	3337	2622	5581	4811.5
SL1344_0129	murC	CDS	chromosome	4740	3454.5	6528.5	5764.5
SL1344_0130	ddl	CDS	chromosome	4693.5	3585.5	8342.5	7399.5
SL1344_0131	ftsQ	CDS	chromosome	4001.5	2889.5	6284.5	5579
SL1344_0132	ftsA	CDS	chromosome	7053	5452.5	11222.5	10692
SL1344_0133	ftsZ	CDS	chromosome	8384	6938	12003	10765
SL1344_0134	lpxC	CDS	chromosome	17000	12820	24544	21978
SL1344_0135	yacA	CDS	chromosome	1248	799	1691	1402
SL1344_0136	secA	CDS	chromosome	7455	5485	9894	8675
SL1344_0137	mutT	CDS	chromosome	208	157	267	264
SL1344_0138	yacG	CDS	chromosome	446.5	285.5	555	523.5
SL1344_0139	yacF	CDS	chromosome	1019.5	773	1486	1320.5
SL1344_0140	coaE	CDS	chromosome	840	490.5	1001	1018
SL1344_0141	guaC	CDS	chromosome	4256	2963	6274	5670
SL1344_0142	pilC	CDS	chromosome	31.5	26	38	40
SL1344_0143	pilB	CDS	chromosome	30	14	28.5	14
SL1344_0144	pilA	CDS	chromosome	11.5	13	7.5	18
SL1344_0145	nadC	CDS	chromosome	459	316	656	602
SL1344_0146	ampD	CDS	chromosome	1364	1057.5	2270	1765.5
SL1344_0147	ampE	CDS	chromosome	1102	979.5	1890	1759.5
SL1344_0148	STM0148	CDS	chromosome	122.5	77	206	192.5
SL1344_0149	STM0149	CDS	chromosome	158.5	110	203	170.5
SL1344_0150	aroP	CDS	chromosome	1139	953	1863	1654
SL1344_0151	pdhR	CDS	chromosome	1843	1241	2051	2229.5
SL1344_0152	aceE	CDS	chromosome	14488.5	11400.5	22993	18489.5
SL1344_0153	aceF	CDS	chromosome	12168.5	9660.5	20849	16760.5
SL1344_0154	lpdA	CDS	chromosome	12272	10399	17171	14794
SL1344_0155	STM0155	CDS	chromosome	39	26	51	53
SL1344_0156	STM0156	CDS	chromosome	57	67	80	57
SL1344_0157	yacH	CDS	chromosome	111	67	117	78
SL1344_0159	acnB	CDS	chromosome	10121	7718	12039.5	9362
SL1344_0160	STM0159	CDS	chromosome	3170	2117	3874	3689
SL1344_0161	yacL	CDS	chromosome	1515	917	2368	1894
SL1344_0162	kdgT	CDS	chromosome	117.5	83.5	172	130.5
SL1344_0163	STM0162	CDS	chromosome	133	131.5	180	144
SL1344_0164	pdxAb	CDS	chromosome	528	375.5	742.5	606
SL1344_0165	STM0164	CDS	chromosome	1681.5	1124.5	2626.5	2389.5
SL1344_0166	speD	CDS	chromosome	1319	849	1509.5	1228.5
SL1344_0167	speE	CDS	chromosome	1012	760	1387.5	1041.5
SL1344_0168	yacC	CDS	chromosome	1856	1196	3002	2541
SL1344_0169	cueO	CDS	chromosome	448	406	608	505
SL1344_0170	gcd	CDS	chromosome	1849	2030	2437	2201
SL1344_0171	hpt	CDS	chromosome	1042	667	1145	1287
SL1344_0172	yadF	CDS	chromosome	9900	7174	16714	15737
SL1344_0173	yadG	CDS	chromosome	961.5	736.5	1240	1081.5
SL1344_0174	yadH	CDS	chromosome	686.5	541.5	970	867.5
SL1344_0175	stiH	CDS	chromosome	98	72	125	107
SL1344_0176	stiC	CDS	chromosome	56	35.5	62	57.5
SL1344_0177	stiB	CDS	chromosome	16	9.5	23	22.5
SL1344_0178	stiA	CDS	chromosome	50	34	54	52
SL1344_0179	yadI	CDS	chromosome	183	101	178	164
SL1344_0180	yadE	CDS	chromosome	810	669	900	742
SL1344_0181	panD	CDS	chromosome	1295	879	1600	1383
SL1344_0182	panC	CDS	chromosome	583	386	719	709
SL1344_0183	panB	CDS	chromosome	481	311	651	609
SL1344_0184	folK	CDS	chromosome	224.5	189	319	239.5
SL1344_0185	pcnB	CDS	chromosome	1867.5	1379	2497	2478.5
SL1344_0186	yadB	CDS	chromosome	519.5	426	591	533
SL1344_0187	dksA	CDS	chromosome	6511.5	4068	7925	7163
SL1344_0188	sfsA	CDS	chromosome	1450.5	965.5	2045	1678
SL1344_0189	ligT	CDS	chromosome	681.5	470.5	1128	1043
SL1344_0190	hrpB	CDS	chromosome	1839	1372	2636	2405
SL1344_0191	mrcB	CDS	chromosome	4560	3324	5806	5314
SL1344_0192	fhuA	CDS	chromosome	8896.5	6169	13858.5	13570
SL1344_0193	fhuC	CDS	chromosome	1707	1190	2758	2588
SL1344_0194	fhuD	CDS	chromosome	1597.5	1092.5	2310.5	2139.5
SL1344_0195	fhuB	CDS	chromosome	3728	2500.5	5923	5383
SL1344_0196	stfA	CDS	chromosome	38	28	52	33
SL1344_0197	stfC	CDS	chromosome	147.5	145	168.5	155
SL1344_0198	stfD	CDS	chromosome	37.5	40	37.5	26
SL1344_0199	stfE	CDS	chromosome	24	32	16.5	36.5
SL1344_0200	stfF	CDS	chromosome	40	35.5	41	33.5
SL1344_0201	stfG	CDS	chromosome	30	27.5	27	16
SL1344_0202	STM0201	CDS	chromosome	230.5	206	356.5	335
SL1344_0203	hemL	CDS	chromosome	2348	1712	3757	3317
SL1344_0204	clcA	CDS	chromosome	701	521	1063	898
SL1344_0205	yadR	CDS	chromosome	7962	5435	11950	10927
SL1344_0206	yadS	CDS	chromosome	123.5	89	178.5	165.5
SL1344_0207	btuF	CDS	chromosome	271.5	200.5	412.5	323.5
SL1344_0208	mtn	CDS	chromosome	1154	848.5	1885	1631
SL1344_0209	dgt	CDS	chromosome	1277	846	1882	1761
SL1344_0210	htrA	CDS	chromosome	6780	5129.5	7571.5	6819
SL1344_0211	cdaR	CDS	chromosome	961	728	1441	1123
SL1344_0212	yaeH	CDS	chromosome	3490	2162	5431.5	4132
SL1344_0213	STM0212	CDS	chromosome	4950.5	5201	4517.5	3846
SL1344_0214	dapD	CDS	chromosome	8325	5836	12192.5	10975
SL1344_0215	glnD	CDS	chromosome	1747	1391	2570.5	2275
SL1344_0216	map	CDS	chromosome	2601	1662	3933	3373
SL1344_0217	rpsB	CDS	chromosome	19219.5	13884	25503.5	19590.5
SL1344_0218	tsf	CDS	chromosome	13211	8639	16442	15136
SL1344_0219	pyrH	CDS	chromosome	4164	2905	5049	4257
SL1344_0220	frr	CDS	chromosome	6222	4651.5	8555	8440.5
SL1344_0221	dxr	CDS	chromosome	1536	1090	2315	2349
SL1344_0222	uppS	CDS	chromosome	3782	2775	4441.5	4305
SL1344_0223	cdsA	CDS	chromosome	3354	3349.5	5287.5	5010.5
SL1344_0224	yaeL	CDS	chromosome	11139	10586.5	16424	15892.5
SL1344_0225	yaeT	CDS	chromosome	26498	21514	35750	29941
SL1344_0226	hlpA	CDS	chromosome	11924	9699.5	15095	14047
SL1344_0227	lpxD	CDS	chromosome	10885	8759.5	15148	13987
SL1344_0228	fabZ	CDS	chromosome	7730	5932	10818.5	9867
SL1344_0229	lpxA	CDS	chromosome	5625	5255.5	8620.5	8448
SL1344_0230	lpxB	CDS	chromosome	2430.5	2174	3304.5	3431.5
SL1344_0231	rnhB	CDS	chromosome	1327	1014.5	1861.5	1770.5
SL1344_0232	dnaE	CDS	chromosome	6937	5678.5	8966.5	8569
SL1344_0233	accA	CDS	chromosome	3684.5	3109.5	4747.5	4249
SL1344_0234	STM0233	CDS	chromosome	615	424	792	807
SL1344_0235	ldcC	CDS	chromosome	1905	1404	3296	2886
SL1344_0236	yaeR	CDS	chromosome	675	416	1047	875
SL1344_0237	mesJ	CDS	chromosome	792	602	1379	1248
SL1344_0238	rof	CDS	chromosome	1329	761.5	1670	1679
SL1344_0239	yaeP	CDS	chromosome	3447	1842.5	4579	4229
SL1344_0240	yaeQ	CDS	chromosome	890	745.5	1085.5	1057
SL1344_0241	yaeJ	CDS	chromosome	1036.5	660.5	1283	1169.5
SL1344_0242	cutF	CDS	chromosome	1043.5	959	1649.5	1538.5
SL1344_0243	proS	CDS	chromosome	3552	2598	5180	4560
SL1344_0244	yaeB	CDS	chromosome	488.5	380.5	796	727.5
SL1344_0245	rcsF	CDS	chromosome	1311.5	762.5	1575	1411.5
SL1344_0246	metQ	CDS	chromosome	3495.5	2571	6036.5	5255
SL1344_0247	yaeE	CDS	chromosome	1151.5	805.5	2186	1689
SL1344_0248	abc	CDS	chromosome	1248	804.5	1875.5	1586
SL1344_0249	yaeD	CDS	chromosome	1566	1046	2478	1971
SL1344_0250	dkgB	CDS	chromosome	397	316	517	395
SL1344_0251	yafC	CDS	chromosome	236	156	377	327
SL1344_0252	STM0257	CDS	chromosome	108	95	181	161
SL1344_0253	yafD	CDS	chromosome	1661	1224	3144	2865
SL1344_0254	yafE	CDS	chromosome	1007	694	1918	1585
SL1344_0255	dniR	CDS	chromosome	6953	6118	8026	8047
SL1344_0256	gloB	CDS	chromosome	691	490	924	733
SL1344_0257	yafS	CDS	chromosome	589	326	939	833
SL1344_0258	rnhA	CDS	chromosome	990	545	1305	1429
SL1344_0259	dnaQ	CDS	chromosome	1123	718	1576	1319
SL1344_0260	sciA	CDS	chromosome	99.5	100.5	141.5	117.5
SL1344_0261	sciB	CDS	chromosome	51.5	45.5	51	48
SL1344_0262	sciC	CDS	chromosome	164.5	136	191.5	175.5
SL1344_0263	sciD	CDS	chromosome	61	52.5	94	76.5
SL1344_0264	sciE	CDS	chromosome	83	48	87	89.5
SL1344_0265	sciF	CDS	chromosome	82.5	69.5	113	68
SL1344_0266	sciG	CDS	chromosome	185	132	234	199
SL1344_0267	sciH	CDS	chromosome	41	38	53	39.5
SL1344_0268	sciI	CDS	chromosome	118	97	161	135.5
SL1344_0270	sciJ	CDS	chromosome	98	72	87	71
SL1344_0271	sciK	CDS	chromosome	17	20	14.5	20
SL1344_0272	STM0277	CDS	chromosome	123	74	122	133
SL1344_0273	STM0278	CDS	chromosome	64	30	45	37
SL1344_0274	sciK1	CDS	chromosome	31	29	34.5	31
SL1344_0275	sciN	CDS	chromosome	14	11.5	18.5	13.5
SL1344_0276	sciO	CDS	chromosome	52	27	60.5	45
SL1344_0277	sciP	CDS	chromosome	63.5	59	72.5	82
SL1344_0278	sciQ	CDS	chromosome	50.5	41.5	57.5	60
SL1344_0279	sciR	CDS	chromosome	19	8.5	30	22.5
SL1344_0280	sciS	CDS	chromosome	285.5	294	413.5	359.5
SL1344_0281	sciT	CDS	chromosome	90.5	65	113	87.5
SL1344_0282	sciU	CDS	chromosome	64	30	58.5	61
SL1344_0283	sciV	CDS	chromosome	119	101.5	136	136.5
SL1344_0284	vgrS	CDS	chromosome	161	117	196.5	186.5
SL1344_0285	sciW	CDS	chromosome	19.5	13.5	26.5	15
SL1344_0286	STM0291	CDS	chromosome	1025.5	828.5	1400.5	1262
SL1344_0286A	SL1344_0286A	CDS	chromosome	540.5	415.5	602	607
SL1344_0286B	STM0292	CDS	chromosome	1387.5	1032	2033.5	1844.5
SL1344_0288	sciX	CDS	chromosome	334	205.5	323	400
SL1344_0289	sciY	CDS	chromosome	128	102	118	158
SL1344_0291	STM0295	CDS	chromosome	166	118	152	212
SL1344_0292	STM0296	CDS	chromosome	29	31	59	33
SL1344_0293	STM0297	CDS	chromosome	12	22	27	34
SL1344_0294	STM0298	CDS	chromosome	12	3	8	4
SL1344_0295	safA	CDS	chromosome	597	319	763	693
SL1344_0296	safB	CDS	chromosome	220.5	112	211.5	179
SL1344_0297	safC	CDS	chromosome	922.5	768.5	1318.5	1200
SL1344_0298	safD	CDS	chromosome	187	169.5	219	221
SL1344_0299	ybeJ	CDS	chromosome	531	437	363	379
SL1344_0300	sinR	CDS	chromosome	1515	859	1957	1594
SL1344_0301	STM0305	CDS	chromosome	60	33	69	67
SL1344_0302	pagN	CDS	chromosome	10030	10165	7314	6003
SL1344_0303	sciZ	CDS	chromosome	1281	1583	1178	1058
SL1344_0304	yafV	CDS	chromosome	1071	677	1624	1203
SL1344_0305	fadE	CDS	chromosome	2806	2390	3713	2432
SL1344_0306	gmhA	CDS	chromosome	2397	1819	4116	3579
SL1344_0307	yafJ	CDS	chromosome	1371	1017	2086	1953
SL1344_0308	yafK	CDS	chromosome	706	416	856	815
SL1344_0309	dbh	CDS	chromosome	1335	902	1696	1462
SL1344_0310	STM0314	CDS	chromosome	1183.5	837.5	1163	1178.5
SL1344_0311	prfH	CDS	chromosome	535.5	381.5	513	586.5
SL1344_0312	pepD	CDS	chromosome	5331	4091	8084	6815
SL1344_0313	gpt	CDS	chromosome	570	322	659.5	626
SL1344_0314	frsA	CDS	chromosome	2253	1376	3438	2861
SL1344_0315	crl	CDS	chromosome	4757	3461	8097	6686
SL1344_0316	phoE	CDS	chromosome	3557	2117	3451	3267
SL1344_0317	proB	CDS	chromosome	2990.5	2211	4448	4141.5
SL1344_0318	proA	CDS	chromosome	2088.5	1524	2999	2896.5
SL1344_0319	STM0325	CDS	chromosome	59	45	80.5	67.5
SL1344_0320	dhaF	CDS	chromosome	31	17	39	22
SL1344_0322	STM0327	CDS	chromosome	5539	2708	7565	4880
SL1344_0323	STM0328	CDS	chromosome	79	67	72	66
SL1344_0324	leuC2	CDS	chromosome	53	47	84	53
SL1344_0325	leuD2	CDS	chromosome	43	34	48.5	38
SL1344_0326	STM0331	CDS	chromosome	114	106.5	197	137
SL1344_0327	STM0332	CDS	chromosome	175.33	158.67	232.17	218
SL1344_0328	STM0333	CDS	chromosome	342.33	241.17	477.67	474.5
SL1344_0329	STM0334	CDS	chromosome	66	40	107	76
SL1344_0330	STM0335	CDS	chromosome	111	58	108	113
SL1344_0331	stbE	CDS	chromosome	145.5	118.5	169	164.5
SL1344_0332	stbD	CDS	chromosome	174.5	163	216	239.5
SL1344_0333	stbC	CDS	chromosome	202	150	355.5	291
SL1344_0334	stbB	CDS	chromosome	3	10.5	11.5	8
SL1344_0335	stbA	CDS	chromosome	10	2	6	8
SL1344_0336	STM0341	CDS	chromosome	687	466	752.5	704.5
SL1344_0337	STM0342	CDS	chromosome	272	199	249.5	317.5
SL1344_0338	STM0343	CDS	chromosome	521	423	610	607
SL1344_0339	STM0344	CDS	chromosome	1617.5	1067.5	2062	1940
SL1344_0340	STM0345	CDS	chromosome	414.5	274.5	544	536
SL1344_0341	STM0346	CDS	chromosome	201	130	218	155
SL1344_0342	STM0347	CDS	chromosome	296.5	160.5	217	209.5
SL1344_0343	STM0348	CDS	chromosome	70.5	40.5	63	45.5
SL1344_0344	STM0349	CDS	chromosome	155	89	150	122
SL1344_0345	STM0350	CDS	chromosome	61	51	76	54
SL1344_0346	STM0351	CDS	chromosome	102	63.5	99	102
SL1344_0347	STM0352	CDS	chromosome	11	11.5	17	6
SL1344_0348	STM0353	CDS	chromosome	154.5	141	250	195.5
SL1344_0349	STM0354	CDS	chromosome	83.5	63	97	83.5
SL1344_0350	STM0355	CDS	chromosome	151	114	228	230
SL1344_0351	STM0356	CDS	chromosome	429	509	365	387
SL1344_0352	mod	CDS	chromosome	1941.5	1301	2880	2519
SL1344_0353	res	CDS	chromosome	3071.5	2183	4365	3650
SL1344_0354	STM0359	CDS	chromosome	458	316	745	534
SL1344_0355	STM0360	CDS	chromosome	567.5	552	845	756.5
SL1344_0356	STM0361	CDS	chromosome	697	652.5	1148.5	1022.5
SL1344_0357	STM0362	CDS	chromosome	67.5	54.5	105.5	90
SL1344_0358	STM0363	CDS	chromosome	5868	3597	10463	8685
SL1344_0359	foxA	CDS	chromosome	2603	1741	4946	4558
SL1344_0360	yahN	CDS	chromosome	1701	1059	2483	1778
SL1344_0361	yahO	CDS	chromosome	907	730	1196	870
SL1344_0362	prpR	CDS	chromosome	267	197	392	278
SL1344_0363	prpB	CDS	chromosome	70	60	94	65
SL1344_0364	prpC	CDS	chromosome	96.5	66	93.5	78.5
SL1344_0365	prpD	CDS	chromosome	82.5	55	128.5	110.5
SL1344_0366	prpE	CDS	chromosome	198	177	233	171
SL1344_0367	hemB	CDS	chromosome	2266	1451	3302	2616
SL1344_0368	yaiU	CDS	chromosome	1364	965	1767	1554
SL1344_0369	yaiV	CDS	chromosome	162	111	220	214
SL1344_0370	ampH	CDS	chromosome	875	706	1224	1159
SL1344_0371	sbmA	CDS	chromosome	1135	952.5	1538	1337
SL1344_0372	yaiW	CDS	chromosome	894	713.5	1391	1190
SL1344_0373	yaiY	CDS	chromosome	659	630	467	447
SL1344_0374	yaiZ	CDS	chromosome	4790	2783	8378	5632
SL1344_0375	ddlA	CDS	chromosome	1954	1533	3184	3073
SL1344_0376	STM0381	CDS	chromosome	318	325	387	347
SL1344_0377	STM0382	CDS	chromosome	228	154	366	376
SL1344_0378	yaiB	CDS	chromosome	4285	3429	4635	4399
SL1344_0379	psiF	CDS	chromosome	405	286	493	426
SL1344_0380	adrA	CDS	chromosome	549	554	816	843
SL1344_0381	proC	CDS	chromosome	1918	1428	3065	2467
SL1344_0382	yaiI	CDS	chromosome	489	410	854	747
SL1344_0383	aroL	CDS	chromosome	1261	1028	2096	2033.5
SL1344_0384	yaiA	CDS	chromosome	1380	1004	1891	1508.5
SL1344_0385	aroM	CDS	chromosome	1260	1056	1581	1457
SL1344_0386	yaiE	CDS	chromosome	2016	1444	3220	2627
SL1344_0387	rdgC	CDS	chromosome	988	633	1336	1235
SL1344_0388	yajF	CDS	chromosome	953	621	1365	1176
SL1344_0389	araJ	CDS	chromosome	690	599	877	710
SL1344_0390	sbcC	CDS	chromosome	1064	801.5	1472	1248.5
SL1344_0391	sbcD	CDS	chromosome	419	361.5	620	549.5
SL1344_0392	phoB	CDS	chromosome	3828	2895	4891	4668
SL1344_0393	phoR	CDS	chromosome	3329	2791	4667	4252
SL1344_0394	brnQ	CDS	chromosome	4120	3533	5183	4423
SL1344_0395	proY	CDS	chromosome	1439	1194	1874	1734
SL1344_0396	malZ	CDS	chromosome	387	297	502	474
SL1344_0397	tsaA	CDS	chromosome	9215	8283	11078	9074
SL1344_0398	yajB	CDS	chromosome	1393	963	2378	1924
SL1344_0399	queA	CDS	chromosome	766	600	1030	934
SL1344_0400	tgt	CDS	chromosome	4514.5	3497	6700.5	6140.5
SL1344_0401	yajC	CDS	chromosome	5627	4347	8699	7265
SL1344_0402	secD	CDS	chromosome	7244	5757.5	10036	9104
SL1344_0403	secF	CDS	chromosome	4291.5	3873.5	6542.5	5509.5
SL1344_0404	STM0409	CDS	chromosome	305.5	278.5	489.5	387
SL1344_0405	STM0410	CDS	chromosome	341.5	265.5	398.5	359
SL1344_0406	yajD	CDS	chromosome	1200	760	1727	1557
SL1344_0407	tsx	CDS	chromosome	1315	875	1907	1333
SL1344_0408	yajI	CDS	chromosome	188	128	275	202
SL1344_0409	nrdR	CDS	chromosome	3697.5	2386.5	4148.5	3284
SL1344_0410	ribD	CDS	chromosome	4717.5	4532.5	4559.5	3903
SL1344_0411	ribH	CDS	chromosome	6301.5	6379.5	6504.5	5802.75
SL1344_0412	nusB	CDS	chromosome	4607.5	4293.5	5439.5	5105.25
SL1344_0413	thiL	CDS	chromosome	1615.5	1374	1805.5	1496.5
SL1344_0414	pgpA	CDS	chromosome	617.5	631	1021.5	989.5
SL1344_0415	yajO	CDS	chromosome	1003	763	1173	1145
SL1344_0416	dxs	CDS	chromosome	2783.5	2126.5	3553.5	3239
SL1344_0417	ispA	CDS	chromosome	1531.5	1146	2115	1977.5
SL1344_0418	xseB	CDS	chromosome	962	784.5	1445.5	1433.5
SL1344_0419	thiI	CDS	chromosome	1952	1327	2532	2249
SL1344_0420	phnV	CDS	chromosome	610	420	798	732
SL1344_0421	phnU	CDS	chromosome	663.5	468	980.5	806.5
SL1344_0422	phnT	CDS	chromosome	962	616.5	1254.5	993.5
SL1344_0423	phnS	CDS	chromosome	704.5	427.5	914	838
SL1344_0424	phnR	CDS	chromosome	214	163	285	276
SL1344_0425	phnW	CDS	chromosome	189.5	123.5	263.5	192.5
SL1344_0426	phnX	CDS	chromosome	125.5	91.5	213.5	204.5
SL1344_0427	thiJ	CDS	chromosome	499	469.5	856.5	752
SL1344_0428	apbA	CDS	chromosome	1129	849.5	1549.5	1292
SL1344_0429	yajQ	CDS	chromosome	2286	1356	3194	2531
SL1344_0430	yajR	CDS	chromosome	741	614	1010	934
SL1344_0430A	SL1344_0430A	CDS	chromosome	30	25	39	40
SL1344_0431	STM0437	CDS	chromosome	857	601	1380	1075
SL1344_0432	STM0438	CDS	chromosome	548	398	595	545
SL1344_0433	cyoE	CDS	chromosome	5178.5	4346.5	7445.5	6196.5
SL1344_0434	cyoD	CDS	chromosome	2381.5	2008	3420.5	3294
SL1344_0435	cyoC	CDS	chromosome	2517	2256.5	3609	2897.5
SL1344_0436	cyoB	CDS	chromosome	9785	8256.5	13555	9901
SL1344_0437	cyoA	CDS	chromosome	11861	8522.5	17302	14534
SL1344_0438	ampG	CDS	chromosome	791	560.5	1198.5	987
SL1344_0439	yajG	CDS	chromosome	808	455.5	1075.5	874
SL1344_0440	bolA	CDS	chromosome	2223	1227	3366	2903
SL1344_0441	tig	CDS	chromosome	10501	6532	14308	14080
SL1344_0442	clpP	CDS	chromosome	8426	5760	15331	13088
SL1344_0443	clpX	CDS	chromosome	19948	14612	27172	29802
SL1344_0444	lon	CDS	chromosome	13023	10009	20375	18973
SL1344_0445	hupB	CDS	chromosome	19851	13971	22420	18251
SL1344_0446	cypD	CDS	chromosome	5305	4416	7319	6883
SL1344_0447	comE1	CDS	chromosome	119	86	153	109
SL1344_0448	ybaW	CDS	chromosome	203	217	220	213
SL1344_0449	ybaX	CDS	chromosome	1377	1154	2542	2602
SL1344_0450	ybaE	CDS	chromosome	570	397	856	610
SL1344_0451	cof	CDS	chromosome	519	247.5	816.5	650.5
SL1344_0452	STM0458	CDS	chromosome	510	441	888	930
SL1344_0453	ybaO	CDS	chromosome	1100	711.5	1483.5	1570
SL1344_0454	mdlA	CDS	chromosome	1311	948	1659	1661
SL1344_0455	mdlB	CDS	chromosome	953	839.5	1337.5	1226
SL1344_0456	glnK	CDS	chromosome	35	18.5	41	26.5
SL1344_0457	amtB	CDS	chromosome	286	227.5	387	386.5
SL1344_0458	tesB	CDS	chromosome	1131	813	1654	1464
SL1344_0459	ybaY	CDS	chromosome	1669	1311	2449	1984
SL1344_0460	ybaZ	CDS	chromosome	1083	722	1846	1519
SL1344_0461	ylaB	CDS	chromosome	903	608	1293	1056
SL1344_0462	rpmE2	CDS	chromosome	7023	8604	2706	1943
SL1344_0463	rpmJa	CDS	chromosome	3312	4528	1198	1072
SL1344_0464	ylaC	CDS	chromosome	874	590	1403	1228
SL1344_0465	maa	CDS	chromosome	2987	1876	3748	3175
SL1344_0466	hha	CDS	chromosome	3088.5	1859.5	3544	3017
SL1344_0467	ybaJ	CDS	chromosome	2814.5	1464.5	3041	2506
SL1344_0468	acrB	CDS	chromosome	9621.5	8239	12813	10601.5
SL1344_0469	acrA	CDS	chromosome	3224	2397.5	3973.5	3306.5
SL1344_0470	acrR	CDS	chromosome	1080	608	1488	1273
SL1344_0471	aefA	CDS	chromosome	3239	2390	4985	4185
SL1344_0472	STM0479	CDS	chromosome	1783	1114	2589	2350
SL1344_0473	ybaM	CDS	chromosome	340	181.5	336	334
SL1344_0474	priC	CDS	chromosome	551	398.5	717	711
SL1344_0476	apt	CDS	chromosome	1685	1070	2008	2101
SL1344_0477	dnaX	CDS	chromosome	5120	3967.5	7975.25	7207
SL1344_0478	ybaB	CDS	chromosome	1624.5	1354.5	2124.75	1937
SL1344_0479	recR	CDS	chromosome	1443.5	1193	2489	2404
SL1344_0480	htpG	CDS	chromosome	10018	5850	16370	15254
SL1344_0481	adk	CDS	chromosome	1409	1007	2152	1899
SL1344_0482	hemH	CDS	chromosome	840	532	1203	1152
SL1344_0483	aes	CDS	chromosome	74	64	96	68
SL1344_0484	gsk	CDS	chromosome	1049	756	1439	1295
SL1344_0485	ybaL	CDS	chromosome	3218	2377	5119	4947
SL1344_0486	fsr	CDS	chromosome	387	287	729	660
SL1344_0487	ushA	CDS	chromosome	2620	2002	3775	3221
SL1344_0488	ybaK	CDS	chromosome	882	561	1385	1263
SL1344_0489	ybaP	CDS	chromosome	867	651	1333	1174
SL1344_0490	STM0497	CDS	chromosome	206	159	271	235
SL1344_0491	copA	CDS	chromosome	430	311	569	440
SL1344_0492	cueR	CDS	chromosome	556	402	780	675
SL1344_0493	ybbJ	CDS	chromosome	299.5	270	491	423.5
SL1344_0494	ybbK	CDS	chromosome	1591.5	1265	2313	1930.5
SL1344_0495	ybbL	CDS	chromosome	184	113.5	206.5	190.5
SL1344_0496	ybbM	CDS	chromosome	245	162.5	366.5	345.5
SL1344_0497	ybbN	CDS	chromosome	3003	1832	5003	4163
SL1344_0498	ybbO	CDS	chromosome	934	691	1354	1240
SL1344_0499	tesA	CDS	chromosome	910	709	1481	1249
SL1344_0500	ybbA	CDS	chromosome	1073	654	1238	1118
SL1344_0501	ybbP	CDS	chromosome	2056	1617.5	3222	2946.5
SL1344_0502	STM0509	CDS	chromosome	454	325	810	729
SL1344_0503	sfbA	CDS	chromosome	1986	1100	4025	3582
SL1344_0504	sfbB	CDS	chromosome	1555	1084	3738.5	3374
SL1344_0505	sfbC	CDS	chromosome	957	661	2236.5	1966
SL1344_0506	ybbB	CDS	chromosome	868	554	1298	1124
SL1344_0507	ybbS	CDS	chromosome	195	145	222	175
SL1344_0508	allA	CDS	chromosome	196	170	244	241
SL1344_0509	allR	CDS	chromosome	2059	1522	3392	2712
SL1344_0510	gcl	CDS	chromosome	112.5	102.5	142.5	145
SL1344_0511	gip	CDS	chromosome	79.5	73.5	94.5	85
SL1344_0512	garRa	CDS	chromosome	51	37	55	68
SL1344_0513	STM0520	CDS	chromosome	88	62	79	71
SL1344_0515	allP	CDS	chromosome	40	42	42	33
SL1344_0516	allB	CDS	chromosome	111	94	98	90
SL1344_0517	ybbY	CDS	chromosome	61	44	84	64.5
SL1344_0518	glxK	CDS	chromosome	72	61	121	96.5
SL1344_0519	ylbA	CDS	chromosome	316	203	478	383.5
SL1344_0520	allC	CDS	chromosome	73.5	65.5	90	68
SL1344_0521	allD	CDS	chromosome	28	18	33.5	26
SL1344_0522	fdrA	CDS	chromosome	84.5	74.5	101.5	84.5
SL1344_0523	ylbE	CDS	chromosome	39	26.5	53	47
SL1344_0524	ylbF	CDS	chromosome	27	32.5	41.5	35
SL1344_0525	arcC	CDS	chromosome	75.5	58.5	114	88.5
SL1344_0526	purK	CDS	chromosome	928.5	712	1204	1033.5
SL1344_0527	purE	CDS	chromosome	762.5	558	901	738.5
SL1344_0528	lpxH	CDS	chromosome	437.5	281.5	536	494
SL1344_0529	ppiB	CDS	chromosome	2902.5	1785.5	3886	3306
SL1344_0530	cysS	CDS	chromosome	3230	2304	5106	4385
SL1344_0531	STM0538	CDS	chromosome	178.5	112.5	228.5	207
SL1344_0532	STM0539	CDS	chromosome	132	74	189	143.5
SL1344_0533	ybcI	CDS	chromosome	166.5	129.5	274.5	218.5
SL1344_0534	ybcJ	CDS	chromosome	550.5	423	847.5	848
SL1344_0535	folD	CDS	chromosome	2544.5	1713	3971.5	3639
SL1344_0536	fimA	CDS	chromosome	147	77	281	224
SL1344_0537	fimI	CDS	chromosome	29	26	76	79
SL1344_0538	fimC	CDS	chromosome	35	17	38.5	45.5
SL1344_0539	fimD	CDS	chromosome	124.5	106.5	201	188.5
SL1344_0540	fimH	CDS	chromosome	108	93	140	134
SL1344_0541	fimF	CDS	chromosome	99.5	65.5	119.5	108
SL1344_0542	fimZ	CDS	chromosome	58	28	56	67
SL1344_0543	fimY	CDS	chromosome	17	22	25.5	18.5
SL1344_0544	STM0551	CDS	chromosome	18	10	13.5	17.5
SL1344_0545	fimW	CDS	chromosome	141	88	193	158
SL1344_0546	STM0555	CDS	chromosome	56.5	34	76.5	65
SL1344_0547	STM0557	CDS	chromosome	408	240.5	546.5	478.5
SL1344_0548	gtrBa	CDS	chromosome	99	56.5	117	143
SL1344_0549	gtrAa	CDS	chromosome	84	49	80.5	92.5
SL1344_0550	STM0561	CDS	chromosome	23	16	42	26
SL1344_0550A	cusA	CDS	chromosome	125	106	159	172
SL1344_0551	ykgD	CDS	chromosome	91	60	138	125
SL1344_0552	ykgC	CDS	chromosome	189	130	285	238
SL1344_0553	STM0565	CDS	chromosome	7	3.5	17	11.5
SL1344_0554	ykgB	CDS	chromosome	29	29.5	47	39.5
SL1344_0555	STM0567	CDS	chromosome	927	630	1398	1320
SL1344_0556	pheP	CDS	chromosome	1020	680	1399	1176
SL1344_0557	ybdG	CDS	chromosome	747	520	1058	923
SL1344_0558	apeE	CDS	chromosome	4698	5290	4574	4039
SL1344_0559	STM0571	CDS	chromosome	2354	2146	2779	2390
SL1344_0560	STM0572	CDS	chromosome	62	36	44	45
SL1344_0561	STM0573	CDS	chromosome	29.5	26	30	21
SL1344_0562	manZ	CDS	chromosome	45	38.5	34.5	25
SL1344_0563	manY	CDS	chromosome	29.5	22.5	28.5	21
SL1344_0564	manX	CDS	chromosome	15.5	15	11.5	3.5
SL1344_0565	STM0577	CDS	chromosome	16.5	14	15.5	13.5
SL1344_0566	nfnB	CDS	chromosome	1241	869	1938	1556
SL1344_0567	ybdF	CDS	chromosome	200	132	241	213.5
SL1344_0568	ramR	CDS	chromosome	820	576	1304	1261.5
SL1344_0569	ramA	CDS	chromosome	291	244	356	373
SL1344_0570	ybdJ	CDS	chromosome	714	544	1245	895
SL1344_0571	ybdK	CDS	chromosome	1881.5	1274	2634.5	2201.5
SL1344_0572	entD	CDS	chromosome	2086	1136.5	2964	2459.5
SL1344_0573	fepA	CDS	chromosome	15795.5	9119.5	27935.5	22785
SL1344_0574	fes	CDS	chromosome	17220	9935	30024	25391.5
SL1344_0575	ybdZ	CDS	chromosome	1716	1059	3107	2805
SL1344_0576	entF	CDS	chromosome	25873	15900	49007	42113.5
SL1344_0577	fepE	CDS	chromosome	2337	1554	3524	3753
SL1344_0578	fepC	CDS	chromosome	952	553.5	1716.5	1466.5
SL1344_0579	fepG	CDS	chromosome	920	674.5	1894.5	1680
SL1344_0580	fepD	CDS	chromosome	3449	2073	5985	5284.5
SL1344_0581	ybdA	CDS	chromosome	1592	984	2583	2195
SL1344_0582	fepB	CDS	chromosome	4017	2679	7433	5954
SL1344_0583	entC	CDS	chromosome	7601	4444	12689	10574.5
SL1344_0584	entE	CDS	chromosome	9275.5	5187.5	15619.2	13932.5
SL1344_0585	entB	CDS	chromosome	4791	3038	9548.25	7617.5
SL1344_0586	entA	CDS	chromosome	5548	3907	12023	10953
SL1344_0587	ybdB	CDS	chromosome	2966.5	1908.5	6282.5	5279.5
SL1344_0588	cstAa	CDS	chromosome	18247	15746	26408	22913
SL1344_0589	ybdD	CDS	chromosome	2220	1555	2260	1723
SL1344_0590	ybdH	CDS	chromosome	936	742	1368	1214
SL1344_0591	ybdL	CDS	chromosome	838	655	1373	1065
SL1344_0592	ybdM	CDS	chromosome	332	249.5	434	313
SL1344_0593	ybdN	CDS	chromosome	434	301.5	528	466
SL1344_0594	ybdO	CDS	chromosome	622	387	804	591
SL1344_0595	dsbG	CDS	chromosome	898	626	1259	992
SL1344_0596	ahpC	CDS	chromosome	7612	5539	12310	10348
SL1344_0597	ahpF	CDS	chromosome	1324	949	2088	1918
SL1344_0598	STM0610	CDS	chromosome	7	3.5	5	7
SL1344_0599	STM0611	CDS	chromosome	140	114	175	151
SL1344_0600	STM0612	CDS	chromosome	97.5	83.5	104.5	91.5
SL1344_0601	STM0613	CDS	chromosome	445.5	432	965.5	904.5
SL1344_0602	ybdQ	CDS	chromosome	8379	4946	14226	12040
SL1344_0603	ybdR	CDS	chromosome	282	247	338	361
SL1344_0604	rnk	CDS	chromosome	1356	1045	1437	1377
SL1344_0605	rna	CDS	chromosome	9493	8014	10300	7763
SL1344_0606	citT	CDS	chromosome	295	217	338.5	333
SL1344_0607	citG	CDS	chromosome	16	13.5	37	37.5
SL1344_0608	citX	CDS	chromosome	24	13.5	46.5	57.5
SL1344_0609	citF	CDS	chromosome	75	47.5	138.5	109
SL1344_0610	citE	CDS	chromosome	51.5	33.5	105	84
SL1344_0611	citD	CDS	chromosome	20.5	11.5	33.5	40
SL1344_0612	citC	CDS	chromosome	402	142.5	798	507
SL1344_0613	citA	CDS	chromosome	758.5	519	1253	1171.5
SL1344_0614	citB	CDS	chromosome	241.5	153	434	435.5
SL1344_0615	dcuC	CDS	chromosome	112	84	189	158.5
SL1344_0616	pagP	CDS	chromosome	3955	3668	4442	5598
SL1344_0617	cspE	CDS	chromosome	74931	58724	93566	94681
SL1344_0618	ccrB	CDS	chromosome	934	670	1797	1519
SL1344_0619	STM0631	CDS	chromosome	492	485	717	581
SL1344_0620	tatE	CDS	chromosome	1410	1456	1243	981
SL1344_0621	lipA	CDS	chromosome	2304	1489	3717	3483
SL1344_0622	ybeF	CDS	chromosome	419	277	489	377
SL1344_0623	lipB	CDS	chromosome	1342	949	2038	1936
SL1344_0624	ybeD	CDS	chromosome	2157	1333	3410	3105
SL1344_0625	dacA	CDS	chromosome	3746	2545	5171	4565
SL1344_0626	rlpA	CDS	chromosome	1963.5	1337	2644	2281.5
SL1344_0627	mrdB	CDS	chromosome	1818	1262.5	2690.5	2048
SL1344_0628	mrdA	CDS	chromosome	1670.5	1049.5	2102.5	2017.5
SL1344_0629	ybeA	CDS	chromosome	744	569.5	992	1049.5
SL1344_0630	ybeB	CDS	chromosome	1354	958.5	1814	1661.5
SL1344_0631	cobC	CDS	chromosome	323	228	436	321
SL1344_0632	cobD	CDS	chromosome	200	172	311	194
SL1344_0633	nadD	CDS	chromosome	528	406	626.5	504
SL1344_0634	holA	CDS	chromosome	1602	1215.5	2026.5	1764.5
SL1344_0635	rlpB	CDS	chromosome	1641.5	1367.5	2458	2170.5
SL1344_0636	leuS	CDS	chromosome	5885.5	4660	8945	7397
SL1344_0637	STM0649	CDS	chromosome	13	8.5	21.5	33
SL1344_0638	STM0650	CDS	chromosome	87	61.5	101.5	107
SL1344_0639	STM0651	CDS	chromosome	562	397	1058	1037
SL1344_0640	STM0652	CDS	chromosome	1164	709	1766	1625
SL1344_0641	ybeL	CDS	chromosome	2795	1781	4324	3207
SL1344_0642	ybeQ	CDS	chromosome	259	164	338	302
SL1344_0643	ybeR	CDS	chromosome	52	43	66	57.5
SL1344_0644	ybeS	CDS	chromosome	115.5	87	137	146.5
SL1344_0645	ybeU	CDS	chromosome	80.5	55	83.5	101
SL1344_0647	ybeV	CDS	chromosome	222	200	329.5	267
SL1344_0648	hscC	CDS	chromosome	165	124	203	173
SL1344_0649	STM0660	CDS	chromosome	709.5	516.5	862	554.5
SL1344_0650	rihA	CDS	chromosome	712.5	499.5	980	626.5
SL1344_0651	gltL	CDS	chromosome	913	898.5	722.5	637
SL1344_0652	gltK	CDS	chromosome	973	1072	939	685.5
SL1344_0653	gltJ	CDS	chromosome	872	895.5	845	617
SL1344_0654	gltI	CDS	chromosome	6420	5075	9480.5	6758.5
SL1344_0655	lnt	CDS	chromosome	2353	1640.5	3012.5	2709
SL1344_0656	ybeX	CDS	chromosome	3493	2648.5	5014.5	4667
SL1344_0657	ybeY	CDS	chromosome	1568.5	1257	2308	2204.5
SL1344_0658	phoL	CDS	chromosome	3783.5	2564	5011	4577.5
SL1344_0659	miaB	CDS	chromosome	2834	2869	2703	2428
SL1344_0660	ubiF	CDS	chromosome	1110	969	1961	1736
SL1344_0661	STM0672	CDS	chromosome	389	275	682	599
SL1344_0662	asnB	CDS	chromosome	2324	1421	3527	2961
SL1344_0663	nagD	CDS	chromosome	701.5	579.5	972.5	888
SL1344_0664	nagC	CDS	chromosome	1229.5	944.5	1763	1543
SL1344_0665	nagA	CDS	chromosome	2400	1556	3162.5	2523
SL1344_0666	nagB	CDS	chromosome	3370	1915	4457	3203
SL1344_0667	nagE	CDS	chromosome	2399	2021	3399	2441
SL1344_0668	glnS	CDS	chromosome	5056	3572	7926	6665
SL1344_0669	ybfM	CDS	chromosome	1130	570.5	2044.5	1414.5
SL1344_0670	ybfN	CDS	chromosome	141	81.5	193.5	173.5
SL1344_0671	STM0689	CDS	chromosome	210	189	292	238
SL1344_0672	STM0690	CDS	chromosome	59.5	47.5	70	60.5
SL1344_0673	STM0691	CDS	chromosome	221.5	147.5	281	272.5
SL1344_0674	STM0692	CDS	chromosome	693	520	981	858
SL1344_0675	fur	CDS	chromosome	4582	2624	6555	6224
SL1344_0676	fldA	CDS	chromosome	5079	3033	6629	6033
SL1344_0677	ybfE	CDS	chromosome	242	173	260	269
SL1344_0678	ybfF	CDS	chromosome	761	506	1126	999
SL1344_0679	seqA	CDS	chromosome	1577	1158.5	2097	1946.5
SL1344_0680	pgm	CDS	chromosome	4013	3045.5	5513	5289.5
SL1344_0681	STM0699	CDS	chromosome	110	82	161	168
SL1344_0682	potE	CDS	chromosome	64	50	78	88.5
SL1344_0683	speF	CDS	chromosome	86	63	117	85.5
SL1344_0684	kdpE	CDS	chromosome	483	391.5	496.5	395
SL1344_0685	kdpD	CDS	chromosome	1061	952.5	1423.5	1233
SL1344_0686	kdpC	CDS	chromosome	103.5	98.5	160.5	145.5
SL1344_0687	kdpB	CDS	chromosome	161.5	129	242	211
SL1344_0688	kdpA	CDS	chromosome	133	102.5	162	185.5
SL1344_0688A	kdpF	CDS	chromosome	8	13	33.5	31
SL1344_0689	ybfA	CDS	chromosome	2329	1202	3294	2860
SL1344_0690	phrB	CDS	chromosome	506	471	718	714
SL1344_0691	ybgH	CDS	chromosome	605	434	891	878
SL1344_0692	ybgI	CDS	chromosome	2273.5	1671	3467.5	3411
SL1344_0693	ybgJ	CDS	chromosome	914.5	843	1760	1618
SL1344_0694	ybgK	CDS	chromosome	1034.5	939	1605.5	1236
SL1344_0695	ybgL	CDS	chromosome	891.5	682	1388	1265
SL1344_0696	STM0715	CDS	chromosome	80	65	58	35
SL1344_0697	fimB	CDS	chromosome	753	506	865	738
SL1344_0698	STM0717	CDS	chromosome	56	54.5	99	98.5
SL1344_0699	STM0718	CDS	chromosome	59	62.5	71	81.5
SL1344_0700	STM0719	CDS	chromosome	57.5	39	52	42.5
SL1344_0702	STM0720	CDS	chromosome	55.5	52	54	40.5
SL1344_0703	STM0721	CDS	chromosome	95	77	102	88
SL1344_0704	STM0722	CDS	chromosome	74.5	60	81	79.5
SL1344_0705	STM0723	CDS	chromosome	48.5	34	57	52.5
SL1344_0706	STM0724	CDS	chromosome	89	81	137	148
SL1344_0707	STM0725	CDS	chromosome	56	55	90	71
SL1344_0708	STM0726	CDS	chromosome	199	134	256	223
SL1344_0709	STM0727	CDS	chromosome	133	78.5	170.5	172.5
SL1344_0710	nei	CDS	chromosome	738	487.5	933.5	767.5
SL1344_0711	abrB	CDS	chromosome	175	182	263	248
SL1344_0712	gltA	CDS	chromosome	5746	3595	6512	4533
SL1344_0713	STM0731	CDS	chromosome	34	31	50	56
SL1344_0714	sdhC	CDS	chromosome	4682.5	3145.5	6293.5	3746
SL1344_0715	sdhD	CDS	chromosome	2888	2172.5	3736.5	2427.5
SL1344_0716	sdhA	CDS	chromosome	3829	3549	3836.5	2519
SL1344_0717	sdhB	CDS	chromosome	2020.5	1931	1957.5	1684.5
SL1344_0718	sucA	CDS	chromosome	6863.5	7084.5	6631	5351
SL1344_0719	sucB	CDS	chromosome	4413.5	4742.5	4489	4259
SL1344_0720	sucC	CDS	chromosome	3925	4359	4117.5	3516.5
SL1344_0721	sucD	CDS	chromosome	2109	2394	2504.5	2298
SL1344_0722	cydA	CDS	chromosome	6944	6218.5	7529.5	6070
SL1344_0723	cydB	CDS	chromosome	5123.5	5057.5	5844.5	4762.5
SL1344_0724	ybgT	CDS	chromosome	1105.5	966	1446	1494.5
SL1344_0725	ybgE	CDS	chromosome	759	825	1330	1251
SL1344_0726	ybgC	CDS	chromosome	865	636.5	1104.5	1148.5
SL1344_0727	tolQ	CDS	chromosome	1582.5	1498	2678.5	2370.5
SL1344_0728	tolR	CDS	chromosome	917.5	715.5	1289	1240
SL1344_0729	tolA	CDS	chromosome	2387	1904	3914	3592
SL1344_0730	tolB	CDS	chromosome	7957	6482.5	12286	10596
SL1344_0731	pal	CDS	chromosome	11447.5	7535.5	14338	10813.5
SL1344_0732	ybgF	CDS	chromosome	6622.5	4710	8886	7578.5
SL1344_0733	nadA	CDS	chromosome	227	201	290.5	234.5
SL1344_0734	pnuC	CDS	chromosome	342	291	448.5	445.5
SL1344_0735	ybgR	CDS	chromosome	334	252	617	486
SL1344_0736	ybgS	CDS	chromosome	299	191	482	375
SL1344_0737	aroG	CDS	chromosome	5744	4538	8977	8474
SL1344_0738	STM0761	CDS	chromosome	315.5	319.5	371.5	327
SL1344_0739	STM0762	CDS	chromosome	346.5	324.5	415.5	333
SL1344_0740	STM0763	CDS	chromosome	943	514	1639	1307
SL1344_0741	STM0764	CDS	chromosome	89	52	69	93
SL1344_0742	STM0765	CDS	chromosome	23	26.5	23	19
SL1344_0743	dcoC	CDS	chromosome	22	11	31.5	16
SL1344_0744	dcoA	CDS	chromosome	40.83	31.67	30.17	30
SL1344_0745	dcoB	CDS	chromosome	38.33	44.17	56.83	51.33
SL1344_0746	STM0769	CDS	chromosome	70	69	90	95
SL1344_0747	STM0770	CDS	chromosome	515.5	501	461	362.5
SL1344_0748	STM0771	CDS	chromosome	243.5	312	286	236.5
SL1344_0749	gpmA	CDS	chromosome	48232	23606	66096	55885
SL1344_0750	galM	CDS	chromosome	794	581.5	1025	897.5
SL1344_0751	galK	CDS	chromosome	1006.5	860.5	1613	1313
SL1344_0752	galT	CDS	chromosome	428.5	303	572.5	465.5
SL1344_0753	galE	CDS	chromosome	1275	843	2010.5	1652
SL1344_0754	STM0777	CDS	chromosome	96	73	135	127
SL1344_0755	modF	CDS	chromosome	2594	1790	4513	4022
SL1344_0756	modE	CDS	chromosome	917	691	1359	1161
SL1344_0757	ybhT	CDS	chromosome	1912	1388	3655	3800
SL1344_0758	modA	CDS	chromosome	1989	1972.5	2182.5	1843
SL1344_0759	modB	CDS	chromosome	1122.5	1073.5	1206.5	1012
SL1344_0760	modC	CDS	chromosome	1357.5	1452	1546	1345
SL1344_0761	ybhA	CDS	chromosome	560	362	797	682
SL1344_0762	ybhE	CDS	chromosome	2543	2036	3572	2992
SL1344_0763	ybhC	CDS	chromosome	1360	851	1864	1622
SL1344_0764	hutI	CDS	chromosome	2040	1532	2978.5	2252.5
SL1344_0765	hutG	CDS	chromosome	740	637	931.5	777.5
SL1344_0766	hutC	CDS	chromosome	578	422	641	571
SL1344_0767	hutU	CDS	chromosome	794.5	729.5	605	394.5
SL1344_0768	hutH	CDS	chromosome	487.5	525.5	390	323.5
SL1344_0769	ybhB	CDS	chromosome	1903	1795	3060	2993
SL1344_0770	bioA	CDS	chromosome	5216	3937	8368	7229
SL1344_0771	bioB	CDS	chromosome	6834	5299	9083.5	8301
SL1344_0772	bioF	CDS	chromosome	3840	3159	5601	4897
SL1344_0773	bioC	CDS	chromosome	2417	2280.5	3424	3034.5
SL1344_0774	bioDa	CDS	chromosome	1667	1590.5	2123.5	1887.5
SL1344_0775	uvrB	CDS	chromosome	2906	2184	3787	3198
SL1344_0776	slrP	CDS	chromosome	7335	5389	11075	9013
SL1344_0777	ybhK	CDS	chromosome	356	236	610	550
SL1344_0778	moaA	CDS	chromosome	1084.5	732.5	2102	2040.5
SL1344_0779	moaB	CDS	chromosome	882.5	527.5	1622.5	1563.5
SL1344_0780	moaC	CDS	chromosome	387	248.5	823.5	851
SL1344_0781	moaD	CDS	chromosome	328.5	182.5	568.5	523
SL1344_0782	moaE	CDS	chromosome	485	293.5	818.5	853.5
SL1344_0783	ybhL	CDS	chromosome	3230.5	2212.5	4908	4532.5
SL1344_0784	ybhM	CDS	chromosome	29.5	22.5	22.5	40
SL1344_0785	STM0809	CDS	chromosome	54.5	42.5	83.5	74.5
SL1344_0786	STM0810	CDS	chromosome	60	29	73	43.5
SL1344_0787	ybhN	CDS	chromosome	237	260	329.5	303
SL1344_0788	ybhO	CDS	chromosome	227.5	212	264	229
SL1344_0789	ybhP	CDS	chromosome	144.5	138	146.5	154
SL1344_0790	ybhQ	CDS	chromosome	9375	6413	10277	6589
SL1344_0791	ybhR	CDS	chromosome	779	587	849	757
SL1344_0792	ybhS	CDS	chromosome	611	541	861	761.5
SL1344_0793	ybhF	CDS	chromosome	1022.5	854.5	1296.5	1063
SL1344_0794	STM0818	CDS	chromosome	550	448.5	625.5	512.5
SL1344_0795	ybiH	CDS	chromosome	533.5	386	688	536
SL1344_0796	rhlE	CDS	chromosome	714	501	943	783
SL1344_0797	dinG	CDS	chromosome	2363.5	1720.5	3133	2492
SL1344_0798	ybiB	CDS	chromosome	899.5	712.5	1175	1077
SL1344_0799	ybiJ	CDS	chromosome	264.5	161.5	412.5	298.5
SL1344_0800	ybiI	CDS	chromosome	465	335	656	506
SL1344_0801	ybiN	CDS	chromosome	389	283	534	465
SL1344_0802	ybiO	CDS	chromosome	372	324	422	391
SL1344_0803	glnQ	CDS	chromosome	872.5	667	1269	959.5
SL1344_0804	glnP	CDS	chromosome	810.5	637	1332	878.5
SL1344_0805	glnH	CDS	chromosome	2879	1770	4898	3596
SL1344_0806	dps	CDS	chromosome	6240	4509	7219	5262
SL1344_0807	ybiF	CDS	chromosome	245	140	379	319
SL1344_0808	ompX	CDS	chromosome	15428	9570	23455	17673
SL1344_0809	ybiP	CDS	chromosome	676	531	1003	982
SL1344_0810	STM0835	CDS	chromosome	1354	903.5	1859.5	1841.5
SL1344_0811	ybiR	CDS	chromosome	641	506.5	936	938.5
SL1344_0812	ybiS	CDS	chromosome	991	835	1375	1433
SL1344_0813	ybiT	CDS	chromosome	3586	2739.5	5140.5	5048.5
SL1344_0814	STM0839	CDS	chromosome	193	146	183	174
SL1344_0815	ybiV(2)	CDS	chromosome	3	4	3	5
SL1344_0817	ybiU	CDS	chromosome	75	75	115	104
SL1344_0818	ybiV(1)	CDS	chromosome	1433	898	1791	1649
SL1344_0819	pflF	CDS	chromosome	55	50.5	56	49
SL1344_0820	pflE	CDS	chromosome	12	14.5	14	13
SL1344_0821	moeB	CDS	chromosome	638.5	467	911.5	805.5
SL1344_0822	moeA	CDS	chromosome	1118.5	913	1698.5	1425.5
SL1344_0823	ybiK	CDS	chromosome	1369.5	1010.5	2365	2200.5
SL1344_0824	yliA	CDS	chromosome	1901.5	1414.5	3298	3196.5
SL1344_0825	yliB	CDS	chromosome	1778	1191	2786	2528
SL1344_0826	yliC	CDS	chromosome	755.5	532	1120	1067
SL1344_0827	yliD	CDS	chromosome	679.5	556	1144	1126
SL1344_0828	rimO	CDS	chromosome	800	640	965	914
SL1344_0829	bssR	CDS	chromosome	821	779	951	722
SL1344_0830	STM0854	CDS	chromosome	133	110.5	104.5	78
SL1344_0831	STM0855	CDS	chromosome	387.5	372	286.5	221.5
SL1344_0832	STM0856	CDS	chromosome	268.5	239.5	203	189.5
SL1344_0833	STM0857	CDS	chromosome	949	656	1122	990
SL1344_0834	STM0858	CDS	chromosome	314	280	368	286
SL1344_0835	STM0859	CDS	chromosome	3139	3289	1632	1498
SL1344_0836	STM0860	CDS	chromosome	803	850	810	673
SL1344_0837	yliI	CDS	chromosome	159	172	232	238
SL1344_0838	yliJ	CDS	chromosome	1342	1054	2114	1819
SL1344_0839	dacC	CDS	chromosome	4587	4500	4354	3642
SL1344_0840	deoR	CDS	chromosome	1706	1150	2114	1966
SL1344_0841	ybjG	CDS	chromosome	2939	2176	4611	3471
SL1344_0842	mdfA	CDS	chromosome	520	361	813	738
SL1344_0843	STM0867	CDS	chromosome	668	530	1158	987.5
SL1344_0844	STM0868	CDS	chromosome	1205	787	1756	1480.5
SL1344_0845	STM0869	CDS	chromosome	234	155	255	285
SL1344_0846	STM0870	CDS	chromosome	1964	1340	3201	2891
SL1344_0847	ybjM	CDS	chromosome	124	111	206	185
SL1344_0848	grxA	CDS	chromosome	6930	4961	14839	15007
SL1344_0849	ybjC	CDS	chromosome	292.5	298.5	511	454.5
SL1344_0850	mdaA	CDS	chromosome	435.5	380.5	681	623.5
SL1344_0852	rimK	CDS	chromosome	996	714	1830	1497
SL1344_0853	ybjN	CDS	chromosome	496	346	680	521
SL1344_0854	potF	CDS	chromosome	952	743	1257	1122
SL1344_0855	potG	CDS	chromosome	785.5	686.5	985	940
SL1344_0856	potH	CDS	chromosome	520	452.5	587	478.5
SL1344_0857	potI	CDS	chromosome	694.5	621	865	753.5
SL1344_0858	ybjO	CDS	chromosome	658.5	464	925	770
SL1344_0859	rumB	CDS	chromosome	431.5	296	479	467
SL1344_0860	STM0884	CDS	chromosome	71	67	100.5	88
SL1344_0861	STM0885	CDS	chromosome	80.5	50	87.5	79
SL1344_0862	STM0886	CDS	chromosome	314.5	231	417	387
SL1344_0863	artJ	CDS	chromosome	2312	1366	3692	3237
SL1344_0864	artM	CDS	chromosome	1550.5	1148	2016.5	1778.5
SL1344_0865	artQ	CDS	chromosome	1059	812.5	1410	1262.5
SL1344_0866	artI	CDS	chromosome	1509.5	1108	2024.5	1732
SL1344_0867	artP	CDS	chromosome	2262	1495.5	3024	2806
SL1344_0868	ybjP	CDS	chromosome	1482	1017	2285	1739
SL1344_0869	STM0930	CDS	chromosome	2364.5	2311	2532.5	2139.5
SL1344_0870	ybjR	CDS	chromosome	1815	1717.5	2013	1835
SL1344_0871	STM0932	CDS	chromosome	446	334	672	575
SL1344_0872	ybjT	CDS	chromosome	647	493.5	1010	877.5
SL1344_0873	ltaA	CDS	chromosome	1148	828.5	1685.5	1381.5
SL1344_0874	poxB	CDS	chromosome	639	613	700.5	585
SL1344_0875	hcr	CDS	chromosome	258	225	355.5	332
SL1344_0876	hcp	CDS	chromosome	246	187	362.5	306
SL1344_0877	ybjE	CDS	chromosome	862	603	1234	1229
SL1344_0878	ybjD	CDS	chromosome	886	613	1347	1117
SL1344_0879	ybjX	CDS	chromosome	7837	6014	9157	9462
SL1344_0880	ybjY	CDS	chromosome	6347	5820	7799.5	7552.5
SL1344_0881	ybjZ	CDS	chromosome	5628	5283	7250.5	6954.5
SL1344_0882	cspD	CDS	chromosome	3192	2381	3333	2713
SL1344_0883	clpS	CDS	chromosome	4234.5	3129	6319.5	6383.5
SL1344_0884	clpA	CDS	chromosome	16481.5	15126	24305.5	22385.5
SL1344_0885	tnp	CDS	chromosome	580.13	404.13	829.83	770.98
SL1344_0886	STM0947	CDS	chromosome	120	140	163	108
SL1344_0887	STM0948	CDS	chromosome	157	150	147	117
SL1344_0888	STM0950	CDS	chromosome	240	198.5	315	263.5
SL1344_0889	STM0951	CDS	chromosome	141	109.5	202	158.5
SL1344_0890	STM0952	CDS	chromosome	434	392	666	670
SL1344_0891	infA	CDS	chromosome	3042	1947.5	3686.5	3860
SL1344_0892	STM0954	CDS	chromosome	3807	2877.5	5371.5	5969
SL1344_0893	aat	CDS	chromosome	770.5	538.5	1097.5	838
SL1344_0894	cydC	CDS	chromosome	1540.5	1074.5	2494	2019
SL1344_0895	cydD	CDS	chromosome	1714	1085	2671.5	2326
SL1344_0896	trxB	CDS	chromosome	4676	3829	5526	4715
SL1344_0897	lrp	CDS	chromosome	8918	6864	12756	13073
SL1344_0898	ftsK	CDS	chromosome	12560	9250	17632	15207
SL1344_0899	lolA	CDS	chromosome	2786.5	2320	3794	3216.5
SL1344_0900	ycaJ	CDS	chromosome	3566.5	2637	4592	3978.5
SL1344_0901	serS	CDS	chromosome	5833	4734	7671	6577
SL1344_0902	dmsA	CDS	chromosome	172.75	135	249	180.5
SL1344_0903	dmsB	CDS	chromosome	53.25	50.25	45	30
SL1344_0904	dmsC	CDS	chromosome	302.5	342.75	258.5	212
SL1344_0905	ycaD	CDS	chromosome	261	190	340	318
SL1344_0906	ycaM	CDS	chromosome	1460	1226	1468	1435
SL1344_0907	pflA	CDS	chromosome	1693.5	1216	2119.5	1878.5
SL1344_0908	STM0971	CDS	chromosome	1010	539	1589	1249
SL1344_0909	sopD2	CDS	chromosome	22659	21593	13682	9747
SL1344_0910	pflB	CDS	chromosome	8360	6803	8908	6707
SL1344_0911	focA	CDS	chromosome	1679	1456	2324	2098
SL1344_0912	ycaO	CDS	chromosome	2542	2063	2825	2493
SL1344_0913	ycaP	CDS	chromosome	217	213	268	248
SL1344_0914	serC	CDS	chromosome	5029	3518	8588	7910
SL1344_0915	aroA	CDS	chromosome	3994	2836	5990	5609
SL1344_0916	ycaL	CDS	chromosome	617	563	937	1107
SL1344_0917	cmk	CDS	chromosome	2501	2263	3958	3677
SL1344_0918	rpsA	CDS	chromosome	56398	40887	71908	58346
SL1344_0919	himD	CDS	chromosome	4126	2439	5501	4289
SL1344_0920	rec2	CDS	chromosome	321	227.5	417	383
SL1344_0921	msbA	CDS	chromosome	2367.5	1870.5	3269.5	2902
SL1344_0922	lpxK	CDS	chromosome	1008.5	810	1407	1379
SL1344_0923	ycaQ	CDS	chromosome	465	380	547.5	444
SL1344_0924	ycaR	CDS	chromosome	1126	737	1834	1527.75
SL1344_0925	kdsB	CDS	chromosome	1243	933	1870	1852.25
SL1344_0926	STM0989	CDS	chromosome	397	327	512	516
SL1344_0927	ycbC	CDS	chromosome	241	186	320	293
SL1344_0928	smtA	CDS	chromosome	860.5	769	1499.5	1289
SL1344_0929	mukF	CDS	chromosome	1562.5	1309.5	2346	2128.5
SL1344_0930	mukE	CDS	chromosome	1485	1014.5	1924	1606.5
SL1344_0931	mukB	CDS	chromosome	10462	8104	13052.5	11183
SL1344_0932	ycbB	CDS	chromosome	2819	2200	4125	3624
SL1344_0933	ycbK	CDS	chromosome	3722	3159	4322.5	3747
SL1344_0934	ycbL	CDS	chromosome	3146	2673	3656.5	3557
SL1344_0935	aspC	CDS	chromosome	5744	3703	9554	8942
SL1344_0936	ompF	CDS	chromosome	8812	5024	16099	12469
SL1344_0937	asnCa	CDS	chromosome	9139	5808	12732	11707
SL1344_0938	STM1001	CDS	chromosome	468	300	552	501
SL1344_0939	dpaL	CDS	chromosome	113	82	109	114
SL1344_0940	STM1003	CDS	chromosome	62	60	72	64
SL1344_0941	pncB	CDS	chromosome	1186	811	1614	1409
SL1344_0942	STM1005	CDS	prophage	2759	1875	4213.5	3656
SL1344_0943	STM1006	CDS	prophage	30.75	17.5	24.75	28.75
SL1344_0944	STM1007	CDS	prophage	16.25	8.5	12.75	19.75
SL1344_0945	STM1008	CDS	prophage	65.75	46	75.25	64.75
SL1344_0946	recEa	CDS	prophage	67.75	59.5	85.75	83.25
SL1344_0947	STM1010	CDS	prophage	31.5	14	26	30
SL1344_0948	STM2630	CDS	prophage	15.5	5.75	9.5	11
SL1344_0949	STM1011	CDS	prophage	19.5	3.75	24.5	20
SL1344_0950	STM1012	CDS	prophage	1367	862	2002	1656
SL1344_0951	C1	CDS	prophage	37	28.5	37	49.5
SL1344_0952	STM2626	CDS	prophage	60.5	32	66.5	46.5
SL1344_0953	STM1015	CDS	prophage	24.5	21	30	31
SL1344_0954	STM2624	CDS	prophage	13	17.5	28	21.5
SL1344_0955	STM2623	CDS	prophage	120	69.5	211.5	186
SL1344_0956	STM2622	CDS	prophage	2508	1305	4028	4334
SL1344_0957	STM1019	CDS	prophage	1319.5	791	1495	1429
SL1344_0958	STM1020	CDS	prophage	253.5	182	261	257.5
SL1344_0959	ninG	CDS	prophage	16.75	24.5	28.5	26
SL1344_0960	SL1344_0960	CDS	prophage	9.25	5.5	7	7
SL1344_0961	STM1022	CDS	prophage	156	107.5	188	181
SL1344_0962	STM1023	CDS	prophage	1227	762	1801	1733
SL1344_0963	STM1024	CDS	prophage	2	3	2	3
SL1344_0964	STM1025	CDS	prophage	450	299	566	499
SL1344_0965	gtgA	CDS	prophage	412	224.5	459.5	422.5
SL1344_0965A	STM2613	CDS	prophage	22.75	18.75	22.75	19.5
SL1344_0966	nucD	CDS	prophage	39.5	28.75	67.75	52
SL1344_0967	STM1029	CDS	prophage	23.75	16	29	14.5
SL1344_0968	STM1030	CDS	prophage	91.5	50.5	92	102
SL1344_0969	STM1031	CDS	prophage	269.5	216.5	326	301
SL1344_0971	STM1032	CDS	prophage	301	248	352	375.5
SL1344_0972	STM1033	CDS	prophage	473	447	613	540.5
SL1344_0973	STM1034	CDS	prophage	28.5	30.5	49	30
SL1344_0974	STM1035	CDS	prophage	32	32	43.5	36.5
SL1344_0975	STM1036	CDS	prophage	90.5	72.5	80	65.5
SL1344_0976	STM1037	CDS	prophage	88	69	89.5	78
SL1344_0977	STM1038	CDS	prophage	98.5	91.5	112	123.5
SL1344_0978	STM1039	CDS	prophage	91.5	76.5	107	103.5
SL1344_0979	STM1040	CDS	prophage	38.5	26	38.5	35.5
SL1344_0980	STM1041	CDS	prophage	785	635	969	838
SL1344_0981	STM1042	CDS	prophage	111	82	175	99
SL1344_0982	STM1043	CDS	prophage	313	232	373	343
SL1344_0983	sodCa	CDS	prophage	12134	11501	8679	6246
SL1344_0984	STM1045	CDS	prophage	158.5	110	180.5	208.5
SL1344_0985	STM1046	CDS	prophage	86.5	94.5	132.5	86.5
SL1344_0986	STM1047	CDS	prophage	75	64.5	94	83
SL1344_0987	STM1048	CDS	prophage	437	358.5	600	485.5
SL1344_0988	STM1049	CDS	prophage	118.5	119.17	118.67	106.5
SL1344_0989	STM1050	CDS	prophage	57	41.5	83.5	64
SL1344_0990	SL1344_0990	CDS	prophage	15	6	14	16
SL1344_0991	sseI	CDS	prophage	8534	10040.8	4266.67	3234
SL1344_0992	STM1052	CDS	prophage	1658	2175	957	710
SL1344_0993	STM1053	CDS	prophage	50	35	32	30
SL1344_0994	STM1054	CDS	prophage	182	146	240.5	209.5
SL1344_0995	gtgE	CDS	prophage	1398	1077.5	1917.5	1549.5
SL1344_0996	gtgF	CDS	prophage	70	40	62	102
SL1344_0997	pepN	CDS	chromosome	6356	4632	9828	8121
SL1344_0998	pyrD	CDS	chromosome	564	406	692	613
SL1344_0999	ycbW	CDS	chromosome	2327	1435	3552	3141
SL1344_1000	STM1060	CDS	chromosome	640	521	1167	1087
SL1344_1001	rlmL	CDS	chromosome	1595.5	1163	2094.5	1827.5
SL1344_1002	uup	CDS	chromosome	2029	1454.5	2445	2022
SL1344_1003	pqiA	CDS	chromosome	1319.5	1104	1970.5	1638
SL1344_1004	pqiB	CDS	chromosome	1918	1449.5	2405	2029
SL1344_1005	ymbA	CDS	chromosome	649	530	955	784.5
SL1344_1006	rmf	CDS	chromosome	3145	1910	6704	5614
SL1344_1007	fabA	CDS	chromosome	3269	2199	4188	3558
SL1344_1008	lonH	CDS	chromosome	2664	1722	3757	3213
SL1344_1009	ycbG	CDS	chromosome	1138	642	1948	1748
SL1344_1010	ompA	CDS	chromosome	23152	18823	43943	37820
SL1344_1011	sulA	CDS	chromosome	2182	1325	2334	1843
SL1344_1012	sxy	CDS	chromosome	224	161	323	277
SL1344_1013	yccS	CDS	chromosome	727	505.5	1063.5	861
SL1344_1014	yccF	CDS	chromosome	139	108.5	181.5	144
SL1344_1015	helD	CDS	chromosome	1983	1548	3224	2861
SL1344_1016	mgsA	CDS	chromosome	1054	636	1818	1635
SL1344_1017	yccT	CDS	chromosome	175	100	260	232
SL1344_1018	STM1078	CDS	chromosome	715	607	1068	957
SL1344_1019	yccV	CDS	chromosome	1645	980	2418	1918
SL1344_1020	yccW	CDS	chromosome	573	451	1110	825
SL1344_1021	STM1081	CDS	chromosome	209	160.5	355.5	303
SL1344_1022	STM1082	CDS	chromosome	629.5	460	990.5	907.5
SL1344_1023	yccX	CDS	chromosome	198.5	159.5	257	215.5
SL1344_1024	yccK	CDS	chromosome	785	509	891	900
SL1344_1025	yccA	CDS	chromosome	8651	6151	12635	10575
SL1344_1026	pipA	CDS	chromosome	4406	4711	3023	2276
SL1344_1027	pipB	CDS	chromosome	18255	19749	8820	5418
SL1344_1028	STM1089	CDS	chromosome	5	4	7	4
SL1344_1029	pipC	CDS	chromosome	4859	1451.5	9100	6373
SL1344_1030	sopB	CDS	chromosome	11012	3655.5	21770	15085
SL1344_1031	orfX	CDS	chromosome	22	25	35	31
SL1344_1032	STM1093	CDS	chromosome	231	188	162	117
SL1344_1033	pipD	CDS	chromosome	4389	3809	4014	2607
SL1344_1034	copS	CDS	chromosome	644.5	527	747.5	705.5
SL1344_1035	copR	CDS	chromosome	1060.5	752	1491.5	1183.5
SL1344_1036	STM1097	CDS	chromosome	957	809	1433	1215.5
SL1344_1037	hpaC	CDS	chromosome	67	48.5	112.5	68.5
SL1344_1038	hpaB	CDS	chromosome	124	101.5	219.5	160.5
SL1344_1039	hpaR	CDS	chromosome	206	95	258	204
SL1344_1040	hpaG	CDS	chromosome	115.5	108.5	133.5	135
SL1344_1041	hpaE	CDS	chromosome	133.5	127	124	120.5
SL1344_1042	hpaD	CDS	chromosome	96	75	89	66
SL1344_1043	hpaF	CDS	chromosome	42	39.5	40.5	35.5
SL1344_1044	hpaH	CDS	chromosome	83	63.5	87	80.5
SL1344_1045	hpaI	CDS	chromosome	67	57.5	83	71.5
SL1344_1046	hpaX	CDS	chromosome	175	159	217.5	161.5
SL1344_1047	hpaA	CDS	chromosome	80.5	88.5	107.5	100.5
SL1344_1048	STM1109	CDS	chromosome	190.5	154.5	217	242
SL1344_1049	STM1110	CDS	chromosome	50	36	38	24
SL1344_1050	yccD	CDS	chromosome	327	295.5	549	517
SL1344_1051	cbpA	CDS	chromosome	1011	761.5	1471	1264
SL1344_1052	scsA	CDS	chromosome	1620	950	1937	1754
SL1344_1053	scsB	CDS	chromosome	235	155	255	234.5
SL1344_1054	scsC	CDS	chromosome	90.5	54	109	104
SL1344_1055	scsD	CDS	chromosome	60.5	38	106	94.5
SL1344_1056	agp	CDS	chromosome	1342	1126	1676	1171
SL1344_1057	yccJ	CDS	chromosome	1802.5	1453.5	2169	1956
SL1344_1058	wrbA	CDS	chromosome	2481.5	2301.5	2753	2213
SL1344_1059	ymdF	CDS	chromosome	3551	2515	3395	3084
SL1344_1060	ycdC	CDS	chromosome	713	624	855	778
SL1344_1061	STM1123	CDS	chromosome	487	306	809	731
SL1344_1062	putA	CDS	chromosome	1918	1346	3277	2476
SL1344_1063	putP	CDS	chromosome	1303	1002	1933	1453
SL1344_1064	phoH	CDS	chromosome	4222	2591	5602	5026
SL1344_1065	STM1127	CDS	chromosome	1538	1268	1839	1756
SL1344_1066	STM1128	CDS	chromosome	468	323	781	487
SL1344_1067	STM1129	CDS	chromosome	1652	821	3641	2160
SL1344_1068	STM1130	CDS	chromosome	1039	610.5	2424	1544
SL1344_1069	STM1131	CDS	chromosome	301	212.5	550	398
SL1344_1070	STM1132	CDS	chromosome	346	226	486	405
SL1344_1071	STM1133	CDS	chromosome	965	574	1292	1148
SL1344_1072	ycdW	CDS	chromosome	982	716	1697	1458
SL1344_1073	ycdX	CDS	chromosome	2509	1699	3791.5	3326.5
SL1344_1074	ycdY	CDS	chromosome	1298	926	1806.5	1724.5
SL1344_1075	ycdZ	CDS	chromosome	983	833	2090	1907
SL1344_1076	csgG	CDS	chromosome	152	96	228	212
SL1344_1077	csgF	CDS	chromosome	18	20	26	31.5
SL1344_1078	csgE	CDS	chromosome	38.5	17	49.5	39
SL1344_1079	csgD	CDS	chromosome	58.5	39	87.5	87.5
SL1344_1080	csgB	CDS	chromosome	8.5	15	20	21
SL1344_1081	csgA	CDS	chromosome	20.5	14	26	22
SL1344_1082	csgC	CDS	chromosome	279	153	479	312
SL1344_1083	ymdA	CDS	chromosome	268	193	424	321
SL1344_1084	STM1147	CDS	chromosome	977	744.5	1561.5	1419.5
SL1344_1085	ymdC	CDS	chromosome	2548	1836.5	3699	3133.5
SL1344_1086	mdoC	CDS	chromosome	697	516	1099	873
SL1344_1087	mdoG	CDS	chromosome	4167	2878.5	4952.5	4250.5
SL1344_1088	mdoH	CDS	chromosome	6374	5331.5	8782.5	7583.5
SL1344_1089	yceK	CDS	chromosome	196	137	272	201
SL1344_1090	msyB	CDS	chromosome	844	630	1390	1115
SL1344_1091	yceE	CDS	chromosome	200	131	327	271
SL1344_1092	htrB	CDS	chromosome	1645	1149	2229	2144
SL1344_1093	yceA	CDS	chromosome	1150	781	1546	1459
SL1344_1094	yceI	CDS	chromosome	701.5	396.5	1103.5	895
SL1344_1095	yceJ	CDS	chromosome	616.5	405.5	1105.5	1000
SL1344_1096	yceO	CDS	chromosome	50.5	38	74.5	67
SL1344_1097	solA	CDS	chromosome	931.5	657	1661.5	1336
SL1344_1098	bssS	CDS	chromosome	1651	1137	2918	2951
SL1344_1099	dinI	CDS	chromosome	1239	944	1479	1647
SL1344_1100	pyrC	CDS	chromosome	1147	881	1507	1330
SL1344_1101	yceB	CDS	chromosome	3503	2129	5145	4611
SL1344_1102	grxB	CDS	chromosome	2339	1556	3647	2909
SL1344_1103	yceL	CDS	chromosome	447	341	751	713
SL1344_1104	rimJ	CDS	chromosome	2077	1665	3699	2868.5
SL1344_1105	yceH	CDS	chromosome	1572.5	1190.5	2121	1967.5
SL1344_1106	mviM	CDS	chromosome	1095.5	859.5	1453	1290
SL1344_1107	mviN	CDS	chromosome	1184	985	1687	1630
SL1344_1108	flgN	CDS	chromosome	1400.5	609.5	1586.5	1241.5
SL1344_1109	flgM	CDS	chromosome	1480.5	640.5	1823.5	1285.5
SL1344_1110	flgA	CDS	chromosome	807	432	1212	927
SL1344_1111	flgB	CDS	chromosome	2462.5	1339.5	3511	2894.5
SL1344_1112	flgC	CDS	chromosome	1172.5	690	1894	1546.5
SL1344_1113	flgD	CDS	chromosome	1679.5	923	2448	1969
SL1344_1114	flgE	CDS	chromosome	3347.5	1820	5045	3946.5
SL1344_1115	flgF	CDS	chromosome	2187.5	1132.5	3221	2608.5
SL1344_1116	flgG	CDS	chromosome	1823.5	1059	2907	2307
SL1344_1117	flgH	CDS	chromosome	1812.5	853.5	2383.5	1885
SL1344_1118	flgI	CDS	chromosome	2084.5	1119.5	2856	2574.5
SL1344_1119	flgJ	CDS	chromosome	1155	681	1810.5	1504.5
SL1344_1120	flgK	CDS	chromosome	3544.5	2086	5254	4728
SL1344_1121	flgL	CDS	chromosome	2077	1159.5	2984.5	2491
SL1344_1122	rne	CDS	chromosome	9714	7670	13432	11818
SL1344_1123	rluC	CDS	chromosome	449	343	632	636
SL1344_1124	STM1188	CDS	chromosome	903	618	1175	964
SL1344_1125	SL1344_1125	CDS	chromosome	205	128	298	241
SL1344_1126	maf-a	CDS	chromosome	793	499	1155	979
SL1344_1127	yceD	CDS	chromosome	18918	11834.5	25213	21437
SL1344_1128	rpl32	CDS	chromosome	7511.5	4351	9336	8102
SL1344_1129	plsX	CDS	chromosome	3859	2756	4684	4826
SL1344_1130	fabH	CDS	chromosome	3555.5	2697.5	4434	4211.5
SL1344_1131	fabD	CDS	chromosome	5789	5049.5	7200	6262
SL1344_1132	fabG	CDS	chromosome	9942.5	7823	13811	12975.5
SL1344_1133	acpP	CDS	chromosome	41086.5	32746	83915	83524
SL1344_1134	fabF	CDS	chromosome	12328	9055	15492	15414
SL1344_1135	pabC	CDS	chromosome	927	742	1373	1249
SL1344_1136	yceG	CDS	chromosome	966.5	762	1228	1315
SL1344_1137	tmk	CDS	chromosome	880.5	632	1137	1084.5
SL1344_1138	holB	CDS	chromosome	1092	839.5	1545	1360.5
SL1344_1139	ycfH	CDS	chromosome	1189	986.5	1479	1239
SL1344_1140	ptsG	CDS	chromosome	16248	14416	20646	17169
SL1344_1141	fhuE	CDS	chromosome	5336	2829	8536	7734
SL1344_1142	ycfF	CDS	chromosome	2184.5	1808.5	2946	2696.5
SL1344_1143	ycfL	CDS	chromosome	1208.5	1008.5	1710.5	1568
SL1344_1144	ycfM	CDS	chromosome	1258.5	951	1764	1624.5
SL1344_1145	thiK	CDS	chromosome	1105.5	898.5	1664	1455
SL1344_1146	nagZ	CDS	chromosome	1761	1307	2755	2474.5
SL1344_1147	ycfP	CDS	chromosome	1136	799.5	1538.5	1536.5
SL1344_1148	ndh	CDS	chromosome	6536	4274	10007	9784
SL1344_1149	ycfJ	CDS	chromosome	614.5	477	908	858
SL1344_1150	ycfQ	CDS	chromosome	1272	785	1815	1350
SL1344_1151	ycfR	CDS	chromosome	6913	3418	6334	5033
SL1344_1152	ycfS	CDS	chromosome	1268	796	1875	1696
SL1344_1153	mfd	CDS	chromosome	2464	1756	3407.5	3108.5
SL1344_1154	ycfU	CDS	chromosome	1967.5	1553	2923	2707
SL1344_1155	lolD	CDS	chromosome	786	596	1274	1219.5
SL1344_1156	ycfW	CDS	chromosome	2377	2097	3861.5	3435.5
SL1344_1157	ycfX	CDS	chromosome	3341.5	2987.5	4661	4229.5
SL1344_1158	cobB	CDS	chromosome	2606	2106.5	3935.5	3662.5
SL1344_1159	potD	CDS	chromosome	3909.5	3541	3380.5	2866.5
SL1344_1160	potC	CDS	chromosome	2482.5	2718	2366.5	2011.5
SL1344_1161	sifA	CDS	chromosome	4598	5072	2435	1743
SL1344_1162	potB	CDS	chromosome	350.5	258.5	381	369
SL1344_1163	potA	CDS	chromosome	671.5	481.5	756	756
SL1344_1164	pepT	CDS	chromosome	684.5	505.5	1156.5	1017.5
SL1344_1165	STM1228	CDS	chromosome	683.95	481.14	952.48	960.88
SL1344_1166	STM3032	CDS	chromosome	308.28	217.35	449.41	425.99
SL1344_1167	ycfD	CDS	chromosome	3294	2676	3349	3064
SL1344_1168	phoQ	CDS	chromosome	11476	9602.5	13034.5	12399.5
SL1344_1169	phoP	CDS	chromosome	16857	13799.5	24760.5	21355.5
SL1344_1170	purB	CDS	chromosome	2090	2051.5	2174.5	1675
SL1344_1171	ycfC	CDS	chromosome	851	672.5	1048.5	969
SL1344_1172	mnmA	CDS	chromosome	2839	2267	3906	3725
SL1344_1173	ymfB	CDS	chromosome	327	302	459.5	436.5
SL1344_1174	STM1236	CDS	chromosome	203.5	121	221.5	194.5
SL1344_1175	rluB	CDS	chromosome	649.5	427	822	712
SL1344_1176	icdA	CDS	chromosome	14042	10881	17492	13554.5
SL1344_1177	STM1239	CDS	chromosome	1336	648	2262	2103
SL1344_1179	envF	CDS	chromosome	392	228	263	289
SL1344_1180	msgA	CDS	chromosome	1166	800	1197	1196
SL1344_1181	envE	CDS	chromosome	2471	1857	1909	1675
SL1344_1182	cspH	CDS	chromosome	847	816	763	703
SL1344_1183	pagD	CDS	chromosome	1564	1665	1310	968
SL1344_1184	pagC	CDS	chromosome	43130	46709	37565	26851
SL1344_1185	pliC	CDS	chromosome	4493	3368	4527	3335
SL1344_1186	STM1250	CDS	chromosome	708	585	701	689
SL1344_1187	STM1251	CDS	chromosome	6062	3366	7748	7604
SL1344_1188	STM1252	CDS	chromosome	1779	1803	1475	1326
SL1344_1189	STM1253	CDS	chromosome	1297	911	2293	1906
SL1344_1190	STM1254	CDS	chromosome	5045.5	2246	6637.5	5859.5
SL1344_1191	STM1255	CDS	chromosome	426	292.5	542.5	451.5
SL1344_1192	STM1256	CDS	chromosome	222	222	276.5	268
SL1344_1193	STM1257	CDS	chromosome	146.5	138.5	201.5	157
SL1344_1194	STM1258	CDS	chromosome	173.5	148	165.5	134.5
SL1344_1195	STM1259	CDS	chromosome	79	98	94	93
SL1344_1196	STM1260	CDS	chromosome	404	413	485	386
SL1344_1197	STM1261	CDS	chromosome	370	237	427	375
SL1344_1198	STM1263	CDS	chromosome	4875.5	5631	2194.5	1576.5
SL1344_1199	aadA	CDS	chromosome	790	525	1026	915
SL1344_1200	STM1265	CDS	chromosome	241	182	220	258
SL1344_1201	STM1266	CDS	chromosome	2065	1293	2884	2589
SL1344_1202	STM1267	CDS	chromosome	496.25	325.75	492.25	475.5
SL1344_1203	STM1268	CDS	chromosome	301	178	465	368
SL1344_1204	aroQ	CDS	chromosome	5007	4924	4664	4219
SL1344_1205	yeaS	CDS	chromosome	5951	5359	7846	7178
SL1344_1206	yeaR	CDS	chromosome	526	303.5	674	596.5
SL1344_1207	yoaG	CDS	chromosome	389	252.5	564	541.5
SL1344_1208	STM1273	CDS	chromosome	169	105	193	172
SL1344_1209	SL1344_1209	CDS	chromosome	357	217.5	627	462
SL1344_1210	yeaQ	CDS	chromosome	1327	1079.5	2471	2035
SL1344_1211	yaoF	CDS	chromosome	3102	2888	2692	2145
SL1344_1212	STM1276	CDS	chromosome	1700	1302	2377	1850
SL1344_1213	yeaO	CDS	chromosome	474	257	714	592
SL1344_1214	yeaN	CDS	chromosome	225	129	262	281
SL1344_1215	yeaM	CDS	chromosome	741	480	978	817
SL1344_1216	yeaL	CDS	chromosome	278	227	429	373
SL1344_1217	yeaK	CDS	chromosome	605	518	497	401.5
SL1344_1218	yeaJ	CDS	chromosome	1028	949	764	695.5
SL1344_1219	yeaH	CDS	chromosome	2320	2100	2956	2893
SL1344_1220	yeaG	CDS	chromosome	4503	4312	5500	4642
SL1344_1221	mipA	CDS	chromosome	8092	5248	12776	10466
SL1344_1222	STM1287	CDS	chromosome	225	166	246	230
SL1344_1223	STM1288	CDS	chromosome	584	430	936	803
SL1344_1224	yeaD	CDS	chromosome	1104.5	977.5	1841	1704.5
SL1344_1224A	SL1344_1224A	CDS	chromosome	410.5	300.5	648	552.5
SL1344_1225	gapA	CDS	chromosome	29560	19147	44665	38469
SL1344_1226	yeaA	CDS	chromosome	3876.5	2346.5	6108	5185.5
SL1344_1227	yeaC	CDS	chromosome	1696.5	1091.5	2166	1887.5
SL1344_1228	nam	CDS	chromosome	735	554	931.5	829
SL1344_1229	ansA	CDS	chromosome	969	723	1273.5	977
SL1344_1230	sppA	CDS	chromosome	1497	1000	2272	1891
SL1344_1231	ydjA	CDS	chromosome	1763	1306	3213	2703
SL1344_1232	selD	CDS	chromosome	1349.5	931	2292	1926
SL1344_1233	topB	CDS	chromosome	2474.5	1772	4129	3803
SL1344_1234	gdhA	CDS	chromosome	2420	1566	4694	4018
SL1344_1235	STM1300	CDS	chromosome	641	341	792	603
SL1344_1236	STM1301	CDS	chromosome	111	103	175	164
SL1344_1237	xthA	CDS	chromosome	1167	836	1866	1499
SL1344_1238	argDa	CDS	chromosome	278	265	424.5	328.5
SL1344_1239	astA	CDS	chromosome	222	167	268	205
SL1344_1240	astD	CDS	chromosome	208	225.5	232	216.5
SL1344_1241	astB	CDS	chromosome	349.5	335	398.5	367.5
SL1344_1242	astE	CDS	chromosome	147.5	172.5	205	146.5
SL1344_1243	STM1308	CDS	chromosome	1104	835	1050.5	935
SL1344_1244	STM1309	CDS	chromosome	1205	913	1650	1523
SL1344_1245	nadE	CDS	chromosome	2375	1649	3933	3309
SL1344_1246	osmE	CDS	chromosome	5796	4049	10901	8182
SL1344_1247	celA	CDS	chromosome	1434	1046	2076	1767
SL1344_1248	celB	CDS	chromosome	703	586	909	821
SL1344_1249	celC	CDS	chromosome	346	258	450	389
SL1344_1250	celD	CDS	chromosome	369	272	507	417
SL1344_1251	celF	CDS	chromosome	459	304	459	447.5
SL1344_1252	celG	CDS	chromosome	385.5	251.5	570	558.5
SL1344_1253	katE	CDS	chromosome	1221	1100	1426	1242
SL1344_1254	cedA	CDS	chromosome	344	246	468	436
SL1344_1255	ydjN	CDS	chromosome	5085	2892	8606	7351
SL1344_1256	ydjM	CDS	chromosome	201	172	264	299.5
SL1344_1257	yniC	CDS	chromosome	1392	1329.5	1985	1943.5
SL1344_1258	yniB	CDS	chromosome	1007	651	1439	1247
SL1344_1259	STM1324	CDS	chromosome	1057	698	1707	1387
SL1344_1260	ydiZ	CDS	chromosome	288	250	509	481
SL1344_1261	pfkB	CDS	chromosome	1049	734	1692	1443
SL1344_1262	ydiY	CDS	chromosome	444.5	285.5	647	632.5
SL1344_1263	STM1328	CDS	chromosome	7665.5	3660.5	12811	9323.5
SL1344_1264	STM1329	CDS	chromosome	1536	1346	1836	1369
SL1344_1265	STM1330	CDS	chromosome	3824	3502.5	3689	2885
SL1344_1266	rfc	CDS	chromosome	1353	820	1970	1923
SL1344_1267	thrS	CDS	chromosome	17295.5	12844	22579	19072
SL1344_1268	infC	CDS	chromosome	71803.5	38589	83817	74552
SL1344_1269	rpl35	CDS	chromosome	30425.5	18025	35165.5	26049
SL1344_1270	rpl20	CDS	chromosome	21926.5	12323	27677.5	23319.5
SL1344_1271	pheS	CDS	chromosome	2387.5	1771.5	3386.5	2909
SL1344_1272	pheT	CDS	chromosome	27859.5	25201	32921	30325
SL1344_1273	himA	CDS	chromosome	13813	10139.5	15941.5	14874
SL1344_1274	btuC	CDS	chromosome	751	572	1082	911
SL1344_1275	btuE	CDS	chromosome	937.5	927	1290.5	1048
SL1344_1276	btuD	CDS	chromosome	490.5	406	620.5	542
SL1344_1277	nlpC	CDS	chromosome	1013	704	1204	962
SL1344_1278	ydiV	CDS	chromosome	1067	1054	1115	981
SL1344_1279	ydiU	CDS	chromosome	6756	5206	9959	8534
SL1344_1280	ydiE	CDS	chromosome	6616	3694	12094	9301
SL1344_1281	aroH	CDS	chromosome	618	466	930	857
SL1344_1282	ydiA	CDS	chromosome	732	503	1092	801
SL1344_1283	pps	CDS	chromosome	5752	4963	7875	6801
SL1344_1284	ydiD	CDS	chromosome	282	202	417	378
SL1344_1285	ydiT	CDS	chromosome	40	44.5	50.5	52
SL1344_1286	ydiS	CDS	chromosome	162	134.5	195.5	172
SL1344_1287	ydiR	CDS	chromosome	1231.5	1012.5	1226	1283.5
SL1344_1288	ydiQ	CDS	chromosome	18.5	9.5	27	14.5
SL1344_1289	ydiP	CDS	chromosome	60	42	94	74
SL1344_1290	ydiO	CDS	chromosome	401	245.5	606.5	514
SL1344_1291	ydiF	CDS	chromosome	91	57.5	121.5	101
SL1344_1292	aroD	CDS	chromosome	478.5	293	707.5	600.5
SL1344_1293	aroE	CDS	chromosome	216.5	150	343.5	288.5
SL1344_1294	ydiN	CDS	chromosome	11	10	14	19
SL1344_1296	ydiM	CDS	chromosome	39	50	92	61
SL1344_1297	ydiL	CDS	chromosome	34	38	49	44
SL1344_1298	ydiK	CDS	chromosome	799	604	1399	1121
SL1344_1299	ydiJ	CDS	chromosome	4525.5	3782	6699.5	6047.5
SL1344_1300	STM1366	CDS	chromosome	779.5	759	1156.5	938.5
SL1344_1301	ydiH	CDS	chromosome	3628	2438	5847	5236
SL1344_1302	STM1368	CDS	chromosome	165	136	246	214
SL1344_1303	sufA	CDS	chromosome	4487.5	3090.5	9365	8068
SL1344_1304	sufB	CDS	chromosome	10869.5	6699	20591.5	18970
SL1344_1305	sufC	CDS	chromosome	6357	3805	12629.5	11004.5
SL1344_1306	sufD	CDS	chromosome	10451	5862	18410	16227.5
SL1344_1307	sufS	CDS	chromosome	6734	4810.5	13816	12286.5
SL1344_1308	ynhA	CDS	chromosome	3040	1988	6777	5874.5
SL1344_1309	ynhG	CDS	chromosome	3880	2809	7734	7243
SL1344_1310	lppB	CDS	chromosome	114.5	59.5	129	118
SL1344_1311	lpp	CDS	chromosome	156920	111097	283043	285214
SL1344_1312	pykF	CDS	chromosome	5199	4106	7027	6008
SL1344_1313	orf48	CDS	chromosome	247	185	245	215
SL1344_1314	orf32	CDS	chromosome	53	62	52	47
SL1344_1315	orf245	CDS	chromosome	58	72	33.5	36
SL1344_1316	orf408	CDS	chromosome	45	44	27.5	28
SL1344_1317	ttrA	CDS	chromosome	133	97	141	169
SL1344_1318	ttrC	CDS	chromosome	12	13	19	19
SL1344_1319	ttrB	CDS	chromosome	18	12	26	12
SL1344_1320	ttrS	CDS	chromosome	1800	1564.5	2904	2395.5
SL1344_1321	ttrR	CDS	chromosome	372	325.5	606	484.5
SL1344_1322	orf70	CDS	chromosome	1189	681	1583	1335
SL1344_1323	orf319	CDS	chromosome	1974	1309	3460	3057
SL1344_1324	orf242	CDS	chromosome	901	733	904	711
SL1344_1325	ssrB	CDS	chromosome	3519	2940.5	3091	2258.5
SL1344_1326	spiR	CDS	chromosome	4688	3901.5	4295	3269.5
SL1344_1327	ssaB	CDS	chromosome	1312.5	1446	1038.5	722
SL1344_1328	ssaC	CDS	chromosome	7101.5	7318.5	4425	3319.5
SL1344_1329	ssaD	CDS	chromosome	14491	16250	9124.5	6756
SL1344_1330	ssaE	CDS	chromosome	8737	9826.5	6048	4238.5
SL1344_1330A	STM1331	CDS	chromosome	405.5	334.5	397.5	296
SL1344_1331	sseA	CDS	chromosome	8722	9241	5430	3940.5
SL1344_1332	sseBa	CDS	chromosome	30938	31377	18681.5	12329
SL1344_1333	sscA	CDS	chromosome	11952	13748.5	6685.5	4807.5
SL1344_1334	sseC	CDS	chromosome	82715	85902	42642.5	29653
SL1344_1335	sseD	CDS	chromosome	13835	19807	7738	6321.5
SL1344_1336	sseE	CDS	chromosome	8965	11456.5	4315.5	3192.5
SL1344_1337	sscB	CDS	chromosome	7735	8070	3252.5	2497.5
SL1344_1338	sseF	CDS	chromosome	4528	5776	1936	1437.5
SL1344_1339	sseG	CDS	chromosome	2510	3186	1244.5	1083
SL1344_1340	ssaG	CDS	chromosome	8098	7296	5090	3412
SL1344_1341	ssaH	CDS	chromosome	4749.5	5483.5	3250	2427
SL1344_1342	ssaI	CDS	chromosome	9452.5	8783.5	4930.5	3346.5
SL1344_1343	ssaJ	CDS	chromosome	25642	26267.5	13260.5	10544
SL1344_1344	STM1410	CDS	chromosome	10316.5	12890	5785.5	4322.5
SL1344_1345	ssaK	CDS	chromosome	10639	11219.5	5235	4155.5
SL1344_1346	ssaL	CDS	chromosome	26174.5	29244	13740.5	10025.5
SL1344_1347	ssaM	CDS	chromosome	7057.5	7707	3626	2378
SL1344_1348	ssaV	CDS	chromosome	23672	26936	11586	8942
SL1344_1349	ssaN	CDS	chromosome	21477	24790	11429	8480
SL1344_1350	ssaO	CDS	chromosome	3397	3646	1756.5	1232
SL1344_1351	ssaP	CDS	chromosome	3905.5	4361.5	1760.5	1474.5
SL1344_1352	ssaQ	CDS	chromosome	10040	11913.5	5058	3815.5
SL1344_1353	ssaR	CDS	chromosome	15238.5	15505.5	10171	6581
SL1344_1354	ssaS	CDS	chromosome	2501.5	2835.5	1385	1155
SL1344_1355	ssaT	CDS	chromosome	7115.5	9107	4236.5	3282
SL1344_1356	ssaU	CDS	chromosome	11237.5	12711	4939.5	4184
SL1344_1357	norM	CDS	chromosome	950	658	1361	1178
SL1344_1358	ribE	CDS	chromosome	2932	2394	3524	3326
SL1344_1359	cfa	CDS	chromosome	1895	1389	2857	2742
SL1344_1360	ydhC	CDS	chromosome	404	288	558	445
SL1344_1361	ydhB	CDS	chromosome	437	325	670	601
SL1344_1362	purR	CDS	chromosome	1677.5	1177	2562	2357
SL1344_1362A	ynhF	CDS	chromosome	6382	4704	9179	6929
SL1344_1363	sodB	CDS	chromosome	2399	2557	1757	1565
SL1344_1364	ydhO	CDS	chromosome	809	740	794	732
SL1344_1365	ydhD	CDS	chromosome	5993	4248	7709	6855
SL1344_1366	rnt	CDS	chromosome	1351	948	1778	1686
SL1344_1367	gloA	CDS	chromosome	1763	1203	3034	2697
SL1344_1368	nemA	CDS	chromosome	507	384	759	666
SL1344_1369	ydhM	CDS	chromosome	408	277	552	511
SL1344_1370	ydhL	CDS	chromosome	209	195	360	326
SL1344_1371	ydhF	CDS	chromosome	1116	757	1998	1625
SL1344_1372	sodCb	CDS	chromosome	768	723	1323	1241
SL1344_1373	STM1441	CDS	chromosome	818.5	727.5	855	719.5
SL1344_1374	ydhJ	CDS	chromosome	469	398.5	447.5	419.5
SL1344_1375	ydhI	CDS	chromosome	231.5	153	300.5	260
SL1344_1376	slyA	CDS	chromosome	9352	7792	10257	9528
SL1344_1377	slyB	CDS	chromosome	13622	9671	22855	21165.5
SL1344_1378	anmK	CDS	chromosome	616	499	893	774
SL1344_1379	mliC	CDS	chromosome	541	403	853	790
SL1344_1380	pdxH	CDS	chromosome	966	594	1257	1122
SL1344_1381	tyrS	CDS	chromosome	6425	3984	8675	7445
SL1344_1382	pdxY	CDS	chromosome	1016	791	1444	1449
SL1344_1383	gst	CDS	chromosome	1136	607	1874	1344
SL1344_1384	tppB	CDS	chromosome	2463	1284	3364	2686
SL1344_1385	nth	CDS	chromosome	1177	940.5	1302.5	1062
SL1344_1386	rnfE	CDS	chromosome	1571.5	1247	1647.5	1456
SL1344_1387	rnfG	CDS	chromosome	1167	1013.5	1420	1157
SL1344_1388	rnfD	CDS	chromosome	1725	1447.5	1929	1456.5
SL1344_1389	rnfC	CDS	chromosome	3468.5	2509	3928.5	3432
SL1344_1390	rnfB	CDS	chromosome	1055	853.5	1205.5	1209.5
SL1344_1391	rnfA	CDS	chromosome	2158	1762	2604	2601
SL1344_1392	ydgK	CDS	chromosome	3017	2133	3490	2800
SL1344_1393	ydgT	CDS	chromosome	3045	2281	3549	2688
SL1344_1393A	blr	CDS	chromosome	804	687	1138	1024
SL1344_1394	ydgJ	CDS	chromosome	1939	1519	2718	2273
SL1344_1395	add	CDS	chromosome	2533	1978	3688	2913
SL1344_1396	ydgA	CDS	chromosome	3308	2836	4146	3659
SL1344_1397	manA	CDS	chromosome	966	667	1361	1103
SL1344_1398	fumA	CDS	chromosome	7347	5740	9283	6098
SL1344_1400	fumC	CDS	chromosome	2131	1807	2639	2252
SL1344_1401	tus	CDS	chromosome	288	182	428	364
SL1344_1402	rstB	CDS	chromosome	281	243	403	361
SL1344_1403	STM1472	CDS	chromosome	61	50	96	72
SL1344_1404	ompN	CDS	chromosome	116	136.5	136	141
SL1344_1405	rstA	CDS	chromosome	6522	4991	8226	7966
SL1344_1406	ydgC	CDS	chromosome	315	231	470	517
SL1344_1407	ydgI	CDS	chromosome	376	312	517	475
SL1344_1408	ydgH	CDS	chromosome	2784	2078	4144	3745
SL1344_1409	pntA	CDS	chromosome	5463.5	4162	8852	7364
SL1344_1410	pntB	CDS	chromosome	4950.5	4236	8463	7612
SL1344_1411	tqsA	CDS	chromosome	442	299	568	519
SL1344_1412	ydgF	CDS	chromosome	976	560	1262.5	1213
SL1344_1413	ydgE	CDS	chromosome	244	160	312.5	311
SL1344_1414	STM1484	CDS	chromosome	719	626	976	746
SL1344_1414A	ydgU	CDS	chromosome	180	217	134	138
SL1344_1415	asr	CDS	chromosome	2796	3164	1801	1523
SL1344_1416	ynfM	CDS	chromosome	714	491	1175	1205
SL1344_1417	ynfL	CDS	chromosome	217	164	334	319
SL1344_1418	mlc	CDS	chromosome	3985	2629	5395	5383
SL1344_1419	bioDb	CDS	chromosome	1113	742	1442	1397
SL1344_1420	clcB	CDS	chromosome	296	224	460	435
SL1344_1421	STM1491	CDS	chromosome	488.5	461	504.5	429.5
SL1344_1422	STM1492	CDS	chromosome	113	117.5	172	164
SL1344_1423	STM1493	CDS	chromosome	124.5	87	123.5	81.5
SL1344_1424	STM1494	CDS	chromosome	137	100.5	160	113
SL1344_1425	ynfI	CDS	chromosome	844	717.5	1290.5	1030.5
SL1344_1426	STM1496	CDS	chromosome	652.5	544.75	804	659
SL1344_1427	STM1497	CDS	chromosome	20.75	35.25	38.5	30
SL1344_1428	dmsA2	CDS	chromosome	155.25	106.5	168.5	149
SL1344_1429	dmsA1	CDS	chromosome	339	221	411	463
SL1344_1430	ynfD	CDS	chromosome	823	501	1362	989
SL1344_1431	ynfC	CDS	chromosome	1132	699	1840	1567
SL1344_1432	speG	CDS	chromosome	1886.5	1135.5	2530.5	2418
SL1344_1433	ynfB	CDS	chromosome	1883.5	1228.5	2807.5	2201
SL1344_1434	ynfA	CDS	chromosome	152	112	218	169
SL1344_1435	rspA	CDS	chromosome	129.5	72	144.5	128.5
SL1344_1436	rspB	CDS	chromosome	57.5	46	90.5	80.5
SL1344_1437	ydfJ	CDS	chromosome	116	103	164	127
SL1344_1438	ydfI	CDS	chromosome	771	740	864	744
SL1344_1439	ydfZ	CDS	chromosome	95	97	131	145
SL1344_1440	ydfH	CDS	chromosome	1978	1677	2218	1803
SL1344_1441	ydfG	CDS	chromosome	3396	2686	5123	4470
SL1344_1442	dcp	CDS	chromosome	1381	1147	2228	1986
SL1344_1443	STM1513	CDS	chromosome	388	346	545	604
SL1344_1444	ydeJ	CDS	chromosome	167	145	231	163
SL1344_1445	ydeI	CDS	chromosome	437	350	623	469
SL1344_1446	ydeE	CDS	chromosome	395	269	717	612
SL1344_1447	ydeD	CDS	chromosome	516	401	1061	1037
SL1344_1448	marB	CDS	chromosome	97	68.5	139	134
SL1344_1449	marA	CDS	chromosome	193	103.5	194.5	150.5
SL1344_1450	marR	CDS	chromosome	144.5	93.5	209.5	219
SL1344_1451	marC	CDS	chromosome	2149	2341	2208	1977
SL1344_1452	sotB	CDS	chromosome	534	334	819	787
SL1344_1453	yneJ	CDS	chromosome	246	148	286	257
SL1344_1454	yneI	CDS	chromosome	322	278	403	386
SL1344_1455	yneH	CDS	chromosome	374	280	519	498.5
SL1344_1456	yneG	CDS	chromosome	99	75	146	138.5
SL1344_1457	STM1527	CDS	chromosome	1252	786	1892	2027
SL1344_1458	STM1528	CDS	chromosome	126	108	175	115
SL1344_1459	STM1530	CDS	chromosome	175.5	106	288	246.5
SL1344_1460	hypA	CDS	chromosome	159.5	165.5	142.5	103
SL1344_1461	STM1532	CDS	chromosome	452.5	445	378	313.5
SL1344_1462	hyaF2	CDS	chromosome	871.5	890.5	762	693.5
SL1344_1463	hyaE2	CDS	chromosome	206.5	180.5	177.5	134
SL1344_1464	STM1535	CDS	chromosome	209.5	175	154	132.5
SL1344_1465	hyaD2	CDS	chromosome	513	494	552	450
SL1344_1466	hyaC2	CDS	chromosome	662	673.5	768.5	601
SL1344_1467	hyaB2	CDS	chromosome	812.5	907	608	467
SL1344_1468	hyaA2	CDS	chromosome	388	421	262.5	214.5
SL1344_1469	STM1540	CDS	chromosome	2074	2083	1407	1362
SL1344_1470	STM1541	CDS	chromosome	2023	1364	3641	3115
SL1344_1471	STM1542	CDS	chromosome	2114	2860.5	1081.5	913.5
SL1344_1472	STM1543	CDS	chromosome	3121	4143.5	1665.5	1141.5
SL1344_1473	pqaA	CDS	chromosome	3560	4074	2098	1692
SL1344_1474	STM1545	CDS	chromosome	264.5	244	230.5	195
SL1344_1475	STM1546	CDS	chromosome	171.5	141	177.5	260
SL1344_1476	STM1547	CDS	chromosome	440	335	621	607
SL1344_1477	STM1548	CDS	chromosome	7160	8208	4074	3988
SL1344_1478	STM1549	CDS	chromosome	680	418	700	659
SL1344_1479	STM1550	CDS	chromosome	1789.5	787	2041	1542
SL1344_1480	STM1551	CDS	chromosome	3136.5	1921	4784	4707
SL1344_1481	SL1344_1481	CDS	chromosome	102	61	118	81
SL1344_1482	STM1552	CDS	chromosome	329	227	407	365
SL1344_1483	STM1553	CDS	chromosome	10	7	9	15
SL1344_1484	STM1554	CDS	chromosome	1479	828	2215	1779
SL1344_1485	STM1555	CDS	chromosome	246	186	357	299
SL1344_1486	STM1556	CDS	chromosome	292	222	354	267.5
SL1344_1487	STM1557	CDS	chromosome	290	253	425	365.5
SL1344_1488	STM1558	CDS	chromosome	1128	1131	1271	1087
SL1344_1489	STM1559	CDS	chromosome	479	517	490	427.5
SL1344_1490	STM1560	CDS	chromosome	357	411	378	358.5
SL1344_1491	STM1561	CDS	chromosome	138	159	185	176
SL1344_1492	hdeB	CDS	chromosome	256	149	295	238
SL1344_1493	osmC	CDS	chromosome	2100	1902	2748	2204
SL1344_1494	yddX	CDS	chromosome	125	107	179	172
SL1344_1495	rpsV	CDS	chromosome	1963	1173	3431	3099
SL1344_1496	sfcA	CDS	chromosome	2380	1974	3182	2574
SL1344_1497	adhP	CDS	chromosome	1828	1746	1957	1718
SL1344_1498	fdnI	CDS	chromosome	574	377.5	871	748
SL1344_1499	fdnH	CDS	chromosome	361.5	254	497	365
SL1344_1500	fdnG	CDS	chromosome	882	556	1122.5	908.5
SL1344_1502	yddG	CDS	chromosome	72	42	122	105
SL1344_1503	ompD	CDS	chromosome	23761	11974	35582.5	25336.5
SL1344_1504	STM1573	CDS	chromosome	341	187	500	369
SL1344_1505	smvA	CDS	chromosome	1227	914	2177	2395
SL1344_1506	STM1575	CDS	chromosome	1643	991	2313	2168
SL1344_1507	narU	CDS	chromosome	152	166	156	118
SL1344_1508	narZ	CDS	chromosome	573.5	623.5	545	505
SL1344_1509	narY	CDS	chromosome	323	373.5	287.5	213
SL1344_1510	narW	CDS	chromosome	140	137.5	86.5	103.5
SL1344_1511	narV	CDS	chromosome	194	241	286.5	216.5
SL1344_1512	yddE	CDS	chromosome	655	505	959	778
SL1344_1513	nhoA	CDS	chromosome	571	404	797	743
SL1344_1514	steA	CDS	chromosome	8865	6832	11129	9011
SL1344_1515	ansP	CDS	chromosome	968	688	1256	1047
SL1344_1516	STM1585	CDS	chromosome	535	348	829	757
SL1344_1517	STM1586	CDS	chromosome	22109	12403	41770	35132
SL1344_1518	yncD	CDS	chromosome	272	270	416	401
SL1344_1519	yncC	CDS	chromosome	107	80	117	153
SL1344_1520	yncB	CDS	chromosome	2602	2054	3548	2874
SL1344_1521	yncA	CDS	chromosome	581.5	332	974.5	835
SL1344_1522	ydcZ	CDS	chromosome	424.5	315	1023.5	969
SL1344_1523	ydcY	CDS	chromosome	1332	682	1749	1487
SL1344_1524	srfA	CDS	chromosome	1419.5	711.5	1822.5	1637.5
SL1344_1525	srfB	CDS	chromosome	2010.5	1075	2865.5	2223.5
SL1344_1526	srfC	CDS	chromosome	1334	736.5	1873	1490
SL1344_1527	ydcX	CDS	chromosome	940	670	971	937
SL1344_1528	ydcW	CDS	chromosome	4691	5339	3268	2773
SL1344_1529	ydcR	CDS	chromosome	4143	4697	3090	2886
SL1344_1530	pdgL	CDS	chromosome	3389	3684	2542	2125
SL1344_1530A	STM1600	CDS	chromosome	2407.5	2202.5	1465	1122.5
SL1344_1531	ugtL	CDS	chromosome	8968.5	9393.5	6916	5126.5
SL1344_1532	sifB	CDS	chromosome	9129	9559	3685	2850
SL1344_1533	yncJ	CDS	chromosome	1662	1837	940	840
SL1344_1534	ydcP	CDS	chromosome	761	506	1033	967
SL1344_1535	ydcN	CDS	chromosome	535	343	898	814
SL1344_1536	STM1606	CDS	chromosome	674	492	976	979
SL1344_1537	STM1607	CDS	chromosome	1590	1197	3086	2861
SL1344_1538	tehB	CDS	chromosome	1152.5	693.5	1838.5	1590.5
SL1344_1539	tehA	CDS	chromosome	1547.5	834.5	2353.5	1947.5
SL1344_1540	ydcK	CDS	chromosome	184	144	269	243
SL1344_1541	rimL	CDS	chromosome	460	333	752	643
SL1344_1542	STM1612	CDS	chromosome	77	69.5	142.5	82
SL1344_1543	STM1613	CDS	chromosome	14.5	10	12	9
SL1344_1544	STM1614	CDS	chromosome	201.5	189.5	212	194.5
SL1344_1545	STM1615	CDS	chromosome	146	129	137.5	141.5
SL1344_1546	STM1616	CDS	chromosome	80.5	66.5	71.5	57
SL1344_1547	STM1617	CDS	chromosome	95.5	71.5	82.5	59
SL1344_1548	STM1618	CDS	chromosome	274.5	257.5	332	269
SL1344_1549	aac	CDS	chromosome	337.5	296.5	464	474
SL1344_1550	STM1620	CDS	chromosome	96	92	152	137
SL1344_1551	STM1621	CDS	chromosome	86	40	77	90
SL1344_1552	ydcG	CDS	chromosome	1059	827	1721	1436
SL1344_1553	STM1623	CDS	chromosome	616	541.5	800	708
SL1344_1554	STM1624	CDS	chromosome	693	658.5	722	562
SL1344_1555	ydcI	CDS	chromosome	4184	2749	6185	3896
SL1344_1556	trg	CDS	chromosome	448	277	744	563
SL1344_1557	adhC	CDS	chromosome	1346.5	1258.5	1893	1647
SL1344_1558	STM1628	CDS	chromosome	597.5	423.5	643	586
SL1344_1559	steB	CDS	chromosome	553	428	545	495
SL1344_1560	STM1630	CDS	chromosome	1530	2130	640	516
SL1344_1561	sseJ	CDS	chromosome	5713	6728	3164	2257
SL1344_1562	STM1632	CDS	chromosome	177	106	240	204
SL1344_1563	STM1633	CDS	chromosome	4765	5574	2232	1564
SL1344_1564	STM1634	CDS	chromosome	1217.5	1301.5	666.5	443.5
SL1344_1565	STM1635	CDS	chromosome	909	974.5	396.5	284
SL1344_1566	STM1636	CDS	chromosome	585.5	700	248	215.5
SL1344_1567	STM1637	CDS	chromosome	658	632	606	615
SL1344_1568	STM1638	CDS	chromosome	3329	1806	4802	3321
SL1344_1569	cybB	CDS	chromosome	1045	726	1734	1508
SL1344_1570	ydcF	CDS	chromosome	868	534	1115	946
SL1344_1571	hrpA	CDS	chromosome	3166	2277	5111	4520
SL1344_1572	acpD	CDS	chromosome	243	169	335	306
SL1344_1573	STM1643	CDS	chromosome	800	760	1057	966
SL1344_1574	ydbL	CDS	chromosome	413.5	480.5	475	373.5
SL1344_1575	ynbE	CDS	chromosome	409	337	325	269
SL1344_1576	ydbH	CDS	chromosome	2968.5	2876.5	2937	2507.5
SL1344_1577	ldhA	CDS	chromosome	3045	1865	5364	4941
SL1344_1578	hslJ	CDS	chromosome	494	324	676	800
SL1344_1579	STM1649	CDS	chromosome	350	322	492	432
SL1344_1580	STM1650	CDS	chromosome	294	166	447	450
SL1344_1581	nifJ	CDS	chromosome	1612	1476	1647	1550
SL1344_1582	ynaF	CDS	chromosome	2423	1183	3917	2370
SL1344_1583	STM1653	CDS	chromosome	2874	2020	3806	3406
SL1344_1584	SL1344_1584	CDS	chromosome	176	97	162	160
SL1344_1585	ydaO	CDS	chromosome	654	490	735	598
SL1344_1586	dbpA	CDS	chromosome	592	658	980	809
SL1344_1587	zntB	CDS	chromosome	1515	1052	2248	1933
SL1344_1588	STM1657	CDS	chromosome	455	335	710	680
SL1344_1589	ydaL	CDS	chromosome	990	637	1449	1220
SL1344_1590	ogt	CDS	chromosome	2126	1337	2806	2452
SL1344_1591	fnr	CDS	chromosome	16544	9434	25870	22258
SL1344_1592	ydaA	CDS	chromosome	5839	4073	9225	7166
SL1344_1593	ynaJ	CDS	chromosome	5355	3317	9970	8621
SL1344_1594	ynaI	CDS	chromosome	675	508	942	968
SL1344_1595	STM1664	CDS	chromosome	421	274	577	577
SL1344_1596	STM1665	CDS	chromosome	316	218	382	412
SL1344_1597	STM1667	CDS	chromosome	26	30	23	35
SL1344_1598	STM1668	CDS	chromosome	58	49.5	48.5	42
SL1344_1599	STM1669	CDS	chromosome	94	61.5	129.5	91
SL1344_1600	STM1670	CDS	chromosome	28	18	20	18
SL1344_1601	STM1671	CDS	chromosome	32	34	41	36
SL1344_1602	STM1672	CDS	chromosome	12307	9697	15733	13757
SL1344_1603	STM1673	CDS	chromosome	179	116	218	192
SL1344_1604	STM1674	CDS	chromosome	198	119	267	212
SL1344_1605	STM1675	CDS	chromosome	203	156	317	265
SL1344_1606	STM1676	CDS	chromosome	1657	1059	2253	2070
SL1344_1607	STM1677	CDS	chromosome	339	238	526	443
SL1344_1608	STM1678	CDS	chromosome	70	37	70	66
SL1344_1609	mppA	CDS	chromosome	3735	3381	3695	3283
SL1344_1610	ycjI	CDS	chromosome	445	197	678	466
SL1344_1611	ycjG	CDS	chromosome	2085	2177	2031	1656
SL1344_1612	tpx	CDS	chromosome	11526	6473	14733	11412
SL1344_1613	tyrR	CDS	chromosome	2466	1679	3475	3139
SL1344_1614	ycjF	CDS	chromosome	1286.5	1016	1843.5	1707.5
SL1344_1615	ycjX	CDS	chromosome	1841.5	1362	2424.5	2311.5
SL1344_1616	pspE	CDS	chromosome	3489	2381	5713	4421
SL1344_1617	pspD	CDS	chromosome	1439.5	940.5	2141.5	2092.5
SL1344_1618	pspC	CDS	chromosome	3492.5	2364	5397.5	5357.5
SL1344_1619	pspB	CDS	chromosome	2770	1691.5	3813	3872
SL1344_1620	pspA	CDS	chromosome	13362	8099	20966	20522
SL1344_1621	pspF	CDS	chromosome	258	183	375	324
SL1344_1622	sapA	CDS	chromosome	1300	890	2000	1608
SL1344_1623	sapB	CDS	chromosome	420	286.5	558	459.5
SL1344_1624	sapC	CDS	chromosome	620	491.5	889	792.5
SL1344_1625	sapD	CDS	chromosome	947.5	643.5	1286.5	943
SL1344_1626	sapF	CDS	chromosome	527.5	410.5	723.5	612
SL1344_1627	STM1697	CDS	chromosome	1280	1115	1398	1300
SL1344_1628	steC	CDS	chromosome	17791	20907	9984	6990
SL1344_1629	STM1698A	CDS	chromosome	213.5	193.5	102	74
SL1344_1630	ycjE	CDS	chromosome	607.5	603.5	549	458
SL1344_1631	fabI	CDS	chromosome	5615	4817	7418	6566
SL1344_1632	yciW	CDS	chromosome	1539	920	2087	1786
SL1344_1633	rnb	CDS	chromosome	4015	2567	5420	4714
SL1344_1634	yciR	CDS	chromosome	699	493	1127	969
SL1344_1635	SL1344_1635	CDS	chromosome	732	415	1040	1026
SL1344_1636	yciT	CDS	chromosome	1033	615	1403	1358
SL1344_1637	osmB	CDS	chromosome	640	484	1128	1091
SL1344_1638	yciH	CDS	chromosome	138.5	115.5	192.5	175.5
SL1344_1639	pyrF	CDS	chromosome	275.5	186.5	366.5	364.5
SL1344_1640	yciM	CDS	chromosome	2510	1771	3478	3456
SL1344_1641	yciS	CDS	chromosome	2741	2154	4165	3986
SL1344_1642	pgpB	CDS	chromosome	1023	849	1368	1109
SL1344_1643	ribA	CDS	chromosome	1324	1009	2204	2041
SL1344_1644	acnA	CDS	chromosome	1913	1839	2052	1830
SL1344_1644A	ymiA	CDS	chromosome	1650	1373	2726	2291
SL1344_1645	cysB	CDS	chromosome	3089	2169	4840	4661
SL1344_1646	topA	CDS	chromosome	3944	3003	5068	4579
SL1344_1647	yciN	CDS	chromosome	1903	1089	2170	2128
SL1344_1648	sohB	CDS	chromosome	2844	2455	4307	3778
SL1344_1649	yciK	CDS	chromosome	711.5	421.5	1018	825
SL1344_1650	btuR	CDS	chromosome	608.5	465.5	1096	1038
SL1344_1651	yciL	CDS	chromosome	1226	1011	1653	1788
SL1344_1652	yciO	CDS	chromosome	1023.5	740.5	1429.5	1286.5
SL1344_1653	trpH	CDS	chromosome	1149.5	736.5	1539.5	1407.5
SL1344_1654	trpE	CDS	chromosome	1030	848.5	2298.5	2049
SL1344_1655	trpD	CDS	chromosome	1081.5	934	2560.5	2202.5
SL1344_1656	trpC	CDS	chromosome	1413	1182.5	2766	2363
SL1344_1657	trpB	CDS	chromosome	1308.5	1095.5	2175	1838
SL1344_1658	trpA	CDS	chromosome	837	701.5	1437	1043.5
SL1344_1659	yciG	CDS	chromosome	123	102	236	196
SL1344_1660	yciF	CDS	chromosome	84	65	91	84
SL1344_1661	yciE	CDS	chromosome	71.5	57.5	58	64
SL1344_1662	katN	CDS	chromosome	177	128.5	219.5	193.5
SL1344_1663	ompW	CDS	chromosome	346	240	638	553
SL1344_1664	STM1733	CDS	chromosome	584.5	404.5	708.5	757.5
SL1344_1665	yciC	CDS	chromosome	5242.5	4944.5	6070.5	5764.5
SL1344_1666	ispZ	CDS	chromosome	3176	2654	3029	2736
SL1344_1667	yciA	CDS	chromosome	361	229	414	483
SL1344_1668	tonB	CDS	chromosome	2617	1637	4424	3799
SL1344_1669	yciI	CDS	chromosome	2024	1241	3198	2613
SL1344_1670	cls	CDS	chromosome	629.5	433.5	1078.5	1006
SL1344_1671	yciU	CDS	chromosome	1130.5	674.5	1690.5	1533
SL1344_1672	STM1741	CDS	chromosome	461	365	633	469
SL1344_1673	oppF	CDS	chromosome	1785.5	1673.5	2124	2008.5
SL1344_1674	oppD	CDS	chromosome	1540.5	1505	1819	1641.5
SL1344_1675	oppC	CDS	chromosome	1490.5	1356.5	1890	1533.5
SL1344_1676	oppB	CDS	chromosome	908.5	879	1087	1031.5
SL1344_1677	oppA	CDS	chromosome	4164	3318	5460	4522
SL1344_1678	STM1747	CDS	chromosome	121	112	80	81
SL1344_1679	ychE	CDS	chromosome	178	162	295	314
SL1344_1680	adh	CDS	chromosome	17013	11589.5	27029	19606
SL1344_1681	tdk	CDS	chromosome	1581	906	2508	2245
SL1344_1682	hns	CDS	chromosome	98363	60700	166207	153460
SL1344_1683	galU	CDS	chromosome	3012	2241	4280	3888
SL1344_1684	hnr	CDS	chromosome	2073	1733	2834	2299
SL1344_1685	ychK	CDS	chromosome	2179	1801	2768	2446
SL1344_1686	ychJ	CDS	chromosome	849	545	1147	1043
SL1344_1687	purU	CDS	chromosome	1776	1228	2487	2334
SL1344_1688	STM1760	CDS	chromosome	777	575	1014	875
SL1344_1689	narI	CDS	chromosome	77	82.5	110.5	101.5
SL1344_1690	narJ	CDS	chromosome	35.5	52.5	30	38
SL1344_1691	narH	CDS	chromosome	132	99	89	96
SL1344_1692	narG	CDS	chromosome	139	139.5	116	110.5
SL1344_1693	narK	CDS	chromosome	95	91	73.5	61
SL1344_1694	narX	CDS	chromosome	628	463	758.5	664.5
SL1344_1695	narL	CDS	chromosome	353	274	537.5	485.5
SL1344_1696	ychP	CDS	chromosome	2110	1429	3468	2854
SL1344_1697	ychN	CDS	chromosome	1254	770	2179	1770
SL1344_1698	chaB	CDS	chromosome	1516	1103	2168	1808
SL1344_1699	chaA	CDS	chromosome	8367	4960	13355	11863
SL1344_1700	kdsA	CDS	chromosome	1742.5	1506.5	2339.5	2155
SL1344_1701	ychA	CDS	chromosome	1524.5	1087	1773	1602
SL1344_1702	sirC	CDS	chromosome	388.5	324	524.5	468.5
SL1344_1703	hemK	CDS	chromosome	596.5	527.5	722.5	665.5
SL1344_1704	prfA	CDS	chromosome	1190	858.5	1437.5	1404.5
SL1344_1705	hemA	CDS	chromosome	2151	1479.5	2716	2472.5
SL1344_1706	hemM	CDS	chromosome	826.5	555	1141.5	921
SL1344_1707	ipk	CDS	chromosome	2384.5	2016	3327.5	2886
SL1344_1708	prs	CDS	chromosome	6383	5536	6695	4721
SL1344_1709	ychM	CDS	chromosome	423	352	694	602
SL1344_1710	ychH	CDS	chromosome	1721	1339	2783	1603
SL1344_1711	pth	CDS	chromosome	378	268	560	501
SL1344_1712	ychF	CDS	chromosome	2607	1648	3704	3447
SL1344_1713	STM1785	CDS	chromosome	1154	765	1767	1621
SL1344_1714	hyaA	CDS	chromosome	8.5	6.5	4.5	12.5
SL1344_1715	STM1787	CDS	chromosome	80.5	54	87.5	75.5
SL1344_1716	hyaC	CDS	chromosome	15.5	16.5	14	14.5
SL1344_1717	hyaD	CDS	chromosome	23	16	27.5	26
SL1344_1718	hyaE	CDS	chromosome	14.5	14.5	14.5	19
SL1344_1719	hyaF	CDS	chromosome	26	25.5	38	25.5
SL1344_1720	appC	CDS	chromosome	66	58.5	62.5	67.5
SL1344_1721	appB	CDS	chromosome	97.5	90.5	123.5	96.5
SL1344_1722	STM1794	CDS	chromosome	54.5	36	112	108
SL1344_1723	STM1795	CDS	chromosome	5486	2929	9279	5814
SL1344_1724	treA	CDS	chromosome	2065	2295	1900	1602
SL1344_1725	ymgE	CDS	chromosome	966	1021	1224	1143
SL1344_1726	ycgR	CDS	chromosome	458	311	704	654
SL1344_1727	emtA	CDS	chromosome	396	291	507	473
SL1344_1728	ldcA	CDS	chromosome	798	530	1096	928
SL1344_1729	cvrA	CDS	chromosome	4896	3017	8388	6802
SL1344_1730	alr-a	CDS	chromosome	1023.5	865.5	1558.5	1314.5
SL1344_1731	dadA	CDS	chromosome	3882.5	2664.5	6936.5	5107.5
SL1344_1732	ycgB	CDS	chromosome	2458	2119	2546	2054
SL1344_1733	fadR	CDS	chromosome	6451	4088	10303	7375
SL1344_1734	nhaB	CDS	chromosome	1417	910	2512	1954
SL1344_1735	dsbB	CDS	chromosome	2924	2157	4027	3987
SL1344_1736	STM1808	CDS	chromosome	602	409	1292	1121
SL1344_1737	STM1809	CDS	chromosome	2193	1181	3026	2532
SL1344_1738	STM1810	CDS	chromosome	390	263	672	571
SL1344_1739	ycgN	CDS	chromosome	1021	684	1354	1229
SL1344_1740	ycgM	CDS	chromosome	1386.5	981.5	2374	2263.5
SL1344_1741	ycgL	CDS	chromosome	1848.5	1266.5	3086	2887.5
SL1344_1742	minC	CDS	chromosome	3076	1782	4050	4133
SL1344_1743	minD	CDS	chromosome	6817	3645.5	9790	8352
SL1344_1744	minE	CDS	chromosome	2753	1679.5	5047	4780
SL1344_1745	rnd	CDS	chromosome	466	397	595	607
SL1344_1746	tnpA_1a	CDS	chromosome	580.13	404.13	829.83	770.98
SL1344_1747	fadD	CDS	chromosome	3315	2488	4713	2988
SL1344_1748	yeaY	CDS	chromosome	1142	1044	1589	1495
SL1344_1749	yeaZ	CDS	chromosome	1749	1125	1926	1790
SL1344_1750	yoaA	CDS	chromosome	1158	874	1588	1471
SL1344_1751	yoaB	CDS	chromosome	4385	2437	5702	5729
SL1344_1752	yoaH	CDS	chromosome	1474	914	2417	2082
SL1344_1753	pabB	CDS	chromosome	1915	1624.5	1915	1642
SL1344_1754	yeaB	CDS	chromosome	507	427.5	497	403
SL1344_1755	sdaA	CDS	chromosome	2790	2122	4911	4472
SL1344_1756	STM1827	CDS	chromosome	430	347	433	354
SL1344_1757	yoaE	CDS	chromosome	2318	2170	2899	2842
SL1344_1759	STM1830	CDS	chromosome	9479	8606	11354	9912
SL1344_1760	STM1831	CDS	chromosome	5890.5	6950	5829.5	4679.5
SL1344_1761	STM1832	CDS	chromosome	7298.5	8496	7324.5	6275.5
SL1344_1762	STM1833	CDS	chromosome	567	560	476	507
SL1344_1763	yebN	CDS	chromosome	83	98	137	108
SL1344_1764	rrmA	CDS	chromosome	639	531	805	770
SL1344_1765	ftsI2	CDS	chromosome	948	826	910	820
SL1344_1766	cspC	CDS	chromosome	21456.5	19007.5	28457	25171.2
SL1344_1767	yobF	CDS	chromosome	30000	22512.5	44161	37066.8
SL1344_1768	STM1839	CDS	chromosome	4206.5	3709	5421	5444
SL1344_1769	yobG	CDS	chromosome	15459	10587	18505	19580
SL1344_1770	STM1841	CDS	chromosome	1252	442	1429	983
SL1344_1771	kdgR	CDS	chromosome	2645	1700	4179	3744
SL1344_1772	STM1843	CDS	chromosome	248	167	401	328
SL1344_1773	htpX	CDS	chromosome	8470	4926	11258	11208
SL1344_1774	prc	CDS	chromosome	8315	6702	9832.5	9249.5
SL1344_1775	proQ	CDS	chromosome	5094	3893	6492.5	6203.5
SL1344_1776	yebR	CDS	chromosome	4318	3754	5896	6377
SL1344_1777	yebS	CDS	chromosome	2945	2583.5	3630	3151.75
SL1344_1778	STM1849	CDS	chromosome	4304	4083.5	4256	3939.25
SL1344_1779	yebU	CDS	chromosome	634	416	692	618
SL1344_1780	STM1851	CDS	chromosome	1928	1278	1822	1578
SL1344_1781	yebW	CDS	chromosome	251	181	332	297
SL1344_1782	pphA	CDS	chromosome	807	918	589	503
SL1344_1783	STM1854	CDS	chromosome	10195	13878	7197	5737
SL1344_1784	sopE2	CDS	chromosome	4846	1560	10583	6965
SL1344_1785	STM1856	CDS	chromosome	89	98	87	98
SL1344_1786	SL1344_1786	CDS	chromosome	937	653	1226	1159
SL1344_1787	STM1857	CDS	chromosome	993	834	1481	1255
SL1344_1788	STM1858	CDS	chromosome	133	74	143	140
SL1344_1789	STM1859	CDS	chromosome	945	739	873	653
SL1344_1790	STM1860	CDS	chromosome	62	32	74	52
SL1344_1791	STM1861	CDS	chromosome	45.5	19	52.5	42.5
SL1344_1792	SL1344_1792	CDS	chromosome	42	42	58	39
SL1344_1793	pagO	CDS	chromosome	14447	15521	9366	8160
SL1344_1794	STM1863	CDS	chromosome	4381	5176.5	2879.5	2849.5
SL1344_1795	STM1864	CDS	chromosome	8546	9336.5	5268.5	4031.5
SL1344_1796	STM1865	CDS	chromosome	120	113.5	80	60
SL1344_1797	pagM	CDS	chromosome	3239	3844	1468	1109
SL1344_1798	SL1344_1798	CDS	chromosome	81	66	49	47
SL1344_1799	pagK	CDS	chromosome	14608.5	17317.5	9619.5	7744.5
SL1344_1800	mig-3	CDS	chromosome	25.5	28.5	36.5	26.5
SL1344_1801	SL1344_1801	CDS	chromosome	23	23	35	39
SL1344_1802	STM1868A	CDS	chromosome	10811	4799	20678	14620
SL1344_1803	STM1869	CDS	chromosome	10	14	15	14
SL1344_1804	STM1869A	CDS	chromosome	8	7	17	17
SL1344_1805	STM1870	CDS	chromosome	26.5	23	42	31.5
SL1344_1806	STM1871	CDS	chromosome	121.5	81	150	151
SL1344_1807	STM1873	CDS	chromosome	519.5	376.5	738	673
SL1344_1808	STM1874	CDS	chromosome	1744.5	1350	3101.5	2804.5
SL1344_1809	yobA	CDS	chromosome	1546	922.5	2349.5	1955.5
SL1344_1810	holE	CDS	chromosome	378	208	500	368
SL1344_1811	STM1877	CDS	chromosome	1173	885	1167	1030
SL1344_1812	exoX	CDS	chromosome	1561	999	2169	2100
SL1344_1813	opdB	CDS	chromosome	2705	2059	3220	2772
SL1344_1814	yebE	CDS	chromosome	4897	3331	7484	6358
SL1344_1815	yebF	CDS	chromosome	2504	2048	2570	2468
SL1344_1816	yebG	CDS	chromosome	3780	2457	4456	4251
SL1344_1817	purT	CDS	chromosome	600	548	739	637
SL1344_1818	eda	CDS	chromosome	1017	828.5	1251	1079.5
SL1344_1819	edd	CDS	chromosome	974	775.5	1336	1229.5
SL1344_1820	zwf	CDS	chromosome	3701.5	2556.5	5448.5	4791.5
SL1344_1821	hexR	CDS	chromosome	1739	1006	2899	1916
SL1344_1822	pykA	CDS	chromosome	2870	2069	4290	3620
SL1344_1823	msbB	CDS	chromosome	1685	1247	2167	1815
SL1344_1824	yebA	CDS	chromosome	8303.5	8886.5	5692	4789
SL1344_1825	znuA	CDS	chromosome	14771.5	17060.5	7333	6037
SL1344_1826	znuC	CDS	chromosome	1561	1667.5	1643.5	1542.5
SL1344_1827	znuB	CDS	chromosome	978	1173.5	834.5	729.5
SL1344_1828	ruvB	CDS	chromosome	1326	1062	2209	2100
SL1344_1829	ruvA	CDS	chromosome	1783	1227	2445	2526
SL1344_1830	STM1896	CDS	chromosome	72	50	62	72
SL1344_1830A	SL1344_1830A	CDS	chromosome	50	41	44	32
SL1344_1832	yebB	CDS	chromosome	155	88	192	197
SL1344_1833	ruvC	CDS	chromosome	1436.5	1231	2015.5	1790
SL1344_1834	yebC	CDS	chromosome	3110	2495.5	3629	3235
SL1344_1835	ntpA	CDS	chromosome	3172.5	3044.5	4345.5	4275
SL1344_1836	aspS	CDS	chromosome	5663	4694	6925	5965
SL1344_1837	yecD	CDS	chromosome	492	523	527	528.5
SL1344_1838	yecE	CDS	chromosome	310	291	390	383.5
SL1344_1839	yecN	CDS	chromosome	1276	919.5	1806	1473
SL1344_1840	yecO	CDS	chromosome	1283	1014	1642	1508.5
SL1344_1841	yecP	CDS	chromosome	851	681.5	1285	1214.5
SL1344_1842	cutC	CDS	chromosome	4600	4167.5	5886.5	4453.5
SL1344_1843	yecM	CDS	chromosome	600.5	352.5	764	765
SL1344_1844	argS	CDS	chromosome	1979	1148	2763	2247
SL1344_1845	STM1910	CDS	chromosome	210	182	219	211
SL1344_1846	STM1911	CDS	chromosome	340	271	460	378
SL1344_1847	flhE	CDS	chromosome	273	157	328.5	289
SL1344_1848	flhAa	CDS	chromosome	1762	1037	2645	2107.5
SL1344_1849	flhB	CDS	chromosome	1021	622	1577.5	1309.5
SL1344_1850	cheZ	CDS	chromosome	916	529	1365	1226
SL1344_1851	cheY	CDS	chromosome	957.5	569.5	1301	1192
SL1344_1852	cheB	CDS	chromosome	791.5	464	1257.5	1208.5
SL1344_1853	cheR	CDS	chromosome	684	369.5	873.5	774.5
SL1344_1854	cheM	CDS	chromosome	2439	1300	3350	2727
SL1344_1855	cheW	CDS	chromosome	1628.5	971.5	2515	2548
SL1344_1856	cheA	CDS	chromosome	3505	2076.5	4661	4217
SL1344_1857	motB	CDS	chromosome	1083	699.5	1520.5	1414.5
SL1344_1858	motA	CDS	chromosome	1685.5	952.5	2232.5	1776.5
SL1344_1859	flhC	CDS	chromosome	1891.5	1405	2878	2755.75
SL1344_1860	flhD	CDS	chromosome	1480.5	864	2158	1958.25
SL1344_1861	yecG	CDS	chromosome	2041	1347	3345	2389
SL1344_1862	otsA	CDS	chromosome	1532	1550	1990.5	1678.5
SL1344_1863	otsB	CDS	chromosome	1069	1090	1380.5	1183.5
SL1344_1864	araH	CDS	chromosome	118	71	139	154
SL1344_1865	ftnB	CDS	chromosome	296	208	458	373
SL1344_1866	STM1933	CDS	chromosome	144	92	182	192
SL1344_1867	STM1934	CDS	chromosome	736	389	1120	871
SL1344_1868	ftn	CDS	chromosome	828	531	1122	925
SL1344_1869	yecH	CDS	chromosome	19	21	31	33
SL1344_1870	tyrP	CDS	chromosome	187	139	289	245
SL1344_1871	yecA	CDS	chromosome	3081	2152	3938	3050
SL1344_1872	STM1939	CDS	chromosome	2222	1885	2457	2011
SL1344_1873	STM1940	CDS	chromosome	6282	7022	3758	2595
SL1344_1874	STM1941	CDS	chromosome	2102	2195.5	1918	1684
SL1344_1874A	SL1344_1874A	CDS	chromosome	15.5	11	18	19
SL1344_1875	pgsA	CDS	chromosome	2120	1278	3791	3027
SL1344_1876	uvrC	CDS	chromosome	2358	1691.5	3172	2962.5
SL1344_1877	sirA	CDS	chromosome	3040	2070.5	4457	4125.5
SL1344_1878	yecF	CDS	chromosome	793	463	914	837
SL1344_1879	sdiA	CDS	chromosome	1274	718	2132	1574
SL1344_1880	yecC	CDS	chromosome	926.5	680	1247.5	1108.5
SL1344_1881	yecS	CDS	chromosome	531.5	412	797	652
SL1344_1882	dcyD	CDS	chromosome	954	707	1444.5	1172.5
SL1344_1883	fliY	CDS	chromosome	3940	2549	5890	5198
SL1344_1884	fliZ	CDS	chromosome	990	531	1241	1090
SL1344_1885	fliA	CDS	chromosome	2662	1360	3176	2693
SL1344_1886	tnpA_2b	CDS	chromosome	616.55	434.7	898.83	851.97
SL1344_1887	fliB	CDS	chromosome	1282	668	1915	1405
SL1344_1888	fliC	CDS	chromosome	29910.5	11669.5	37930	26218
SL1344_1889	fliD	CDS	chromosome	4501	2101	5835	5002
SL1344_1890	fliS	CDS	chromosome	1046.5	550.5	1427	1311.5
SL1344_1891	fliT	CDS	chromosome	692.5	373.5	893	841.5
SL1344_1892	amyA	CDS	chromosome	506	468	674	585
SL1344_1893	yedD	CDS	chromosome	1172	810	1780	1813
SL1344_1894	yedE	CDS	chromosome	139.5	104.5	221.5	200
SL1344_1895	yedF	CDS	chromosome	52.5	34.5	58.5	50
SL1344_1896	STM1967	CDS	chromosome	456	239	724	591
SL1344_1897	fliE	CDS	chromosome	628	360	926	775
SL1344_1898	fliF	CDS	chromosome	2120	988.5	2760	2520.5
SL1344_1899	fliG	CDS	chromosome	1886.5	991	2912.5	2503
SL1344_1900	fliH	CDS	chromosome	1290	668.5	1953	1599.5
SL1344_1901	fliI	CDS	chromosome	1869.5	911.5	2612	2266.5
SL1344_1902	fliJ	CDS	chromosome	791	362.5	995.5	758
SL1344_1903	fliK	CDS	chromosome	1317	705	1803	1472.5
SL1344_1904	fliL	CDS	chromosome	1153	590	1680.5	1219
SL1344_1905	fliM	CDS	chromosome	2671	1415	3867	2975.5
SL1344_1906	fliN	CDS	chromosome	1434	913.5	1954	1815.5
SL1344_1907	fliO	CDS	chromosome	838	666	1369	1179
SL1344_1908	fliP	CDS	chromosome	915.5	612	1272	1154
SL1344_1909	fliQ	CDS	chromosome	242	150	297	229.5
SL1344_1910	fliR	CDS	chromosome	259.5	162.5	301.5	292.5
SL1344_1911	rcsA	CDS	chromosome	143	78	140	140
SL1344_1912	dsrB	CDS	chromosome	1727	1345	3472	2775
SL1344_1913	yodD	CDS	chromosome	415	408	505	452
SL1344_1914	mngB	CDS	chromosome	171	209	197	162
SL1344_1915	gcpA	CDS	chromosome	681	637	895	781
SL1344_1916	STM1988	CDS	chromosome	1810	1686	2362	2179
SL1344_1917	yedI	CDS	chromosome	1194	945	1839	1583
SL1344_1918	yedA	CDS	chromosome	190	171	411	356
SL1344_1919	vsr	CDS	chromosome	249.5	216	438	421
SL1344_1920	dcm	CDS	chromosome	1080.5	933	2033	1736
SL1344_1921	yedJ	CDS	chromosome	354	266	423	393
SL1344_1922	STM1994	CDS	chromosome	236	183	325	333
SL1344_1923	ompS	CDS	chromosome	133	73	177.5	161
SL1344_1924	cspB	CDS	prophage	12031	5562	14239.5	12978
SL1344_1925	umuC	CDS	prophage	397	367	416.5	387.5
SL1344_1926	umuD	CDS	prophage	306	252	316.5	245.5
SL1344_1927	STM1999	CDS	prophage	61.5	46.5	51.5	45
SL1344_1927A	SL1344_1927A	CDS	prophage	432.5	326.5	453.5	343
SL1344_1927B	SL1344_1927B	CDS	prophage	1443	1569	1993	1624
SL1344_1928	SL1344_1928	CDS	prophage	12513	12746	7797.5	5341
SL1344_1929	STM2705	CDS	prophage	184.5	168	301.5	325
SL1344_1930	SL1344_1930	CDS	prophage	208	214.75	226.25	198.25
SL1344_1931	SL1344_1931	CDS	prophage	68	93.25	78.25	63.75
SL1344_1932	SL1344_1932	CDS	prophage	46.5	63	63	57.5
SL1344_1933	SL1344_1933	CDS	prophage	62	71.5	57.5	76.5
SL1344_1934	SL1344_1934	CDS	prophage	32	21	24	32.5
SL1344_1935	SL1344_1935	CDS	prophage	80.5	55	68	65.5
SL1344_1936	SL1344_1936	CDS	prophage	162.5	154.5	199.5	186.5
SL1344_1937	SL1344_1937	CDS	prophage	190.5	168.5	169.5	189
SL1344_1938	SL1344_1938	CDS	prophage	460.5	436	637.5	554
SL1344_1939	SL1344_1939	CDS	prophage	59	61.5	92	86
SL1344_1940	SL1344_1940	CDS	prophage	122.5	99.5	220	211.5
SL1344_1941	SL1344_1941	CDS	prophage	91.5	142	137	114.5
SL1344_1942	SL1344_1942	CDS	prophage	23.5	43	25.5	30.5
SL1344_1943	SL1344_1943	CDS	prophage	20	17	24.5	31.5
SL1344_1944	SL1344_1944	CDS	prophage	13.5	30	24.5	27.5
SL1344_1945	SL1344_1945	CDS	prophage	19	25.5	21	43
SL1344_1946	SL1344_1946	CDS	prophage	18	28.5	27.5	29.5
SL1344_1947	SL1344_1947	CDS	prophage	73.5	98	84	84.5
SL1344_1948	SL1344_1948	CDS	prophage	34	31	29.5	43
SL1344_1949	SL1344_1949	CDS	prophage	51.5	72	67.5	79.5
SL1344_1950	SL1344_1950	CDS	prophage	119	120	152	145
SL1344_1951	SL1344_1951	CDS	prophage	23	46	46	46
SL1344_1952	SL1344_1952	CDS	prophage	33	30	36	33
SL1344_1953	SL1344_1953	CDS	prophage	102	71	136	147
SL1344_1954	SL1344_1954	CDS	prophage	27	21	36	44
SL1344_1955	rzpR	CDS	prophage	19.5	18	11	18
SL1344_1956	STM0907	CDS	prophage	21.5	38.5	12	25.5
SL1344_1957	STM0906	CDS	prophage	28	39.5	56	48.5
SL1344_1958	SL1344_1958	CDS	prophage	267	207	429.5	404
SL1344_1959	SL1344_1959	CDS	prophage	81.5	62	104.5	91.5
SL1344_1960	SL1344_1960	CDS	prophage	559.75	673.5	308.25	264
SL1344_1961	SL1344_1961	CDS	prophage	262.75	262	179.75	152
SL1344_1962	SL1344_1962	CDS	prophage	69	63.5	83	78.5
SL1344_1963	SL1344_1963	CDS	prophage	29.5	31.5	50.5	42.5
SL1344_1964	SL1344_1964	CDS	prophage	70.5	63	83.5	78
SL1344_1965	SL1344_1965	CDS	prophage	16034	12620.5	25985	18281
SL1344_1966	SL1344_1966	CDS	prophage	118	108.5	146	136.5
SL1344_1967	STM0898	CDS	prophage	5712	3328	8481	7539
SL1344_1968	SL1344_1968	CDS	prophage	348	256	600	567
SL1344_1969	SL1344_1969	CDS	prophage	263	182	301	284
SL1344_1970	SL1344_1970	CDS	prophage	52	25	53	37
SL1344_1971	SL1344_1971	CDS	prophage	61	50	74.5	69.5
SL1344_1972	SL1344_1972	CDS	prophage	84	54.5	82.5	92
SL1344_1973	SL1344_1973	CDS	prophage	144	102	213.5	183.5
SL1344_1974	SL1344_1974	CDS	prophage	92	74.5	125.5	97
SL1344_1975	SL1344_1975	CDS	prophage	72	62	79.5	79
SL1344_1976	SL1344_1976	CDS	prophage	346	245	356.5	348
SL1344_1977	yeeI	CDS	prophage	1008	650	1584	1122
SL1344_1978	SL1344_1978	CDS	prophage	19	13	12	20
SL1344_1979	STM2005	CDS	prophage	39	33	39	42
SL1344_1980	SL1344_1980	CDS	prophage	23	13	22	34
SL1344_1981	STM2006	CDS	prophage	31	23	16	23
SL1344_1982	STM2007	CDS	prophage	222	120	322	251
SL1344_1983	STM2008	CDS	prophage	315.5	207	564.5	525
SL1344_1985	SL1344_1985	CDS	prophage	222	166	286	270
SL1344_1986	amn	CDS	prophage	2525	1991	3457	2854
SL1344_1987	STM2011	CDS	prophage	438	314.5	509	436.5
SL1344_1988	SL1344_1988	CDS	prophage	595	433.5	898	784.5
SL1344_1989	SL1344_1989	CDS	prophage	457	270	782	552
SL1344_1990	yeeO	CDS	chromosome	642	513	1154	1145
SL1344_1991	erfK	CDS	chromosome	841	844	1375	1039
SL1344_1992	cobT	CDS	chromosome	943.5	777	1042	892.5
SL1344_1993	cobS	CDS	chromosome	483.5	456	624.5	514
SL1344_1994	cobU	CDS	chromosome	270.5	286	391	272
SL1344_1995	cbiP	CDS	chromosome	896.5	819	1160.5	983.5
SL1344_1996	cbiO	CDS	chromosome	620.5	518.5	828	822
SL1344_1997	cbiQ	CDS	chromosome	298	324.5	330.5	312
SL1344_1998	cbiN	CDS	chromosome	94	120	97.5	88.5
[truncated: 3,027 more rows]

## Sheet: TPM
Locus_tag	Gene_name	Gene_type	Location	EBSS_rep1	EBSS_rep2	WTM_rep1	WTM_rep2
SL1344_0001	thrL	CDS	chromosome	3914.37	4096.34	4543.14	3883.23
SL1344_0002	thrA	CDS	chromosome	63.155	67.534	65.892	66.008
SL1344_0003	thrB	CDS	chromosome	245.258	360.485	152.861	142.324
SL1344_0004	thrC	CDS	chromosome	184.793	276.333	123.191	120.48
SL1344_0005	yaaA	CDS	chromosome	53.975	56.185	45.636	49.471
SL1344_0006	yaaJ	CDS	chromosome	58.928	70.849	41.17	39.605
SL1344_0007	talB	CDS	chromosome	400.762	422.631	424.271	351.441
SL1344_0008	mog	CDS	chromosome	88.997	68.568	88.242	81.909
SL1344_0009	yaaH	CDS	chromosome	17.312	12.798	13.302	13.949
SL1344_0010	htgA	CDS	chromosome	2.436	1.825	1.09	1.421
SL1344_0011	yaaI	CDS	chromosome	5.821	2.713	4.109	4.569
SL1344_0012	dnaK	CDS	chromosome	499.961	416.808	582.503	564.044
SL1344_0013	dnaJ	CDS	chromosome	147.262	158.706	190.985	198.742
SL1344_0014	STM0014	CDS	chromosome	11.537	15.309	11.099	12.278
SL1344_0015	STM0015	CDS	chromosome	4.145	4.444	2.334	5.969
SL1344_0016	STM0016	CDS	chromosome	1.194	1.77	0.804	0.922
SL1344_0017	STM0017	CDS	chromosome	2.611	1.611	1.572	2.05
SL1344_0018	chiA	CDS	chromosome	8.205	7.513	5.143	5.101
SL1344_0019	STM0019	CDS	chromosome	3.211	3.649	3.224	3.406
SL1344_0020	STM0020	CDS	chromosome	2.193	1.45	1.713	2.032
SL1344_0021	bcfA	CDS	chromosome	3.559	2.917	3.658	2.803
SL1344_0022	bcfB	CDS	chromosome	1.153	1.116	1.485	0.782
SL1344_0023	bcfC	CDS	chromosome	1.923	1.754	1.807	1.935
SL1344_0024	bcfD	CDS	chromosome	3.815	3.092	3.768	2.739
SL1344_0025	bcfE	CDS	chromosome	2.619	2.948	2.065	2.296
SL1344_0026	bcfF	CDS	chromosome	2.346	4.135	2.56	2.473
SL1344_0027	bcfG	CDS	chromosome	2.96	2.066	2.722	3.111
SL1344_0028	bcfH	CDS	chromosome	7.949	8.547	6.488	6.368
SL1344_0029	SL1344_0029	CDS	chromosome	9.837	9.523	7.035	8.185
SL1344_0030	STM0029	CDS	chromosome	0.429	0.795	0.835	0.663
SL1344_0031	STM0030	CDS	chromosome	2.038	1.322	1.309	1.752
SL1344_0032	STM0031	CDS	chromosome	0.876	1.391	0.669	0.677
SL1344_0033	STM0032	CDS	chromosome	4.789	5.41	4.372	4.149
SL1344_0034	STM0033	CDS	chromosome	7.228	6.534	8.964	8.904
SL1344_0035	STM0034	CDS	chromosome	1.014	1.274	1.021	1.136
SL1344_0036	STM0035	CDS	chromosome	6.35	5.524	4.779	4.365
SL1344_0037	STM0036	CDS	chromosome	5.841	4.999	5.589	5.651
SL1344_0038	STM0037	CDS	chromosome	2.126	1.528	1.67	1.547
SL1344_0039	STM0038	CDS	chromosome	11.17	8.934	8.681	9.2
SL1344_0040	nhaA	CDS	chromosome	391.264	325.087	352.077	332.153
SL1344_0041	nhaR	CDS	chromosome	188.722	161.991	166.292	179.797
SL1344_0042	STM0041	CDS	chromosome	3.154	4.258	3.25	3.475
SL1344_0043	STM0042	CDS	chromosome	1.336	1.86	1.055	1.249
SL1344_0044	rpsT	CDS	chromosome	1686.53	1209.79	1323.32	1566.28
SL1344_0045	yaaY	CDS	chromosome	29.79	25.196	23.361	29.292
SL1344_0046	ribF	CDS	chromosome	103.221	105.931	111.178	126.021
SL1344_0047	ileS	CDS	chromosome	125.876	140.723	131.679	123.289
SL1344_0048	lspA	CDS	chromosome	174.294	199.51	190.562	199.947
SL1344_0049	fkpB	CDS	chromosome	159.008	156.143	147.653	127.437
SL1344_0050	ispH	CDS	chromosome	97.875	109.779	97.554	108.442
SL1344_0051	STM0050	CDS	chromosome	20.367	15.165	17.369	18.16
SL1344_0052	rihC	CDS	chromosome	29.499	34.068	28.487	27.349
SL1344_0053	citB2	CDS	chromosome	13.726	15.806	8.048	8.341
SL1344_0054	citA2	CDS	chromosome	10.759	12.318	8.698	8.474
SL1344_0055	STM0054	CDS	chromosome	0.9	1.106	0.739	0.833
SL1344_0056	STM0055	CDS	chromosome	0.845	0.969	0.471	0.479
SL1344_0057	oadG	CDS	chromosome	0.644	0.639	0.727	0.56
SL1344_0058	STM0057	CDS	chromosome	1.167	0.991	1.011	0.901
SL1344_0059	citC2	CDS	chromosome	1.735	1.806	1.038	1.354
SL1344_0060	citD2	CDS	chromosome	1.709	1.13	1.506	1.573
SL1344_0061	citE2	CDS	chromosome	1.688	1.41	1.126	1.252
SL1344_0062	citF2	CDS	chromosome	1.474	1.932	1.235	1.256
SL1344_0063	citX2	CDS	chromosome	2.59	2.314	2.31	1.919
SL1344_0064	citG2	CDS	chromosome	3.026	4.001	2.822	2.637
SL1344_0065	dapB	CDS	chromosome	123.32	140.622	119.117	127.657
SL1344_0066A	STM0065	CDS	chromosome	3.443	4.405	3.779	3.516
SL1344_0067	carA	CDS	chromosome	55.009	45.475	55.129	42.65
SL1344_0068	carB	CDS	chromosome	48.218	44.761	45.383	33.136
SL1344_0069	caiF	CDS	chromosome	39.427	38.455	33.89	35.497
SL1344_0070	caiE	CDS	chromosome	2.266	3.424	2.293	2.6
SL1344_0071	caiD	CDS	chromosome	1.918	1.69	1.263	1.785
SL1344_0072	caiC	CDS	chromosome	2.736	2.927	2.66	3.38
SL1344_0073	caiB	CDS	chromosome	6.168	5.263	5.803	5.115
SL1344_0074	caiA	CDS	chromosome	3.144	2.772	2.442	2.337
SL1344_0075	caiT	CDS	chromosome	0.433	0.438	0.301	0.265
SL1344_0076	fixA	CDS	chromosome	1.429	0.895	0.801	0.639
SL1344_0077	fixB	CDS	chromosome	0.472	0.624	0.598	0.523
SL1344_0078	fixC	CDS	chromosome	1.081	1.032	0.792	0.707
SL1344_0079	fixX	CDS	chromosome	1.476	2.307	1.771	2.228
SL1344_0080	yaaU	CDS	chromosome	7.089	6.211	6.145	5.208
SL1344_0081	STM0080	CDS	chromosome	19.407	13.937	16.964	17.829
SL1344_0082	STM0081	CDS	chromosome	401.198	533.44	265.38	217.215
SL1344_0083	STM0082	CDS	chromosome	461.298	736.932	128.53	94.303
SL1344_0083A	SL1344_0083A	CDS	chromosome	355.607	605.98	106.208	97.075
SL1344_0084	STM0084	CDS	chromosome	8.588	10.464	5.936	5.953
SL1344_0085	SL1344_0085	CDS	chromosome	2.928	2.323	2.033	5.426
SL1344_0086	yabF	CDS	chromosome	14.629	15.686	12.662	12.253
SL1344_0087	kefC	CDS	chromosome	12.675	13.879	11.879	10.861
SL1344_0088	folA	CDS	chromosome	82.526	74.523	79.179	94.943
SL1344_0089	apaH	CDS	chromosome	118.283	135.277	88.963	88.093
SL1344_0090	apaG	CDS	chromosome	208.925	223.129	166.795	184.595
SL1344_0091	ksgA	CDS	chromosome	223.062	258.305	163.41	186.13
SL1344_0092	pdxAa	CDS	chromosome	181.774	189.798	171.915	179.309
SL1344_0093	surA	CDS	chromosome	223.559	253.522	206.1	204.831
SL1344_0094	imp	CDS	chromosome	167.041	170.728	151.289	151.954
SL1344_0095	djlA	CDS	chromosome	93.217	89.129	93.925	92.874
SL1344_0096	rluA	CDS	chromosome	22.514	22.918	25.864	26.905
SL1344_0097	hepA	CDS	chromosome	15.421	15.355	13.693	13.608
SL1344_0098	polB	CDS	chromosome	25.896	25.507	28.929	28.347
SL1344_0099	STM0098	CDS	chromosome	12.571	12.672	13.572	12.928
SL1344_0099A	SL1344_0099A	CDS	chromosome	6.853	7.026	7.184	8.043
SL1344_0100	STM0100	CDS	chromosome	5.705	6.205	4.09	5.258
SL1344_0101	araD	CDS	chromosome	2.906	4.332	3.104	3.466
SL1344_0102	araA	CDS	chromosome	2.417	3.179	2	1.459
SL1344_0103	araB	CDS	chromosome	0.588	1.061	0.455	0.55
SL1344_0104	araC	CDS	chromosome	24.211	25.43	23.414	20.179
SL1344_0105	yabI	CDS	chromosome	48.006	53.963	43.092	38.977
SL1344_0106	thiQ	CDS	chromosome	9.361	7.398	7.885	8.325
SL1344_0107	thiP	CDS	chromosome	6.921	6.709	6.739	6.289
SL1344_0108	tbpA	CDS	chromosome	12.646	9.192	9.206	10.282
SL1344_0109	yabN	CDS	chromosome	6.581	6.268	7.847	7.304
SL1344_0109A	sgrT	CDS	chromosome	653.215	554.637	808.707	841.109
SL1344_0110	leuD	CDS	chromosome	48.372	61.516	52.684	46.614
SL1344_0111	leuC	CDS	chromosome	31.047	39.265	35.414	31.709
SL1344_0112	leuB	CDS	chromosome	52.413	62.145	57.528	52.693
SL1344_0113	leuA	CDS	chromosome	47.398	52.629	55.977	55.702
SL1344_0114	leuL	CDS	chromosome	4419.44	5829.67	6078.91	7069.06
SL1344_0115	leuO	CDS	chromosome	4.253	4.705	3.579	4.074
SL1344_0116	ilvI	CDS	chromosome	28.206	36.374	31.169	31.003
SL1344_0117	ilvH	CDS	chromosome	59.305	69.485	54.772	61.175
SL1344_0118	fruR	CDS	chromosome	42.569	42.762	35.734	31.181
SL1344_0119	mraZ	CDS	chromosome	519.619	504.056	540.085	535.35
SL1344_0120	mraW	CDS	chromosome	273.313	269.937	328.127	336.117
SL1344_0121	ftsL	CDS	chromosome	312.232	301.303	371.44	383.618
SL1344_0122	ftsI	CDS	chromosome	189.108	176.252	238.086	288.718
SL1344_0123	murE	CDS	chromosome	128.886	131.016	143.095	137.319
SL1344_0124	murF	CDS	chromosome	108.9	104.233	125.828	112.274
SL1344_0125	mraY	CDS	chromosome	145.682	149.789	160.014	149.209
SL1344_0126	murD	CDS	chromosome	138.988	138.696	149.814	150.311
SL1344_0127	ftsW	CDS	chromosome	152.549	157.497	164.543	149.442
SL1344_0128	murG	CDS	chromosome	120.751	125.457	140.259	134.455
SL1344_0129	murC	CDS	chromosome	124.108	119.6	118.718	116.558
SL1344_0130	ddl	CDS	chromosome	196.945	198.94	243.124	239.778
SL1344_0131	ftsQ	CDS	chromosome	186.092	177.687	202.983	200.365
SL1344_0132	ftsA	CDS	chromosome	215.813	220.61	238.494	252.652
SL1344_0133	ftsZ	CDS	chromosome	281.258	307.762	279.658	278.887
SL1344_0134	lpxC	CDS	chromosome	715.67	713.639	717.618	714.516
SL1344_0135	yacA	CDS	chromosome	112.425	95.175	105.798	97.534
SL1344_0136	secA	CDS	chromosome	106.47	103.581	98.137	95.677
SL1344_0137	mutT	CDS	chromosome	20.299	20.26	18.097	19.896
SL1344_0138	yacG	CDS	chromosome	89.873	75.987	77.586	81.373
SL1344_0139	yacF	CDS	chromosome	52.957	53.093	53.609	52.97
SL1344_0140	coaE	CDS	chromosome	52.275	40.363	43.265	48.924
SL1344_0141	guaC	CDS	chromosome	157.546	145.032	161.3	162.087
SL1344_0142	pilC	CDS	chromosome	1.012	1.104	0.848	0.992
SL1344_0143	pilB	CDS	chromosome	0.836	0.516	0.552	0.301
SL1344_0144	pilA	CDS	chromosome	1.015	1.517	0.46	1.226
SL1344_0145	nadC	CDS	chromosome	23.746	21.617	23.571	24.052
SL1344_0146	ampD	CDS	chromosome	93.464	95.815	108.028	93.423
SL1344_0147	ampE	CDS	chromosome	49.811	58.543	59.332	61.417
SL1344_0148	STM0148	CDS	chromosome	4.978	4.138	5.814	6.041
SL1344_0149	STM0149	CDS	chromosome	4.354	3.995	3.873	3.617
SL1344_0150	aroP	CDS	chromosome	32.036	35.444	36.393	35.927
SL1344_0151	pdhR	CDS	chromosome	93.105	82.898	71.961	86.979
SL1344_0152	aceE	CDS	chromosome	210.182	218.687	231.661	207.137
SL1344_0153	aceF	CDS	chromosome	248.818	261.199	296.083	264.662
SL1344_0154	lpdA	CDS	chromosome	332.818	372.915	323.423	309.84
SL1344_0155	STM0155	CDS	chromosome	5.288	4.662	4.803	5.55
SL1344_0156	STM0156	CDS	chromosome	2.781	4.323	2.711	2.148
SL1344_0157	yacH	CDS	chromosome	2.656	2.12	1.944	1.441
SL1344_0159	acnB	CDS	chromosome	150.554	151.809	124.383	107.546
SL1344_0160	STM0159	CDS	chromosome	145.324	128.329	123.345	130.601
SL1344_0161	yacL	CDS	chromosome	161.292	129.091	175.092	155.718
SL1344_0162	kdgT	CDS	chromosome	4.76	4.473	4.839	4.083
SL1344_0163	STM0162	CDS	chromosome	4.041	5.283	3.798	3.379
SL1344_0164	pdxAb	CDS	chromosome	20.737	19.501	20.253	18.38
SL1344_0165	STM0164	CDS	chromosome	84.614	74.822	91.792	92.856
SL1344_0166	speD	CDS	chromosome	64.119	54.572	50.963	46.118
SL1344_0167	speE	CDS	chromosome	45.424	45.107	43.253	36.101
SL1344_0168	yacC	CDS	chromosome	206.113	175.624	231.538	217.917
SL1344_0169	cueO	CDS	chromosome	10.747	12.878	10.13	9.355
SL1344_0170	gcd	CDS	chromosome	29.886	43.386	27.357	27.473
SL1344_0171	hpt	CDS	chromosome	74.989	63.472	57.23	71.527
SL1344_0172	yadF	CDS	chromosome	577.07	552.944	676.64	708.394
SL1344_0173	yadG	CDS	chromosome	40.084	40.6	35.903	34.819
SL1344_0174	yadH	CDS	chromosome	34.411	35.89	33.768	33.58
SL1344_0175	stiH	CDS	chromosome	3.507	3.407	3.107	2.957
SL1344_0176	stiC	CDS	chromosome	0.85	0.712	0.653	0.674
SL1344_0177	stiB	CDS	chromosome	0.904	0.71	0.903	0.982
SL1344_0178	stiA	CDS	chromosome	3.578	3.217	2.684	2.874
SL1344_0179	yadI	CDS	chromosome	16.037	11.703	10.834	11.099
SL1344_0180	yadE	CDS	chromosome	25.45	27.794	19.639	18.004
SL1344_0181	panD	CDS	chromosome	131.357	117.895	112.716	108.334
SL1344_0182	panC	CDS	chromosome	26.352	23.07	22.571	24.748
SL1344_0183	panB	CDS	chromosome	23.471	20.066	22.062	22.949
SL1344_0184	folK	CDS	chromosome	18.075	20.121	17.838	14.891
SL1344_0185	pcnB	CDS	chromosome	50.861	49.661	47.231	52.128
SL1344_0186	yadB	CDS	chromosome	21.313	23.11	16.839	16.887
SL1344_0187	dksA	CDS	chromosome	551.853	455.878	466.471	468.81
SL1344_0188	sfsA	CDS	chromosome	79.513	69.984	77.856	71.034
SL1344_0189	ligT	CDS	chromosome	49.6	45.279	57.017	58.621
SL1344_0190	hrpB	CDS	chromosome	28.715	28.328	28.586	29.001
SL1344_0191	mrcB	CDS	chromosome	69.848	67.325	61.766	62.859
SL1344_0192	fhuA	CDS	chromosome	156.994	143.947	169.849	184.928
SL1344_0193	fhuC	CDS	chromosome	82.668	76.204	92.765	96.789
SL1344_0194	fhuD	CDS	chromosome	69.29	62.658	69.602	71.664
SL1344_0195	fhuB	CDS	chromosome	70.006	62.089	77.248	78.063
SL1344_0196	stfA	CDS	chromosome	2.618	2.551	2.488	1.756
SL1344_0197	stfC	CDS	chromosome	2.145	2.788	1.702	1.74
SL1344_0198	stfD	CDS	chromosome	1.925	2.715	1.337	1.03
SL1344_0199	stfE	CDS	chromosome	1.982	3.494	0.946	2.328
SL1344_0200	stfF	CDS	chromosome	3.241	3.803	2.307	2.096
SL1344_0201	stfG	CDS	chromosome	2.183	2.646	1.365	0.899
SL1344_0202	STM0201	CDS	chromosome	10.605	12.532	11.391	11.902
SL1344_0203	hemL	CDS	chromosome	70.836	68.295	78.72	77.279
SL1344_0204	clcA	CDS	chromosome	19.051	18.723	20.064	18.847
SL1344_0205	yadR	CDS	chromosome	891.887	805.032	929.693	945.253
SL1344_0206	yadS	CDS	chromosome	7.649	7.289	7.678	7.916
SL1344_0207	btuF	CDS	chromosome	13.099	12.791	13.822	12.053
SL1344_0208	mtn	CDS	chromosome	63.802	62.031	72.381	69.638
SL1344_0209	dgt	CDS	chromosome	37.73	33.052	38.619	40.181
SL1344_0210	htrA	CDS	chromosome	183.488	183.561	142.313	142.514
SL1344_0211	cdaR	CDS	chromosome	32.072	32.126	33.4	28.943
SL1344_0212	yaeH	CDS	chromosome	348.515	285.481	376.703	318.651
SL1344_0213	STM0212	CDS	chromosome	186.47	259.043	118.179	111.874
SL1344_0214	dapD	CDS	chromosome	389.975	361.488	396.67	397.024
SL1344_0215	glnD	CDS	chromosome	25.258	26.593	25.811	25.401
SL1344_0216	map	CDS	chromosome	126.439	106.831	132.785	126.624
SL1344_0217	rpsB	CDS	chromosome	1023.09	977.262	942.874	805.333
SL1344_0218	tsf	CDS	chromosome	599.243	518.152	517.971	530.198
SL1344_0219	pyrH	CDS	chromosome	221.657	204.476	186.663	174.998
SL1344_0220	frr	CDS	chromosome	430.926	425.983	411.506	451.44
SL1344_0221	dxr	CDS	chromosome	49.591	46.533	51.91	58.567
SL1344_0222	uppS	CDS	chromosome	192.569	186.833	157.065	169.277
SL1344_0223	cdsA	CDS	chromosome	151.072	199.492	165.407	174.285
SL1344_0224	yaeL	CDS	chromosome	318.167	399.841	325.816	350.559
SL1344_0225	yaeT	CDS	chromosome	424.036	455.236	397.328	370.012
SL1344_0226	hlpA	CDS	chromosome	948.184	1019.87	833.657	862.608
SL1344_0227	lpxD	CDS	chromosome	410.004	436.28	396.277	406.859
SL1344_0228	fabZ	CDS	chromosome	655.121	664.767	636.785	645.783
SL1344_0229	lpxA	CDS	chromosome	275.52	340.385	293.255	319.553
SL1344_0230	lpxB	CDS	chromosome	81.749	96.688	77.193	89.131
SL1344_0231	rnhB	CDS	chromosome	85.902	86.838	83.691	88.509
SL1344_0232	dnaE	CDS	chromosome	76.971	83.313	69.097	73.425
SL1344_0233	accA	CDS	chromosome	148.325	165.521	132.735	132.094
SL1344_0234	STM0233	CDS	chromosome	13.474	12.283	12.051	13.653
SL1344_0235	ldcC	CDS	chromosome	34.37	33.495	41.301	40.211
SL1344_0236	yaeR	CDS	chromosome	66.888	54.508	72.056	66.959
SL1344_0237	mesJ	CDS	chromosome	25.254	25.382	30.539	30.731
SL1344_0238	rof	CDS	chromosome	201.415	152.603	175.779	196.506
SL1344_0239	yaeP	CDS	chromosome	608.281	429.929	561.199	576.315
SL1344_0240	yaeQ	CDS	chromosome	62.995	69.773	53.361	57.776
SL1344_0241	yaeJ	CDS	chromosome	94.697	79.793	81.41	82.514
SL1344_0242	cutF	CDS	chromosome	57.446	69.809	63.068	65.407
SL1344_0243	proS	CDS	chromosome	79.855	77.232	80.881	79.169
SL1344_0244	yaeB	CDS	chromosome	26.665	27.463	30.177	30.667
SL1344_0245	rcsF	CDS	chromosome	125.147	96.209	104.38	104.014
SL1344_0246	metQ	CDS	chromosome	165.549	161.007	198.557	192.198
SL1344_0247	yaeE	CDS	chromosome	68.044	62.939	89.715	77.076
SL1344_0248	abc	CDS	chromosome	46.735	39.836	48.778	45.866
SL1344_0249	yaeD	CDS	chromosome	106.737	94.272	117.303	103.746
SL1344_0250	dkgB	CDS	chromosome	19.083	20.085	17.259	14.662
SL1344_0251	yafC	CDS	chromosome	9.968	8.712	11.059	10.666
SL1344_0252	STM0257	CDS	chromosome	3.549	4.128	4.131	4.086
SL1344_0253	yafD	CDS	chromosome	82.297	80.19	108.188	109.622
SL1344_0254	yafE	CDS	chromosome	50.476	45.998	66.771	61.354
SL1344_0255	dniR	CDS	chromosome	196.423	228.537	157.472	175.555
SL1344_0256	gloB	CDS	chromosome	35.323	33.121	32.805	28.937
SL1344_0257	yafS	CDS	chromosome	31.484	23.042	34.859	34.385
SL1344_0258	rnhA	CDS	chromosome	81.752	59.509	74.844	91.128
SL1344_0259	dnaQ	CDS	chromosome	59.289	50.124	57.788	53.777
SL1344_0260	sciA	CDS	chromosome	3.641	4.863	3.597	3.321
SL1344_0261	sciB	CDS	chromosome	1.998	2.334	1.374	1.438
SL1344_0262	sciC	CDS	chromosome	3.374	3.689	2.728	2.78
SL1344_0263	sciD	CDS	chromosome	4.762	5.42	5.097	4.612
SL1344_0264	sciE	CDS	chromosome	3.888	2.973	2.83	3.238
SL1344_0265	sciF	CDS	chromosome	3.531	3.933	3.359	2.247
SL1344_0266	sciG	CDS	chromosome	2.708	2.555	2.379	2.25
SL1344_0267	sciH	CDS	chromosome	2.918	3.576	2.62	2.171
SL1344_0268	sciI	CDS	chromosome	3.052	3.318	2.892	2.707
SL1344_0270	sciJ	CDS	chromosome	8.473	8.231	5.224	4.74
SL1344_0271	sciK	CDS	chromosome	1.352	2.103	0.801	1.228
SL1344_0272	STM0277	CDS	chromosome	9.781	7.781	6.738	8.167
SL1344_0273	STM0278	CDS	chromosome	6.441	3.992	3.145	2.876
SL1344_0274	sciK1	CDS	chromosome	2.465	3.049	1.905	1.904
SL1344_0275	sciN	CDS	chromosome	1.008	1.094	0.925	0.75
SL1344_0276	sciO	CDS	chromosome	1.495	1.027	1.208	0.999
SL1344_0277	sciP	CDS	chromosome	1.88	2.31	1.491	1.875
SL1344_0278	sciQ	CDS	chromosome	2.521	2.74	1.994	2.314
SL1344_0279	sciR	CDS	chromosome	1.7	1.005	1.864	1.554
SL1344_0280	sciS	CDS	chromosome	2.851	3.882	2.868	2.772
SL1344_0281	sciT	CDS	chromosome	4.433	4.21	3.844	3.31
SL1344_0282	sciU	CDS	chromosome	5.931	3.676	3.765	4.366
SL1344_0283	sciV	CDS	chromosome	8.81	9.936	6.993	7.804
SL1344_0284	vgrS	CDS	chromosome	2.841	2.73	2.408	2.542
SL1344_0285	sciW	CDS	chromosome	1.686	1.543	1.591	1.001
SL1344_0286	STM0291	CDS	chromosome	11	11.751	10.433	10.453
SL1344_0286A	SL1344_0286A	CDS	chromosome	79.122	80.427	61.204	68.62
SL1344_0286B	STM0292	CDS	chromosome	58.411	57.447	59.456	59.966
SL1344_0288	sciX	CDS	chromosome	28.877	23.493	19.395	26.707
SL1344_0289	sciY	CDS	chromosome	10.116	10.659	6.477	9.643
SL1344_0291	STM0295	CDS	chromosome	20.761	19.514	13.203	20.476
SL1344_0292	STM0296	CDS	chromosome	3.569	5.045	5.043	3.137
SL1344_0293	STM0297	CDS	chromosome	3.289	7.973	5.14	7.197
SL1344_0294	STM0298	CDS	chromosome	0.995	0.329	0.461	0.256
SL1344_0295	safA	CDS	chromosome	44.974	31.777	39.921	40.316
SL1344_0296	safB	CDS	chromosome	11.935	8.016	7.951	7.482
SL1344_0297	safC	CDS	chromosome	14.198	15.64	14.094	14.263
SL1344_0298	safD	CDS	chromosome	15.344	18.39	12.48	14.004
SL1344_0299	ybeJ	CDS	chromosome	24.965	27.167	11.853	13.76
SL1344_0300	sinR	CDS	chromosome	61.761	46.304	55.408	50.182
SL1344_0301	STM0305	CDS	chromosome	10.735	7.807	8.574	9.257
SL1344_0302	pagN	CDS	chromosome	538.363	721.453	272.655	248.83
SL1344_0303	sciZ	CDS	chromosome	121.338	198.268	77.495	77.391
SL1344_0304	yafV	CDS	chromosome	53.893	45.046	56.756	46.749
SL1344_0305	fadE	CDS	chromosome	44.352	49.952	40.76	29.686
SL1344_0306	gmhA	CDS	chromosome	159.991	160.541	190.804	184.48
SL1344_0307	yafJ	CDS	chromosome	68.99	67.669	72.903	75.894
SL1344_0308	yafK	CDS	chromosome	36.821	28.689	31.006	32.825
SL1344_0309	dbh	CDS	chromosome	48.857	43.649	43.107	41.319
SL1344_0310	STM0314	CDS	chromosome	39.946	37.378	27.262	30.718
SL1344_0311	prfH	CDS	chromosome	33.65	31.699	22.389	28.462
SL1344_0312	pepD	CDS	chromosome	141.305	143.385	148.819	139.5
SL1344_0313	gpt	CDS	chromosome	47.992	35.849	38.565	40.703
SL1344_0314	frsA	CDS	chromosome	69.936	56.478	74.119	68.583
SL1344_0315	crl	CDS	chromosome	457.313	439.955	540.616	496.371
SL1344_0316	phoE	CDS	chromosome	130.546	102.737	87.964	92.595
SL1344_0317	proB	CDS	chromosome	104.684	102.342	108.14	111.958
SL1344_0318	proA	CDS	chromosome	64.518	62.253	64.344	69.101
SL1344_0319	STM0325	CDS	chromosome	2.847	2.871	2.697	2.515
SL1344_0320	dhaF	CDS	chromosome	1.676	1.215	1.464	0.918
SL1344_0322	STM0327	CDS	chromosome	660.683	427.107	626.693	449.512
SL1344_0323	STM0328	CDS	chromosome	2.378	2.667	1.505	1.534
SL1344_0324	leuC2	CDS	chromosome	1.686	1.977	1.856	1.302
SL1344_0325	leuD2	CDS	chromosome	2.65	2.771	2.076	1.809
SL1344_0326	STM0331	CDS	chromosome	5.012	6.191	6.015	4.652
SL1344_0327	STM0332	CDS	chromosome	7.405	8.861	6.81	7.111
SL1344_0328	STM0333	CDS	chromosome	13.695	12.758	13.272	14.66
SL1344_0329	STM0334	CDS	chromosome	9.343	7.487	10.52	8.308
SL1344_0330	STM0335	CDS	chromosome	10.751	7.428	7.265	8.452
SL1344_0331	stbE	CDS	chromosome	7.408	7.978	5.976	6.468
SL1344_0332	stbD	CDS	chromosome	5.086	6.282	4.372	5.39
SL1344_0333	stbC	CDS	chromosome	3.04	2.985	3.716	3.382
SL1344_0334	stbB	CDS	chromosome	0.152	0.704	0.405	0.313
SL1344_0335	stbA	CDS	chromosome	0.72	0.19	0.3	0.445
SL1344_0336	STM0341	CDS	chromosome	34.706	31.128	26.402	27.484
SL1344_0337	STM0342	CDS	chromosome	20.982	20.298	13.367	18.914
SL1344_0338	STM0343	CDS	chromosome	12.784	13.724	10.395	11.502
SL1344_0339	STM0344	CDS	chromosome	84.019	73.321	74.389	77.821
SL1344_0340	STM0345	CDS	chromosome	32.758	28.686	29.859	32.713
SL1344_0341	STM0346	CDS	chromosome	14.796	12.654	11.145	8.811
SL1344_0342	STM0347	CDS	chromosome	17.848	12.775	9.072	9.739
SL1344_0343	STM0348	CDS	chromosome	12.109	9.198	7.515	6.035
SL1344_0344	STM0349	CDS	chromosome	16.639	12.633	11.184	10.114
SL1344_0345	STM0350	CDS	chromosome	1.617	1.787	1.399	1.105
SL1344_0346	STM0351	CDS	chromosome	1.244	1.024	0.839	0.961
SL1344_0347	STM0352	CDS	chromosome	0.42	0.581	0.451	0.177
SL1344_0348	STM0353	CDS	chromosome	2.608	3.148	2.931	2.549
SL1344_0349	STM0354	CDS	chromosome	6.94	6.923	5.599	5.359
SL1344_0350	STM0355	CDS	chromosome	29.926	29.875	31.383	35.201
SL1344_0351	STM0356	CDS	chromosome	13.221	20.742	7.812	9.21
SL1344_0352	mod	CDS	chromosome	38.301	33.937	39.459	38.376
SL1344_0353	res	CDS	chromosome	39.886	37.485	39.368	36.604
SL1344_0354	STM0359	CDS	chromosome	173.529	158.314	196.041	156.245
SL1344_0355	STM0360	CDS	chromosome	15.621	20.091	16.154	16.081
SL1344_0356	STM0361	CDS	chromosome	26.643	32.981	30.491	30.184
SL1344_0357	STM0362	CDS	chromosome	11.594	12.378	12.585	11.938
SL1344_0358	STM0363	CDS	chromosome	225.648	182.897	279.435	257.911
SL1344_0359	foxA	CDS	chromosome	47.698	42.185	62.946	64.501
SL1344_0360	yahN	CDS	chromosome	103.85	85.492	105.284	83.829
SL1344_0361	yahO	CDS	chromosome	127	135.16	116.309	94.076
SL1344_0362	prpR	CDS	chromosome	6.346	6.191	6.471	5.103
SL1344_0363	prpB	CDS	chromosome	3.046	3.453	2.841	2.185
SL1344_0364	prpC	CDS	chromosome	3.187	2.883	2.145	2.002
SL1344_0365	prpD	CDS	chromosome	2.196	1.936	2.375	2.271
SL1344_0366	prpE	CDS	chromosome	4.055	4.793	3.314	2.705
SL1344_0367	hemB	CDS	chromosome	89.818	76.049	90.9	80.075
SL1344_0368	yaiU	CDS	chromosome	17.948	16.79	16.148	15.791
SL1344_0369	yaiV	CDS	chromosome	10.033	9.09	9.463	10.235
SL1344_0370	ampH	CDS	chromosome	29.899	31.899	29.048	30.584
SL1344_0371	sbmA	CDS	chromosome	39.199	43.498	36.891	35.659
SL1344_0372	yaiW	CDS	chromosome	31.552	33.298	34.096	32.434
SL1344_0373	yaiY	CDS	chromosome	82.42	104.187	40.565	43.173
SL1344_0374	yaiZ	CDS	chromosome	857.015	658.404	1041.06	778.171
SL1344_0375	ddlA	CDS	chromosome	68.963	71.542	78.046	83.756
SL1344_0376	STM0381	CDS	chromosome	17.212	23.26	14.548	14.504
SL1344_0377	STM0382	CDS	chromosome	7.27	6.493	8.105	9.259
SL1344_0378	yaiB	CDS	chromosome	620.221	656.28	465.939	491.71
SL1344_0379	psiF	CDS	chromosome	48.759	45.53	41.222	39.607
SL1344_0380	adrA	CDS	chromosome	19.063	25.436	19.678	22.605
SL1344_0381	proC	CDS	chromosome	91.51	90.09	101.563	90.897
SL1344_0382	yaiI	CDS	chromosome	41.443	45.946	50.267	48.89
SL1344_0383	aroL	CDS	chromosome	89.254	96.213	103.036	111.152
SL1344_0384	yaiA	CDS	chromosome	277.77	267.218	264.351	234.483
SL1344_0385	aroM	CDS	chromosome	71.82	79.592	62.588	64.135
SL1344_0386	yaiE	CDS	chromosome	273.371	258.914	303.251	275.094
SL1344_0387	rdgC	CDS	chromosome	41.867	35.468	39.319	40.415
SL1344_0388	yajF	CDS	chromosome	40.517	34.911	40.305	38.611
SL1344_0389	araJ	CDS	chromosome	22.733	26.095	20.067	18.065
SL1344_0390	sbcC	CDS	chromosome	13.091	13.04	12.579	11.863
SL1344_0391	sbcD	CDS	chromosome	13.46	15.356	13.833	13.632
SL1344_0392	phoB	CDS	chromosome	214.402	214.404	190.256	201.906
SL1344_0393	phoR	CDS	chromosome	99.269	110.049	96.655	97.916
SL1344_0394	brnQ	CDS	chromosome	120.623	136.774	105.39	100.002
SL1344_0395	proY	CDS	chromosome	40.563	44.504	36.688	37.747
SL1344_0396	malZ	CDS	chromosome	8.227	8.348	7.411	7.781
SL1344_0397	tsaA	CDS	chromosome	590.588	701.945	493.1	449.105
SL1344_0398	yajB	CDS	chromosome	92.499	84.554	109.668	98.662
SL1344_0399	queA	CDS	chromosome	27.796	28.79	25.958	26.174
SL1344_0400	tgt	CDS	chromosome	154.67	158.423	159.437	162.465
SL1344_0401	yajC	CDS	chromosome	653.04	667.081	701.158	651.115
SL1344_0402	secD	CDS	chromosome	151.49	159.208	145.764	147.027
SL1344_0403	secF	CDS	chromosome	170.628	203.643	180.663	169.166
SL1344_0404	STM0409	CDS	chromosome	32.258	38.885	35.897	31.557
SL1344_0405	STM0410	CDS	chromosome	19.044	19.578	15.434	15.461
SL1344_0406	yajD	CDS	chromosome	133.263	111.601	133.2	133.529
SL1344_0407	tsx	CDS	chromosome	58.819	51.752	59.242	46.045
SL1344_0408	yajI	CDS	chromosome	13.455	12.113	13.669	11.164
SL1344_0409	nrdR	CDS	chromosome	317.543	271.008	247.44	217.8
SL1344_0410	ribD	CDS	chromosome	165.139	209.798	110.851	105.511
SL1344_0411	ribH	CDS	chromosome	517.047	692.148	370.667	367.688
SL1344_0412	nusB	CDS	chromosome	423.958	522.39	347.616	362.772
SL1344_0413	thiL	CDS	chromosome	63.837	71.793	49.551	45.667
SL1344_0414	pgpA	CDS	chromosome	46.248	62.49	53.135	57.231
SL1344_0415	yajO	CDS	chromosome	39.756	39.99	32.291	35.048
SL1344_0416	dxs	CDS	chromosome	57.741	58.329	51.196	51.888
SL1344_0417	ispA	CDS	chromosome	65.763	65.069	63.075	65.575
SL1344_0418	xseB	CDS	chromosome	152.994	164.976	159.662	176.059
SL1344_0419	thiI	CDS	chromosome	52.062	46.799	46.901	46.322
SL1344_0420	phnV	CDS	chromosome	29.542	26.895	26.841	27.376
SL1344_0421	phnU	CDS	chromosome	29.781	27.776	30.566	27.956
SL1344_0422	phnT	CDS	chromosome	33.493	28.382	30.335	26.712
SL1344_0423	phnS	CDS	chromosome	28.811	23.117	25.96	26.465
SL1344_0424	phnR	CDS	chromosome	11.487	11.569	10.624	11.44
SL1344_0425	phnW	CDS	chromosome	6.634	5.717	6.406	5.204
SL1344_0426	phnX	CDS	chromosome	5.966	5.751	7.049	7.507
SL1344_0427	thiJ	CDS	chromosome	32.63	40.596	38.898	37.975
SL1344_0428	apbA	CDS	chromosome	47.842	47.599	45.602	42.28
SL1344_0429	yajQ	CDS	chromosome	173.226	135.87	168.095	148.111
SL1344_0430	yajR	CDS	chromosome	20.979	22.986	19.86	20.421
SL1344_0430A	SL1344_0430A	CDS	chromosome	6.038	6.654	5.452	6.218
SL1344_0431	STM0437	CDS	chromosome	21.905	20.312	24.497	21.219
SL1344_0432	STM0438	CDS	chromosome	16.494	15.84	12.438	12.668
SL1344_0433	cyoE	CDS	chromosome	224.612	249.284	224.288	207.556
SL1344_0434	cyoD	CDS	chromosome	278.897	310.944	278.206	297.904
SL1344_0435	cyoC	CDS	chromosome	188.513	223.47	187.727	167.587
SL1344_0436	cyoB	CDS	chromosome	189.836	211.807	182.642	148.339
SL1344_0437	cyoA	CDS	chromosome	478.979	455.08	485.261	453.252
SL1344_0438	ampG	CDS	chromosome	20.711	19.405	21.794	19.957
SL1344_0439	yajG	CDS	chromosome	49.33	36.772	45.603	41.207
SL1344_0440	bolA	CDS	chromosome	270.159	197.174	284.104	272.45
SL1344_0441	tig	CDS	chromosome	312.412	256.963	295.638	323.489
SL1344_0442	clpP	CDS	chromosome	521.848	471.705	659.442	625.972
SL1344_0443	clpX	CDS	chromosome	606.065	587.024	573.357	699.237
SL1344_0444	lon	CDS	chromosome	213.711	217.186	232.219	240.443
SL1344_0445	hupB	CDS	chromosome	2810.13	2615.16	2204.26	1995.22
SL1344_0446	cypD	CDS	chromosome	109.518	120.547	104.939	109.733
SL1344_0447	comE1	CDS	chromosome	12.264	11.719	10.951	8.675
SL1344_0448	ybaW	CDS	chromosome	19.662	27.792	14.799	15.932
SL1344_0449	ybaX	CDS	chromosome	76.46	84.728	98.03	111.574
SL1344_0450	ybaE	CDS	chromosome	12.95	11.927	13.507	10.703
SL1344_0451	cof	CDS	chromosome	24.49	15.443	26.759	23.704
SL1344_0452	STM0458	CDS	chromosome	18.664	21.341	22.57	26.284
SL1344_0453	ybaO	CDS	chromosome	92.616	79.213	86.749	102.083
SL1344_0454	mdlA	CDS	chromosome	28.576	27.323	25.115	27.959
SL1344_0455	mdlB	CDS	chromosome	20.668	24.074	20.145	20.533
SL1344_0456	glnK	CDS	chromosome	3.99	2.789	3.246	2.333
SL1344_0457	amtB	CDS	chromosome	8.588	9.033	8.071	8.963
SL1344_0458	tesB	CDS	chromosome	50.765	48.253	51.561	50.746
SL1344_0459	ybaY	CDS	chromosome	113.159	117.533	115.32	103.88
SL1344_0460	ybaZ	CDS	chromosome	134.147	118.254	158.806	145.301
SL1344_0461	ylaB	CDS	chromosome	22.5	20.032	22.376	20.32
SL1344_0462	rpmE2	CDS	chromosome	1039.89	1684.59	278.277	222.177
SL1344_0463	rpmJa	CDS	chromosome	1523.77	2754.61	382.797	380.875
SL1344_0464	ylaC	CDS	chromosome	71.713	64.012	79.952	77.812
SL1344_0465	maa	CDS	chromosome	209.124	173.671	182.243	171.661
SL1344_0466	hha	CDS	chromosome	545.017	433.895	434.35	411.147
SL1344_0467	ybaJ	CDS	chromosome	290.053	199.568	217.659	199.442
SL1344_0468	acrB	CDS	chromosome	118.043	133.659	109.177	100.444
SL1344_0469	acrA	CDS	chromosome	104.351	102.609	89.322	82.648
SL1344_0470	acrR	CDS	chromosome	63.819	47.507	61.068	58.092
SL1344_0471	aefA	CDS	chromosome	37.221	36.316	39.786	37.139
SL1344_0472	STM0479	CDS	chromosome	73.618	60.819	74.242	74.93
SL1344_0473	ybaM	CDS	chromosome	78.213	55.208	53.681	59.334
SL1344_0474	priC	CDS	chromosome	41.268	39.465	37.296	41.123
SL1344_0476	apt	CDS	chromosome	117.969	99.055	97.637	113.593
SL1344_0477	dnaX	CDS	chromosome	102.576	105.104	110.969	111.504
SL1344_0478	ybaB	CDS	chromosome	190.245	209.748	172.816	175.179
SL1344_0479	recR	CDS	chromosome	92.056	100.601	110.241	118.394
SL1344_0480	htpG	CDS	chromosome	206.484	159.436	234.335	242.8
SL1344_0481	adk	CDS	chromosome	84.422	79.782	89.552	87.868
SL1344_0482	hemH	CDS	chromosome	33.71	28.23	33.53	35.702
SL1344_0483	aes	CDS	chromosome	2.942	3.365	2.651	2.088
SL1344_0484	gsk	CDS	chromosome	31.065	29.604	29.597	29.616
SL1344_0485	ybaL	CDS	chromosome	74.158	72.432	81.93	88.039
SL1344_0486	fsr	CDS	chromosome	12.249	12.012	16.025	16.132
SL1344_0487	ushA	CDS	chromosome	61.254	61.891	61.296	58.155
SL1344_0488	ybaK	CDS	chromosome	71.012	59.725	77.446	78.529
SL1344_0489	ybaP	CDS	chromosome	42.146	41.845	45.004	44.072
SL1344_0490	STM0497	CDS	chromosome	9.615	9.813	8.785	8.47
SL1344_0491	copA	CDS	chromosome	6.642	6.352	6.104	5.248
SL1344_0492	cueR	CDS	chromosome	51.528	49.263	50.205	48.31
SL1344_0493	ybbJ	CDS	chromosome	25.551	30.458	29.092	27.901
SL1344_0494	ybbK	CDS	chromosome	66.999	70.418	67.628	62.762
SL1344_0495	ybbL	CDS	chromosome	10.488	8.555	8.175	8.386
SL1344_0496	ybbM	CDS	chromosome	12.139	10.646	12.612	13.22
SL1344_0497	ybbN	CDS	chromosome	135.736	109.494	157.056	145.314
SL1344_0498	ybbO	CDS	chromosome	46.817	45.799	47.136	47.999
SL1344_0499	tesA	CDS	chromosome	57.184	58.912	64.635	60.611
SL1344_0500	ybbA	CDS	chromosome	60.36	48.647	48.368	48.568
SL1344_0501	ybbP	CDS	chromosome	32.901	34.226	35.81	36.413
SL1344_0502	STM0509	CDS	chromosome	15.472	14.645	19.172	19.186
SL1344_0503	sfbA	CDS	chromosome	92.36	67.643	130.004	128.644
SL1344_0504	sfbB	CDS	chromosome	59.09	54.468	98.666	99.013
SL1344_0505	sfbC	CDS	chromosome	56.037	51.179	90.953	88.901
SL1344_0506	ybbB	CDS	chromosome	30.635	25.854	31.816	30.635
SL1344_0507	ybbS	CDS	chromosome	8.129	7.993	6.428	5.634
SL1344_0508	allA	CDS	chromosome	15.683	17.986	13.559	14.891
SL1344_0509	allR	CDS	chromosome	97.158	94.965	111.164	98.826
SL1344_0510	gcl	CDS	chromosome	2.44	2.939	2.146	2.428
SL1344_0511	gip	CDS	chromosome	3.954	4.834	3.264	3.265
SL1344_0512	garRa	CDS	chromosome	2.242	2.151	1.679	2.309
SL1344_0513	STM0520	CDS	chromosome	2.725	2.539	1.699	1.698
SL1344_0515	allP	CDS	chromosome	1.062	1.475	0.775	0.677
SL1344_0516	allB	CDS	chromosome	3.15	3.527	1.931	1.972
SL1344_0517	ybbY	CDS	chromosome	1.815	1.731	1.736	1.482
SL1344_0518	glxK	CDS	chromosome	2.422	2.713	2.827	2.507
SL1344_0519	ylbA	CDS	chromosome	15.537	13.198	16.323	14.562
SL1344_0520	allC	CDS	chromosome	2.298	2.708	1.954	1.642
SL1344_0521	allD	CDS	chromosome	1.031	0.876	0.856	0.739
SL1344_0522	fdrA	CDS	chromosome	1.961	2.287	1.636	1.515
SL1344_0523	ylbE	CDS	chromosome	1.196	1.075	1.129	1.113
SL1344_0524	ylbF	CDS	chromosome	1.288	2.05	1.375	1.29
SL1344_0525	arcC	CDS	chromosome	3.264	3.344	3.423	2.954
SL1344_0526	purK	CDS	chromosome	33.598	34.068	30.258	28.881
SL1344_0527	purE	CDS	chromosome	57.78	55.911	47.418	43.216
SL1344_0528	lpxH	CDS	chromosome	23.385	19.896	19.898	20.392
SL1344_0529	ppiB	CDS	chromosome	226.607	184.326	210.711	199.326
SL1344_0530	cysS	CDS	chromosome	90.063	84.948	98.88	94.422
SL1344_0531	STM0538	CDS	chromosome	8.362	6.968	7.434	7.488
SL1344_0532	STM0539	CDS	chromosome	11.647	8.634	11.582	9.778
SL1344_0533	ybcI	CDS	chromosome	11.785	12.12	13.494	11.943
SL1344_0534	ybcJ	CDS	chromosome	99.881	101.483	106.795	118.818
SL1344_0535	folD	CDS	chromosome	113.42	100.965	122.949	125.265
SL1344_0536	fimA	CDS	chromosome	10.462	7.246	13.89	12.312
SL1344_0537	fimI	CDS	chromosome	2.099	2.488	3.82	4.415
SL1344_0538	fimC	CDS	chromosome	1.952	1.254	1.491	1.959
SL1344_0539	fimD	CDS	chromosome	1.841	2.083	2.065	2.153
SL1344_0540	fimH	CDS	chromosome	4.141	4.715	3.728	3.967
SL1344_0541	fimF	CDS	chromosome	7.409	6.449	6.18	6.21
SL1344_0542	fimZ	CDS	chromosome	3.541	2.26	2.375	3.159
SL1344_0543	fimY	CDS	chromosome	0.909	1.555	0.947	0.764
SL1344_0544	STM0551	CDS	chromosome	2.23	1.638	1.161	1.674
SL1344_0545	fimW	CDS	chromosome	9.127	7.533	8.677	7.899
SL1344_0546	STM0555	CDS	chromosome	7.503	5.971	7.056	6.666
SL1344_0547	STM0557	CDS	chromosome	9.539	7.435	8.874	8.639
SL1344_0548	gtrBa	CDS	chromosome	4.127	3.115	3.388	4.604
SL1344_0549	gtrAa	CDS	chromosome	8.943	6.898	5.952	7.605
SL1344_0550	STM0561	CDS	chromosome	2.694	2.478	3.416	2.351
SL1344_0550A	cusA	CDS	chromosome	20.383	22.855	18.007	21.659
SL1344_0551	ykgD	CDS	chromosome	4.113	3.586	4.332	4.363
SL1344_0552	ykgC	CDS	chromosome	5.508	5.01	5.769	5.357
SL1344_0553	STM0565	CDS	chromosome	1.141	0.755	1.925	1.448
SL1344_0554	ykgB	CDS	chromosome	1.998	2.687	2.249	2.101
SL1344_0555	STM0567	CDS	chromosome	30.463	27.376	31.907	33.499
SL1344_0556	pheP	CDS	chromosome	28.257	24.91	26.917	25.159
SL1344_0557	ybdG	CDS	chromosome	25.525	23.495	25.108	24.356
SL1344_0558	apeE	CDS	chromosome	92.116	137.152	62.287	61.158
SL1344_0559	STM0571	CDS	chromosome	33.324	40.17	27.322	26.128
SL1344_0560	STM0572	CDS	chromosome	2.428	1.864	1.197	1.361
SL1344_0561	STM0573	CDS	chromosome	1.092	1.273	0.771	0.6
SL1344_0562	manZ	CDS	chromosome	2.034	2.301	1.083	0.873
SL1344_0563	manY	CDS	chromosome	1.689	1.703	1.133	0.929
SL1344_0564	manX	CDS	chromosome	1.272	1.627	0.655	0.222
SL1344_0565	STM0577	CDS	chromosome	1.417	1.59	0.925	0.895
SL1344_0566	nfnB	CDS	chromosome	73.333	67.901	79.537	71.007
SL1344_0567	ybdF	CDS	chromosome	20.946	18.28	17.53	17.268
SL1344_0568	ramR	CDS	chromosome	54.45	50.575	60.137	64.689
SL1344_0569	ramA	CDS	chromosome	32.883	36.458	27.939	32.55
SL1344_0570	ybdJ	CDS	chromosome	110.817	111.643	134.203	107.273
SL1344_0571	ybdK	CDS	chromosome	64.98	58.18	63.192	58.716
SL1344_0572	entD	CDS	chromosome	114.349	82.378	112.844	104.118
SL1344_0573	fepA	CDS	chromosome	270.583	206.569	332.359	301.423
SL1344_0574	fes	CDS	chromosome	547.726	417.854	663.259	623.704
SL1344_0575	ybdZ	CDS	chromosome	302.817	247.107	380.792	382.257
SL1344_0576	entF	CDS	chromosome	257.373	209.141	338.577	323.517
SL1344_0577	fepE	CDS	chromosome	79.434	69.843	83.189	98.511
SL1344_0578	fepC	CDS	chromosome	46.278	35.578	57.952	55.053
SL1344_0579	fepG	CDS	chromosome	35.914	34.816	51.363	50.645
SL1344_0580	fepD	CDS	chromosome	132.233	105.092	159.365	156.462
SL1344_0581	ybdA	CDS	chromosome	49.417	40.389	55.686	52.618
SL1344_0582	fepB	CDS	chromosome	162.217	143.052	208.47	185.679
SL1344_0583	entC	CDS	chromosome	249.787	193.108	289.608	268.361
SL1344_0584	entE	CDS	chromosome	222.51	164.549	260.229	258.107
SL1344_0585	entB	CDS	chromosome	215.797	180.94	298.694	264.967
SL1344_0586	entA	CDS	chromosome	283.61	264.092	426.856	432.392
SL1344_0587	ybdB	CDS	chromosome	276.918	235.573	407.308	380.591
SL1344_0588	cstAa	CDS	chromosome	334.842	382.072	336.564	324.706
SL1344_0589	ybdD	CDS	chromosome	433.306	401.327	306.361	259.709
SL1344_0590	ybdH	CDS	chromosome	33.217	34.818	33.717	33.27
SL1344_0591	ybdL	CDS	chromosome	27.895	28.83	31.742	27.377
SL1344_0592	ybdM	CDS	chromosome	20.761	20.631	18.849	15.115
SL1344_0593	ybdN	CDS	chromosome	13.57	12.465	11.466	11.252
SL1344_0594	ybdO	CDS	chromosome	26.62	21.901	23.898	19.533
SL1344_0595	dsbG	CDS	chromosome	46.458	42.824	45.237	39.633
SL1344_0596	ahpC	CDS	chromosome	521.587	501.863	585.827	547.575
SL1344_0597	ahpF	CDS	chromosome	32.674	30.968	35.787	36.553
SL1344_0598	STM0610	CDS	chromosome	0.482	0.319	0.239	0.372
SL1344_0599	STM0611	CDS	chromosome	2.373	2.555	2.06	1.977
SL1344_0600	STM0612	CDS	chromosome	6.753	7.647	5.027	4.894
SL1344_0601	STM0613	CDS	chromosome	22.418	28.745	33.743	35.149
SL1344_0602	ybdQ	CDS	chromosome	754.817	589.155	890.054	837.598
SL1344_0603	ybdR	CDS	chromosome	8.796	10.187	7.322	8.696
SL1344_0604	rnk	CDS	chromosome	127.504	129.929	93.844	99.99
SL1344_0605	rna	CDS	chromosome	454.608	507.468	342.574	287.093
SL1344_0606	citT	CDS	chromosome	7.787	7.574	6.206	6.788
SL1344_0607	citG	CDS	chromosome	0.689	0.769	1.107	1.248
SL1344_0608	citX	CDS	chromosome	1.68	1.25	2.261	3.109
SL1344_0609	citF	CDS	chromosome	1.894	1.586	2.43	2.126
SL1344_0610	citE	CDS	chromosome	2.19	1.883	3.1	2.758
SL1344_0611	citD	CDS	chromosome	2.667	1.979	3.027	4.019
SL1344_0612	citC	CDS	chromosome	14.425	6.761	19.887	14.049
SL1344_0613	citA	CDS	chromosome	17.637	15.958	20.235	21.037
SL1344_0614	citB	CDS	chromosome	13.705	11.481	17.105	19.086
SL1344_0615	dcuC	CDS	chromosome	3.452	3.423	4.045	3.772
SL1344_0616	pagP	CDS	chromosome	266.746	327.12	208.072	291.571
SL1344_0617	cspE	CDS	chromosome	13595.3	14088.6	11790.4	13266.3
SL1344_0618	ccrB	CDS	chromosome	93.999	89.161	125.605	118.057
SL1344_0619	STM0631	CDS	chromosome	24.099	31.412	24.391	21.977
SL1344_0620	tatE	CDS	chromosome	267.113	364.724	163.543	143.518
SL1344_0621	lipA	CDS	chromosome	92.175	78.768	103.278	107.608
SL1344_0622	ybeF	CDS	chromosome	16.974	14.838	13.758	11.794
SL1344_0623	lipB	CDS	chromosome	80.784	75.538	85.204	89.999
SL1344_0624	ybeD	CDS	chromosome	427.486	349.324	469.365	475.219
SL1344_0625	dacA	CDS	chromosome	119.446	107.305	114.515	112.41
SL1344_0626	rlpA	CDS	chromosome	71.05	63.972	66.448	63.755
SL1344_0627	mrdB	CDS	chromosome	63.126	57.965	64.883	54.916
SL1344_0628	mrdA	CDS	chromosome	33.942	28.197	29.67	31.657
SL1344_0629	ybeA	CDS	chromosome	61.438	62.184	56.893	66.927
SL1344_0630	ybeB	CDS	chromosome	164.55	154.027	153.109	155.934
SL1344_0631	cobC	CDS	chromosome	20.497	19.132	19.216	15.731
SL1344_0632	cobD	CDS	chromosome	7.059	8.027	7.623	5.288
SL1344_0633	nadD	CDS	chromosome	31.784	32.316	26.192	23.429
SL1344_0634	holA	CDS	chromosome	59.991	60.188	52.706	51.028
SL1344_0635	rlpB	CDS	chromosome	107.34	118.242	111.631	109.607
SL1344_0636	leuS	CDS	chromosome	88.057	92.192	92.949	85.467
SL1344_0637	STM0649	CDS	chromosome	1.726	1.493	1.983	3.384
SL1344_0638	STM0650	CDS	chromosome	2.866	2.679	2.323	2.722
SL1344_0639	STM0651	CDS	chromosome	24.541	22.923	32.087	34.971
SL1344_0640	STM0652	CDS	chromosome	23.32	18.782	24.572	25.141
SL1344_0641	ybeL	CDS	chromosome	227.882	192.008	244.849	201.924
SL1344_0642	ybeQ	CDS	chromosome	10.05	8.414	9.109	9.049
SL1344_0643	ybeR	CDS	chromosome	2.838	3.104	2.502	2.424
SL1344_0644	ybeS	CDS	chromosome	3.113	3.1	2.564	3.049
SL1344_0645	ybeU	CDS	chromosome	4.463	4.032	3.215	4.325
SL1344_0647	ybeV	CDS	chromosome	5.824	6.938	6.004	5.41
SL1344_0648	hscC	CDS	chromosome	3.796	3.772	3.243	3.073
SL1344_0649	STM0660	CDS	chromosome	22.13	21.303	18.674	13.357
SL1344_0650	rihA	CDS	chromosome	29.418	27.27	28.102	19.976
SL1344_0651	gltL	CDS	chromosome	48.601	63.243	26.711	26.186
SL1344_0652	gltK	CDS	chromosome	55.708	81.157	37.338	30.309
SL1344_0653	gltJ	CDS	chromosome	45.478	61.756	30.608	24.85
SL1344_0654	gltI	CDS	chromosome	267.647	279.762	274.5	217.589
SL1344_0655	lnt	CDS	chromosome	59.087	54.472	52.539	52.534
SL1344_0656	ybeX	CDS	chromosome	153.574	153.973	153.119	158.458
SL1344_0657	ybeY	CDS	chromosome	127.883	135.516	130.692	138.803
SL1344_0658	phoL	CDS	chromosome	134.639	120.648	123.847	125.795
SL1344_0659	miaB	CDS	chromosome	76.858	102.884	50.912	50.851
SL1344_0660	ubiF	CDS	chromosome	36.477	42.107	44.757	44.056
SL1344_0661	STM0672	CDS	chromosome	26.1	24.397	31.78	31.036
SL1344_0662	asnB	CDS	chromosome	53.942	43.613	56.857	53.075
SL1344_0663	nagD	CDS	chromosome	36.003	39.327	34.665	35.195
SL1344_0664	nagC	CDS	chromosome	38.915	39.529	38.755	37.715
SL1344_0665	nagA	CDS	chromosome	80.304	68.843	73.492	65.193
SL1344_0666	nagB	CDS	chromosome	162.594	122.171	149.348	119.341
SL1344_0667	nagE	CDS	chromosome	47.472	52.881	46.713	37.302
SL1344_0668	glnS	CDS	chromosome	117.143	109.433	127.541	119.253
SL1344_0669	ybfM	CDS	chromosome	31.038	20.72	39.002	30.004
SL1344_0670	ybfN	CDS	chromosome	16.364	12.507	15.597	15.55
SL1344_0671	STM0689	CDS	chromosome	6.219	7.401	6.006	5.443
SL1344_0672	STM0690	CDS	chromosome	2.017	2.129	1.648	1.584
SL1344_0673	STM0691	CDS	chromosome	6.097	5.369	5.372	5.792
SL1344_0674	STM0692	CDS	chromosome	28.891	28.665	28.404	27.623
SL1344_0675	fur	CDS	chromosome	390.898	296.005	388.387	410.051
SL1344_0676	fldA	CDS	chromosome	369.65	291.884	335.077	339.082
SL1344_0677	ybfE	CDS	chromosome	33.164	31.349	24.747	28.469
SL1344_0678	ybfF	CDS	chromosome	38.145	33.537	39.199	38.67
SL1344_0679	seqA	CDS	chromosome	112.238	109.026	103.655	106.985
SL1344_0680	pgm	CDS	chromosome	94.508	94.838	90.172	96.199
SL1344_0681	STM0699	CDS	chromosome	8.747	8.622	8.892	10.317
SL1344_0682	potE	CDS	chromosome	1.874	1.936	1.586	2.001
SL1344_0683	speF	CDS	chromosome	1.511	1.464	1.428	1.16
SL1344_0684	kdpE	CDS	chromosome	27.531	29.508	19.655	17.387
SL1344_0685	kdpD	CDS	chromosome	15.271	18.128	14.23	13.705
SL1344_0686	kdpC	CDS	chromosome	6.837	8.604	7.364	7.423
SL1344_0687	kdpB	CDS	chromosome	3.046	3.217	3.17	3.073
SL1344_0688	kdpA	CDS	chromosome	3.059	3.118	2.588	3.295
SL1344_0688A	kdpF	CDS	chromosome	3.435	7.381	9.991	10.28
SL1344_0689	ybfA	CDS	chromosome	434.816	296.734	427.114	412.346
SL1344_0690	phrB	CDS	chromosome	13.752	16.926	13.552	14.985
SL1344_0691	ybgH	CDS	chromosome	15.777	14.965	16.137	17.681
SL1344_0692	ybgI	CDS	chromosome	118.094	114.772	125.093	136.828
SL1344_0693	ybgJ	CDS	chromosome	53.793	65.568	71.901	73.499
SL1344_0694	ybgK	CDS	chromosome	42.85	51.43	46.187	39.537
SL1344_0695	ybgL	CDS	chromosome	46.875	47.417	50.687	51.365
SL1344_0696	STM0715	CDS	chromosome	23.422	25.164	11.794	7.913
SL1344_0697	fimB	CDS	chromosome	51.324	45.604	40.947	38.845
SL1344_0698	STM0717	CDS	chromosome	6.441	8.289	7.908	8.749
SL1344_0699	STM0718	CDS	chromosome	3.077	4.31	2.572	3.283
SL1344_0700	STM0719	CDS	chromosome	1.929	1.73	1.212	1.101
SL1344_0702	STM0720	CDS	chromosome	2.391	2.962	1.616	1.348
SL1344_0703	STM0721	CDS	chromosome	3.238	3.47	2.414	2.316
SL1344_0704	STM0722	CDS	chromosome	3.734	3.977	2.82	3.077
SL1344_0705	STM0723	CDS	chromosome	2.636	2.444	2.152	2.204
SL1344_0706	STM0724	CDS	chromosome	1.933	2.327	2.067	2.483
SL1344_0707	STM0725	CDS	chromosome	2.595	3.37	2.896	2.541
SL1344_0708	STM0726	CDS	chromosome	4.056	3.612	3.624	3.51
SL1344_0709	STM0727	CDS	chromosome	37.246	29.069	33.162	37.306
SL1344_0710	nei	CDS	chromosome	36.011	31.454	31.636	28.921
SL1344_0711	abrB	CDS	chromosome	7.023	9.658	7.33	7.686
SL1344_0712	gltA	CDS	chromosome	172.945	143.076	136.126	105.363
SL1344_0713	STM0731	CDS	chromosome	3.532	4.258	3.608	4.493
SL1344_0714	sdhC	CDS	chromosome	464.002	412.153	433.13	286.662
SL1344_0715	sdhD	CDS	chromosome	320.719	319.017	288.188	208.184
SL1344_0716	sdhA	CDS	chromosome	83.744	102.637	58.276	42.546
SL1344_0717	sdhB	CDS	chromosome	108.451	137.051	72.973	69.824
SL1344_0718	sucA	CDS	chromosome	94.664	129.203	63.519	56.995
SL1344_0719	sucB	CDS	chromosome	141.079	200.454	99.658	105.135
SL1344_0720	sucC	CDS	chromosome	129.98	190.875	94.701	89.93
SL1344_0721	sucD	CDS	chromosome	93.684	140.617	77.267	78.831
SL1344_0722	cydA	CDS	chromosome	171.038	202.533	128.805	115.46
SL1344_0723	cydB	CDS	chromosome	173.688	226.707	137.605	124.68
SL1344_0724	ybgT	CDS	chromosome	374.766	433.017	340.451	391.253
SL1344_0725	ybgE	CDS	chromosome	104.016	149.499	126.588	132.396
SL1344_0726	ybgC	CDS	chromosome	82.541	80.311	73.198	84.634
SL1344_0727	tolQ	CDS	chromosome	88.251	110.462	103.741	102.088
SL1344_0728	tolR	CDS	chromosome	82.652	85.229	80.647	86.264
SL1344_0729	tolA	CDS	chromosome	75.366	79.491	85.828	87.583
SL1344_0730	tolB	CDS	chromosome	237.825	256.199	255.037	244.574
SL1344_0731	pal	CDS	chromosome	842.671	733.476	733.027	614.714
SL1344_0732	ybgF	CDS	chromosome	324.378	305.054	302.287	286.664
SL1344_0733	nadA	CDS	chromosome	8.403	9.838	7.469	6.704
SL1344_0734	pnuC	CDS	chromosome	18.357	20.653	16.719	18.466
SL1344_0735	ybgR	CDS	chromosome	13.746	13.714	17.636	15.447
SL1344_0736	ybgS	CDS	chromosome	29.858	25.221	33.429	28.919
SL1344_0737	aroG	CDS	chromosome	210.811	220.226	228.82	240.174
SL1344_0738	STM0761	CDS	chromosome	22.331	29.903	18.262	17.874
SL1344_0739	STM0762	CDS	chromosome	15.828	19.601	13.182	11.747
SL1344_0740	STM0763	CDS	chromosome	40.902	29.479	49.373	43.779
SL1344_0741	STM0764	CDS	chromosome	3.71	2.867	1.998	2.994
SL1344_0742	STM0765	CDS	chromosome	0.7	1.067	0.486	0.447
SL1344_0743	dcoC	CDS	chromosome	3.456	2.285	3.437	1.941
SL1344_0744	dcoA	CDS	chromosome	0.888	0.911	0.456	0.504
SL1344_0745	dcoB	CDS	chromosome	1.138	1.734	1.172	1.177
SL1344_0746	STM0769	CDS	chromosome	3.87	5.044	3.456	4.056
SL1344_0747	STM0770	CDS	chromosome	18.446	23.705	11.457	10.017
SL1344_0748	STM0771	CDS	chromosome	12.111	20.519	9.88	9.084
SL1344_0749	gpmA	CDS	chromosome	2475.41	1601.99	2355.98	2214.96
SL1344_0750	galM	CDS	chromosome	29.477	28.545	26.428	25.731
SL1344_0751	galK	CDS	chromosome	33.853	38.27	37.679	34.104
SL1344_0752	galT	CDS	chromosome	15.817	14.789	14.676	13.269
SL1344_0753	galE	CDS	chromosome	48.45	42.358	53.061	48.479
SL1344_0754	STM0777	CDS	chromosome	4.081	4.104	3.986	4.17
SL1344_0755	modF	CDS	chromosome	67.919	61.973	82.067	81.325
SL1344_0756	modE	CDS	chromosome	44.916	44.754	46.231	43.916
SL1344_0757	ybhT	CDS	chromosome	492.61	472.858	654.014	756.064
SL1344_0758	modA	CDS	chromosome	99.312	130.229	75.684	71.064
SL1344_0759	modB	CDS	chromosome	62.87	79.503	46.932	43.772
SL1344_0760	modC	CDS	chromosome	49.539	70.065	39.184	37.905
SL1344_0761	ybhA	CDS	chromosome	26.425	22.587	26.12	24.852
SL1344_0762	ybhE	CDS	chromosome	98.672	104.46	96.259	89.654
SL1344_0763	ybhC	CDS	chromosome	40.934	33.869	38.965	37.701
SL1344_0764	hutI	CDS	chromosome	64.41	63.96	65.314	54.922
SL1344_0765	hutG	CDS	chromosome	30.359	34.556	26.541	24.633
SL1344_0766	hutC	CDS	chromosome	32.946	31.806	25.376	25.135
SL1344_0767	hutU	CDS	chromosome	18.211	22.111	9.631	6.983
SL1344_0768	hutH	CDS	chromosome	12.387	17.655	6.882	6.348
SL1344_0769	ybhB	CDS	chromosome	154.18	192.3	172.184	187.264
SL1344_0770	bioA	CDS	chromosome	156.262	155.958	174.11	167.246
SL1344_0771	bioB	CDS	chromosome	253.706	260.121	234.203	237.983
SL1344_0772	bioF	CDS	chromosome	128.153	139.404	129.822	126.208
SL1344_0773	bioC	CDS	chromosome	123.555	154.149	121.563	119.793
SL1344_0774	bioDa	CDS	chromosome	93.775	118.307	82.963	81.997
SL1344_0775	uvrB	CDS	chromosome	55.542	55.196	50.27	47.202
SL1344_0776	slrP	CDS	chromosome	123.355	119.837	129.355	117.054
SL1344_0777	ybhK	CDS	chromosome	15.135	13.267	18.012	18.058
SL1344_0778	moaA	CDS	chromosome	42.335	37.81	56.989	61.513
SL1344_0779	moaB	CDS	chromosome	66.482	52.546	84.89	90.959
SL1344_0780	moaC	CDS	chromosome	30.774	26.129	45.48	52.259
SL1344_0781	moaD	CDS	chromosome	50.378	37.008	60.551	61.939
SL1344_0782	moaE	CDS	chromosome	41.376	33.109	48.497	56.23
SL1344_0783	ybhL	CDS	chromosome	177.087	160.371	186.856	191.874
SL1344_0784	ybhM	CDS	chromosome	1.61	1.624	0.853	1.686
SL1344_0785	STM0809	CDS	chromosome	3.458	3.566	3.68	3.651
SL1344_0786	STM0810	CDS	chromosome	4.133	2.642	3.493	2.314
SL1344_0787	ybhN	CDS	chromosome	9.511	13.797	9.184	9.39
SL1344_0788	ybhO	CDS	chromosome	7.079	8.723	5.705	5.503
SL1344_0789	ybhP	CDS	chromosome	7.358	9.291	5.181	6.055
SL1344_0790	ybhQ	CDS	chromosome	881.528	797.356	671.143	478.458
SL1344_0791	ybhR	CDS	chromosome	27.195	27.097	20.585	20.409
SL1344_0792	ybhS	CDS	chromosome	20.878	24.444	20.433	20.094
SL1344_0793	ybhF	CDS	chromosome	22.749	25.139	20.034	18.264
SL1344_0794	STM0818	CDS	chromosome	21.341	23.011	16.856	15.357
SL1344_0795	ybiH	CDS	chromosome	30.545	29.222	27.357	23.699
SL1344_0796	rhlE	CDS	chromosome	20.215	18.756	18.543	17.12
SL1344_0797	dinG	CDS	chromosome	44.643	42.972	41.1	36.35
SL1344_0798	ybiB	CDS	chromosome	35.654	37.343	32.346	32.967
SL1344_0799	ybiJ	CDS	chromosome	39.164	31.62	42.42	34.133
SL1344_0800	ybiI	CDS	chromosome	67.305	64.116	65.945	56.56
SL1344_0801	ybiN	CDS	chromosome	16.113	15.5	15.362	14.874
SL1344_0802	ybiO	CDS	chromosome	6.467	7.448	5.095	5.249
SL1344_0803	glnQ	CDS	chromosome	46.637	47.143	47.11	39.607
SL1344_0804	glnP	CDS	chromosome	47.459	49.321	54.169	39.725
SL1344_0805	glnH	CDS	chromosome	148.946	121.084	175.99	143.67
SL1344_0806	dps	CDS	chromosome	478.477	457.175	384.448	311.592
SL1344_0807	ybiF	CDS	chromosome	10.663	8.057	11.456	10.721
SL1344_0808	ompX	CDS	chromosome	1155.49	947.753	1220.05	1022.18
SL1344_0809	ybiP	CDS	chromosome	16.524	17.163	17.028	18.537
SL1344_0810	STM0835	CDS	chromosome	110.394	97.405	105.295	115.947
SL1344_0811	ybiR	CDS	chromosome	22.257	23.255	22.572	25.165
SL1344_0812	ybiS	CDS	chromosome	41.583	46.33	40.071	46.436
SL1344_0813	ybiT	CDS	chromosome	86.996	87.88	86.612	94.583
SL1344_0814	STM0839	CDS	chromosome	10.025	10.028	6.602	6.98
SL1344_0815	ybiV(2)	CDS	chromosome	0.218	0.385	0.152	0.281
SL1344_0817	ybiU	CDS	chromosome	2.289	3.027	2.438	2.452
SL1344_0818	ybiV(1)	CDS	chromosome	68.37	56.653	59.347	60.758
SL1344_0819	pflF	CDS	chromosome	0.874	1.061	0.618	0.601
SL1344_0820	pflE	CDS	chromosome	0.515	0.823	0.418	0.431
SL1344_0821	moeB	CDS	chromosome	32.901	31.819	32.62	32.053
SL1344_0822	moeA	CDS	chromosome	34.803	37.565	36.706	34.254
SL1344_0823	ybiK	CDS	chromosome	56.185	54.817	67.386	69.717
SL1344_0824	yliA	CDS	chromosome	39.255	38.613	47.286	50.961
SL1344_0825	yliB	CDS	chromosome	44.648	39.546	48.588	49.024
SL1344_0826	yliC	CDS	chromosome	31.702	29.518	32.64	34.576
SL1344_0827	yliD	CDS	chromosome	28.794	31.154	33.668	36.848
SL1344_0828	rimO	CDS	chromosome	23.316	24.664	19.533	20.572
SL1344_0829	bssR	CDS	chromosome	82.626	103.667	66.472	56.114
SL1344_0830	STM0854	CDS	chromosome	9.961	10.943	5.436	4.511
SL1344_0831	STM0855	CDS	chromosome	17.515	22.234	8.994	7.732
SL1344_0832	STM0856	CDS	chromosome	10.946	12.91	5.747	5.966
SL1344_0833	STM0857	CDS	chromosome	31.508	28.799	25.872	25.383
SL1344_0834	STM0858	CDS	chromosome	7.197	8.487	5.858	5.063
SL1344_0835	STM0859	CDS	chromosome	136.151	188.634	49.162	50.177
SL1344_0836	STM0860	CDS	chromosome	72.847	101.963	51.035	47.149
SL1344_0837	yliI	CDS	chromosome	9.023	12.907	9.144	10.43
SL1344_0838	yliJ	CDS	chromosome	82.716	85.903	90.496	86.583
SL1344_0839	dacC	CDS	chromosome	147.357	191.152	97.143	90.353
SL1344_0840	deoR	CDS	chromosome	86.865	77.426	74.757	77.305
SL1344_0841	ybjG	CDS	chromosome	186.504	182.589	203.221	170.1
SL1344_0842	mdfA	CDS	chromosome	16.298	14.962	17.698	17.863
SL1344_0843	STM0867	CDS	chromosome	31.637	33.191	38.09	36.117
SL1344_0844	STM0868	CDS	chromosome	38.423	33.182	38.888	36.456
SL1344_0845	STM0869	CDS	chromosome	14.562	12.755	11.021	13.697
SL1344_0846	STM0870	CDS	chromosome	45.018	40.614	50.959	51.175
SL1344_0847	ybjM	CDS	chromosome	12.678	15.006	14.627	14.607
SL1344_0848	grxA	CDS	chromosome	1014.46	960.281	1508.66	1696.51
SL1344_0849	ybjC	CDS	chromosome	38.845	52.418	47.132	46.613
SL1344_0850	mdaA	CDS	chromosome	25.539	29.505	27.737	28.237
SL1344_0852	rimK	CDS	chromosome	42.626	40.406	54.394	49.477
SL1344_0853	ybjN	CDS	chromosome	40.186	37.067	38.263	32.598
SL1344_0854	potF	CDS	chromosome	33.056	34.114	30.313	30.086
SL1344_0855	potG	CDS	chromosome	26.769	30.936	23.314	24.739
SL1344_0856	potH	CDS	chromosome	21.065	24.238	16.515	14.969
SL1344_0857	potI	CDS	chromosome	31.726	37.511	27.443	26.581
SL1344_0858	ybjO	CDS	chromosome	53.689	50.023	52.379	48.482
SL1344_0859	rumB	CDS	chromosome	14.744	13.374	11.367	12.323
SL1344_0860	STM0884	CDS	chromosome	2.042	2.547	2.007	1.954
SL1344_0861	STM0885	CDS	chromosome	9.692	7.96	7.316	7.345
SL1344_0862	STM0886	CDS	chromosome	8.168	7.933	7.522	7.762
SL1344_0863	artJ	CDS	chromosome	122.063	95.361	135.376	131.977
SL1344_0864	artM	CDS	chromosome	89.568	87.69	80.903	79.34
SL1344_0865	artQ	CDS	chromosome	57.08	57.908	52.783	52.551
SL1344_0866	artI	CDS	chromosome	79.695	77.35	74.233	70.616
SL1344_0867	artP	CDS	chromosome	119.915	104.832	111.338	114.875
SL1344_0868	ybjP	CDS	chromosome	110.995	100.717	118.858	100.581
SL1344_0869	STM0930	CDS	chromosome	282.034	364.492	209.795	197.076
SL1344_0870	ybjR	CDS	chromosome	84.408	105.616	65.018	65.902
SL1344_0871	STM0932	CDS	chromosome	16.998	16.832	17.788	16.924
SL1344_0872	ybjT	CDS	chromosome	17.437	17.586	18.904	18.263
SL1344_0873	ltaA	CDS	chromosome	44.277	42.253	45.149	41.148
SL1344_0874	poxB	CDS	chromosome	14.366	18.223	10.938	10.157
SL1344_0875	hcr	CDS	chromosome	10.258	11.829	9.817	10.194
SL1344_0876	hcp	CDS	chromosome	5.751	5.781	5.886	5.525
SL1344_0877	ybjE	CDS	chromosome	42.062	38.907	41.82	46.312
SL1344_0878	ybjD	CDS	chromosome	20.639	18.882	21.793	20.094
SL1344_0879	ybjX	CDS	chromosome	312.56	317.156	253.641	291.424
SL1344_0880	ybjY	CDS	chromosome	219.202	265.782	187.08	201.431
SL1344_0881	ybjZ	CDS	chromosome	111.711	138.659	99.952	106.602
SL1344_0882	cspD	CDS	chromosome	555.67	548.074	402.97	364.723
SL1344_0883	clpS	CDS	chromosome	509.805	498.119	528.407	593.499
SL1344_0884	clpA	CDS	chromosome	279.731	339.464	286.505	293.407
SL1344_0885	tnp	CDS	chromosome	48.845	44.993	48.525	50.13
SL1344_0886	STM0947	CDS	chromosome	6.78	10.459	6.396	4.712
SL1344_0887	STM0948	CDS	chromosome	15.093	19.068	9.815	8.686
SL1344_0888	STM0950	CDS	chromosome	13.68	14.961	12.47	11.599
SL1344_0889	STM0951	CDS	chromosome	6.329	6.499	6.297	5.494
SL1344_0890	STM0952	CDS	chromosome	18.391	21.965	19.601	21.925
SL1344_0891	infA	CDS	chromosome	536.812	454.429	451.815	526.029
SL1344_0892	STM0954	CDS	chromosome	445.837	445.589	436.89	539.826
SL1344_0893	aat	CDS	chromosome	42.237	39.033	41.784	35.475
SL1344_0894	cydC	CDS	chromosome	34.573	31.886	38.874	34.992
SL1344_0895	cydD	CDS	chromosome	37.487	31.378	40.58	39.286
SL1344_0896	trxB	CDS	chromosome	186.491	201.927	153.066	145.219
SL1344_0897	lrp	CDS	chromosome	696.256	708.606	691.672	788.2
SL1344_0898	ftsK	CDS	chromosome	118.795	115.685	115.823	111.074
SL1344_0899	lolA	CDS	chromosome	175.102	192.773	165.582	156.09
SL1344_0900	ycaJ	CDS	chromosome	102.553	100.264	91.705	88.346
SL1344_0901	serS	CDS	chromosome	174.341	187.095	159.237	151.808
SL1344_0902	dmsA	CDS	chromosome	2.731	2.822	2.733	2.203
SL1344_0903	dmsB	CDS	chromosome	3.33	4.155	1.954	1.449
SL1344_0904	dmsC	CDS	chromosome	13.531	20.272	8.03	7.323
SL1344_0905	ycaD	CDS	chromosome	8.779	8.45	7.942	8.26
SL1344_0906	ycaM	CDS	chromosome	39.679	44.058	27.709	30.117
SL1344_0907	pflA	CDS	chromosome	79.33	75.32	68.956	67.955
SL1344_0908	STM0971	CDS	chromosome	119.366	84.231	130.427	113.994
SL1344_0909	sopD2	CDS	chromosome	912.171	1149.41	382.533	303.016
SL1344_0910	pflB	CDS	chromosome	141.517	152.275	104.729	87.678
SL1344_0911	focA	CDS	chromosome	75.626	86.718	72.701	72.977
SL1344_0912	ycaO	CDS	chromosome	55.786	59.865	43.058	42.25
SL1344_0913	ycaP	CDS	chromosome	12.101	15.706	10.38	10.68
SL1344_0914	serC	CDS	chromosome	178.468	165.082	211.668	216.778
SL1344_0915	aroA	CDS	chromosome	120.213	112.869	125.214	130.373
SL1344_0916	ycaL	CDS	chromosome	31.292	37.756	33.005	43.357
SL1344_0917	cmk	CDS	chromosome	141.307	169.068	155.314	160.437
SL1344_0918	rpsA	CDS	chromosome	1302.01	1248.14	1152.95	1040.21
SL1344_0919	himD	CDS	chromosome	559.489	437.321	518.069	449.136
SL1344_0920	rec2	CDS	chromosome	5.477	5.133	4.941	5.047
SL1344_0921	msbA	CDS	chromosome	52.313	54.651	50.174	49.519
SL1344_0922	lpxK	CDS	chromosome	39.851	42.323	38.614	42.082
SL1344_0923	ycaQ	CDS	chromosome	14.575	15.749	11.918	10.747
SL1344_0924	ycaR	CDS	chromosome	237.79	205.802	268.992	249.154
SL1344_0925	kdsB	CDS	chromosome	64.307	63.825	67.191	74.002
SL1344_0926	STM0989	CDS	chromosome	17.162	18.691	15.372	17.226
SL1344_0927	ycbC	CDS	chromosome	11.987	12.233	11.054	11.254
SL1344_0928	smtA	CDS	chromosome	41.362	48.877	50.059	47.848
SL1344_0929	mukF	CDS	chromosome	45.642	50.58	47.595	48.015
SL1344_0930	mukE	CDS	chromosome	81.404	73.535	73.25	68.008
SL1344_0931	mukB	CDS	chromosome	90.512	92.708	78.428	74.715
SL1344_0932	ycbB	CDS	chromosome	59.144	61.033	60.107	58.717
SL1344_0933	ycbK	CDS	chromosome	262.006	294.043	211.326	203.694
SL1344_0934	ycbL	CDS	chromosome	187.625	210.793	151.454	163.823
SL1344_0935	aspC	CDS	chromosome	186.384	158.882	215.31	224.073
SL1344_0936	ompF	CDS	chromosome	311.859	235.104	395.701	340.781
SL1344_0937	asnCa	CDS	chromosome	252.097	211.847	243.921	249.387
SL1344_0938	STM1001	CDS	chromosome	39.148	33.183	32.069	32.364
SL1344_0939	dpaL	CDS	chromosome	3.594	3.449	2.408	2.8
SL1344_0940	STM1003	CDS	chromosome	1.667	2.134	1.345	1.329
SL1344_0941	pncB	CDS	chromosome	38.1	34.45	36.01	34.955
SL1344_0942	STM1005	CDS	prophage	82.463	74.103	87.465	84.387
SL1344_0943	STM1006	CDS	prophage	4.773	3.591	2.668	3.446
SL1344_0944	STM1007	CDS	prophage	2.617	1.81	1.426	2.456
SL1344_0945	STM1008	CDS	prophage	2.289	2.118	1.82	1.741
SL1344_0946	recEa	CDS	prophage	0.907	1.054	0.797	0.861
SL1344_0947	STM1010	CDS	prophage	4.058	2.385	2.326	2.984
SL1344_0948	STM2630	CDS	prophage	3.767	1.848	1.604	2.065
SL1344_0949	STM1011	CDS	prophage	2.887	0.734	2.52	2.287
SL1344_0950	STM1012	CDS	prophage	154.472	128.799	157.119	144.511
SL1344_0951	C1	CDS	prophage	3.813	3.884	2.648	3.939
SL1344_0952	STM2626	CDS	prophage	2.376	1.662	1.814	1.41
SL1344_0953	STM1015	CDS	prophage	1.262	1.431	1.074	1.234
SL1344_0954	STM2624	CDS	prophage	1.444	2.57	2.16	1.844
SL1344_0955	STM2623	CDS	prophage	14.864	11.383	18.195	17.792
SL1344_0956	STM2622	CDS	prophage	333.074	229.166	371.524	444.49
SL1344_0957	STM1019	CDS	prophage	217.922	172.74	171.481	182.256
SL1344_0958	STM1020	CDS	prophage	16.247	15.424	11.618	12.745
SL1344_0959	ninG	CDS	prophage	1.058	2.046	1.25	1.268
SL1344_0960	SL1344_0960	CDS	prophage	2.432	1.912	1.278	1.421
SL1344_0961	STM1022	CDS	prophage	7.555	6.884	6.323	6.769
SL1344_0962	STM1023	CDS	prophage	149.116	122.451	152.012	162.644
SL1344_0963	STM1024	CDS	prophage	0.613	1.217	0.426	0.711
SL1344_0964	STM1025	CDS	prophage	38.646	33.954	33.759	33.094
SL1344_0965	gtgA	CDS	prophage	23.176	16.699	17.952	18.354
SL1344_0965A	STM2613	CDS	prophage	2.617	2.852	1.817	1.732
SL1344_0966	nucD	CDS	prophage	3.37	3.243	4.014	3.426
SL1344_0967	STM1029	CDS	prophage	1.832	1.632	1.554	0.864
SL1344_0968	STM1030	CDS	prophage	6.622	4.833	4.624	5.701
SL1344_0969	STM1031	CDS	prophage	5.068	5.384	4.258	4.371
SL1344_0971	STM1032	CDS	prophage	7.515	8.187	6.103	7.239
SL1344_0972	STM1033	CDS	prophage	8.78	10.971	7.903	7.748
SL1344_0973	STM1034	CDS	prophage	3.399	4.81	4.059	2.763
SL1344_0974	STM1035	CDS	prophage	4.122	5.451	3.892	3.631
SL1344_0975	STM1036	CDS	prophage	6.168	6.534	3.787	3.448
SL1344_0976	STM1037	CDS	prophage	8.46	8.771	5.976	5.791
SL1344_0977	STM1038	CDS	prophage	5.541	6.806	4.376	5.365
SL1344_0978	STM1039	CDS	prophage	8.862	9.798	7.198	7.742
SL1344_0979	STM1040	CDS	prophage	5.636	5.033	3.914	4.013
SL1344_0980	STM1041	CDS	prophage	9.934	10.625	8.516	8.189
SL1344_0981	STM1042	CDS	prophage	12.882	12.584	14.105	8.873
SL1344_0982	STM1043	CDS	prophage	24.29	23.806	20.103	20.556
SL1344_0983	sodCa	CDS	prophage	878.152	1100.59	436.234	349.082
SL1344_0984	STM1045	CDS	prophage	8.801	8.076	6.961	8.941
SL1344_0985	STM1046	CDS	prophage	4.53	6.543	4.819	3.498
SL1344_0986	STM1047	CDS	prophage	4.111	4.675	3.579	3.514
SL1344_0987	STM1048	CDS	prophage	5.04	5.467	4.806	4.324
SL1344_0988	STM1049	CDS	prophage	2.074	2.758	1.443	1.44
SL1344_0989	STM1050	CDS	prophage	3.785	3.644	3.851	3.282
SL1344_0990	SL1344_0990	CDS	prophage	2.684	1.419	1.74	2.211
SL1344_0991	sseI	CDS	prophage	340.358	529.516	118.183	99.605
SL1344_0992	STM1052	CDS	prophage	152.925	265.264	61.304	50.572
SL1344_0993	STM1053	CDS	prophage	3.082	2.853	1.37	1.428
SL1344_0994	STM1054	CDS	prophage	23.445	24.869	21.517	20.842
SL1344_0995	gtgE	CDS	prophage	78.642	80.148	74.915	67.313
SL1344_0996	gtgF	CDS	prophage	14.09	10.646	8.667	15.855
SL1344_0997	pepN	CDS	chromosome	94.005	90.586	100.952	92.755
SL1344_0998	pyrD	CDS	chromosome	20.999	19.988	17.894	17.625
SL1344_0999	ycbW	CDS	chromosome	165.616	135.047	175.575	172.637
SL1344_1000	STM1060	CDS	chromosome	22.282	23.985	28.219	29.226
SL1344_1001	rlmL	CDS	chromosome	29.237	28.18	26.656	25.861
SL1344_1002	uup	CDS	chromosome	41.097	38.955	34.395	31.628
SL1344_1003	pqiA	CDS	chromosome	40.665	44.989	42.176	38.984
SL1344_1004	pqiB	CDS	chromosome	45.17	45.138	39.337	36.901
SL1344_1005	ymbA	CDS	chromosome	44.471	48.021	45.448	41.513
SL1344_1006	rmf	CDS	chromosome	723.466	580.974	1071.06	997.309
SL1344_1007	fabA	CDS	chromosome	243.419	216.516	216.586	204.6
SL1344_1008	lonH	CDS	chromosome	64.873	55.448	63.541	60.423
SL1344_1009	ycbG	CDS	chromosome	97.085	72.422	115.42	115.162
SL1344_1010	ompA	CDS	chromosome	849.703	913.468	1120.09	1071.91
SL1344_1011	sulA	CDS	chromosome	165.345	132.763	122.835	107.85
SL1344_1012	sxy	CDS	chromosome	14.285	13.576	14.306	13.642
SL1344_1013	yccS	CDS	chromosome	13.044	11.992	13.252	11.93
SL1344_1014	yccF	CDS	chromosome	12.017	12.404	10.898	9.614
SL1344_1015	helD	CDS	chromosome	37.292	38.494	42.109	41.55
SL1344_1016	mgsA	CDS	chromosome	88.743	70.807	106.309	106.309
SL1344_1017	yccT	CDS	chromosome	10.201	7.708	10.526	10.443
SL1344_1018	STM1078	CDS	chromosome	66.264	74.385	68.743	68.492
SL1344_1019	yccV	CDS	chromosome	199.915	157.482	204.089	180.006
SL1344_1020	yccW	CDS	chromosome	18.271	19.015	24.582	20.315
SL1344_1021	STM1081	CDS	chromosome	14.712	14.939	17.38	16.472
SL1344_1022	STM1082	CDS	chromosome	31.189	30.137	34.084	34.723
SL1344_1023	yccX	CDS	chromosome	27.203	28.903	24.461	22.807
SL1344_1024	yccK	CDS	chromosome	91.931	78.82	72.469	81.394
SL1344_1025	yccA	CDS	chromosome	577.424	542.875	585.716	545.09
SL1344_1026	pipA	CDS	chromosome	250.037	353.508	119.147	99.745
SL1344_1027	pipB	CDS	chromosome	805.35	1152.06	270.243	184.587
SL1344_1028	STM1089	CDS	chromosome	0.591	0.625	0.575	0.365
SL1344_1029	pipC	CDS	chromosome	549.07	216.882	714.177	556.14
SL1344_1030	sopB	CDS	chromosome	252.415	110.796	346.57	267.026
SL1344_1031	orfX	CDS	chromosome	4.972	7.471	5.494	5.41
SL1344_1032	STM1093	CDS	chromosome	80.426	86.55	39.173	31.458
SL1344_1033	pipD	CDS	chromosome	115.387	132.412	73.291	52.929
SL1344_1034	copS	CDS	chromosome	18.247	19.729	14.698	15.425
SL1344_1035	copR	CDS	chromosome	54.865	51.443	53.591	47.284
SL1344_1036	STM1097	CDS	chromosome	89.986	100.586	93.583	88.263
SL1344_1037	hpaC	CDS	chromosome	5.047	4.831	5.886	3.985
SL1344_1038	hpaB	CDS	chromosome	3.066	3.318	3.769	3.065
SL1344_1039	hpaR	CDS	chromosome	18.052	11.008	15.703	13.806
SL1344_1040	hpaG	CDS	chromosome	3.46	4.298	2.778	3.123
SL1344_1041	hpaE	CDS	chromosome	3.517	4.424	2.269	2.451
SL1344_1042	hpaD	CDS	chromosome	4.355	4.498	2.804	2.312
SL1344_1043	hpaF	CDS	chromosome	4.26	5.298	2.853	2.781
SL1344_1044	hpaH	CDS	chromosome	3.99	4.036	2.904	2.988
SL1344_1045	hpaI	CDS	chromosome	3.269	3.71	2.813	2.694
SL1344_1046	hpaX	CDS	chromosome	4.911	5.901	4.24	3.5
SL1344_1047	hpaA	CDS	chromosome	3.468	5.042	3.217	3.344
SL1344_1048	STM1109	CDS	chromosome	8.02	8.6	6.345	7.868
SL1344_1049	STM1110	CDS	chromosome	5.323	5.068	2.81	1.973
SL1344_1050	yccD	CDS	chromosome	41.298	49.348	48.155	50.424
SL1344_1051	cbpA	CDS	chromosome	42.423	42.252	42.869	40.959
SL1344_1052	scsA	CDS	chromosome	172.471	133.736	143.223	144.208
SL1344_1053	scsB	CDS	chromosome	4.813	4.198	3.627	3.709
SL1344_1054	scsC	CDS	chromosome	5.605	4.422	4.688	4.974
SL1344_1055	scsD	CDS	chromosome	4.612	3.83	5.612	5.563
SL1344_1056	agp	CDS	chromosome	41.758	46.329	36.22	28.139
SL1344_1057	yccJ	CDS	chromosome	305.525	325.772	255.338	256.036
SL1344_1058	wrbA	CDS	chromosome	160.637	197.002	123.772	110.63
SL1344_1059	ymdF	CDS	chromosome	816.861	765	542.402	547.862
SL1344_1060	ycdC	CDS	chromosome	43.122	49.902	35.913	36.337
SL1344_1061	STM1123	CDS	chromosome	47.527	39.487	54.833	55.092
SL1344_1062	putA	CDS	chromosome	18.704	17.356	22.194	18.646
SL1344_1063	putP	CDS	chromosome	33.37	33.932	34.382	28.737
SL1344_1064	phoH	CDS	chromosome	190.835	154.858	175.86	175.438
SL1344_1065	STM1127	CDS	chromosome	67.39	73.466	55.963	59.419
SL1344_1066	STM1128	CDS	chromosome	12.082	11.026	14.003	9.709
SL1344_1067	STM1129	CDS	chromosome	93.75	61.607	143.504	94.661
SL1344_1068	STM1130	CDS	chromosome	34.585	26.871	56.039	39.69
SL1344_1069	STM1131	CDS	chromosome	16.786	15.67	21.302	17.14
SL1344_1070	STM1132	CDS	chromosome	10.438	9.016	10.183	9.436
SL1344_1071	STM1133	CDS	chromosome	33.689	26.497	31.326	30.95
SL1344_1072	ycdW	CDS	chromosome	40.416	38.966	48.507	46.34
SL1344_1073	ycdX	CDS	chromosome	131.387	117.644	137.894	134.523
SL1344_1074	ycdY	CDS	chromosome	90.383	85.261	87.365	92.733
SL1344_1075	ycdZ	CDS	chromosome	80.146	89.805	118.347	120.071
SL1344_1076	csgG	CDS	chromosome	7.864	6.567	8.192	8.47
SL1344_1077	csgF	CDS	chromosome	1.668	2.451	1.674	2.254
SL1344_1078	csgE	CDS	chromosome	3.757	2.194	3.355	2.939
SL1344_1079	csgD	CDS	chromosome	3.473	3.061	3.608	4.011
SL1344_1080	csgB	CDS	chromosome	0.72	1.681	1.177	1.374
SL1344_1081	csgA	CDS	chromosome	1.737	1.569	1.53	1.44
SL1344_1082	csgC	CDS	chromosome	32.973	23.91	39.317	28.476
SL1344_1083	ymdA	CDS	chromosome	32.265	30.725	35.453	29.845
SL1344_1084	STM1147	CDS	chromosome	69.921	70.454	77.614	78.453
SL1344_1085	ymdC	CDS	chromosome	66.176	63.07	66.722	62.848
SL1344_1086	mdoC	CDS	chromosome	23.322	22.83	25.539	22.558
SL1344_1087	mdoG	CDS	chromosome	104.843	95.765	86.541	82.588
SL1344_1088	mdoH	CDS	chromosome	96.828	107.094	92.66	88.965
SL1344_1089	yceK	CDS	chromosome	33.222	30.706	32.02	26.31
SL1344_1090	msyB	CDS	chromosome	86.98	85.85	99.489	88.738
SL1344_1091	yceE	CDS	chromosome	6.362	5.51	7.224	6.657
SL1344_1092	htrB	CDS	chromosome	69.026	63.752	64.959	69.475
SL1344_1093	yceA	CDS	chromosome	42.206	37.901	39.407	41.352
SL1344_1094	yceI	CDS	chromosome	47.067	35.177	51.421	46.373
SL1344_1095	yceJ	CDS	chromosome	41.58	36.163	51.784	52.085
SL1344_1096	yceO	CDS	chromosome	17.12	17.034	17.541	17.54
SL1344_1097	solA	CDS	chromosome	32.171	30.003	39.853	35.632
SL1344_1098	bssS	CDS	chromosome	247.306	225.203	303.568	341.363
SL1344_1099	dinI	CDS	chromosome	194.645	196.096	161.37	199.814
SL1344_1100	pyrC	CDS	chromosome	42.337	42.999	38.633	37.912
SL1344_1101	yceB	CDS	chromosome	241.315	193.93	246.158	245.301
SL1344_1102	grxB	CDS	chromosome	139.496	122.706	151.061	133.979
SL1344_1103	yceL	CDS	chromosome	14.289	14.413	16.673	17.601
SL1344_1104	rimJ	CDS	chromosome	137.211	145.442	169.715	146.341
SL1344_1105	yceH	CDS	chromosome	93.783	93.883	87.853	90.616
SL1344_1106	mviM	CDS	chromosome	45.819	47.534	42.207	41.666
SL1344_1107	mviN	CDS	chromosome	29.052	31.959	28.749	30.887
SL1344_1108	flgN	CDS	chromosome	127.953	73.632	100.668	87.594
SL1344_1109	flgM	CDS	chromosome	194.611	111.328	166.475	130.494
SL1344_1110	flgA	CDS	chromosome	47.254	33.448	49.289	41.918
SL1344_1111	flgB	CDS	chromosome	228.216	164.15	225.988	207.159
SL1344_1112	flgC	CDS	chromosome	111.883	87.062	125.521	113.962
SL1344_1113	flgD	CDS	chromosome	92.856	67.477	93.999	84.069
SL1344_1114	flgE	CDS	chromosome	106.739	76.736	111.725	97.18
SL1344_1115	flgF	CDS	chromosome	111.824	76.551	114.356	102.976
SL1344_1116	flgG	CDS	chromosome	90.002	69.114	99.649	87.933
SL1344_1117	flgH	CDS	chromosome	100.209	62.396	91.523	80.482
SL1344_1118	flgI	CDS	chromosome	73.368	52.102	69.815	69.977
SL1344_1119	flgJ	CDS	chromosome	46.936	36.593	51.099	47.215
SL1344_1120	flgK	CDS	chromosome	82.42	64.138	84.85	84.901
SL1344_1121	flgL	CDS	chromosome	84.139	62.109	83.968	77.928
SL1344_1122	rne	CDS	chromosome	117.169	122.331	112.522	110.082
SL1344_1123	rluC	CDS	chromosome	18.075	18.258	17.67	19.772
SL1344_1124	STM1188	CDS	chromosome	46.905	42.447	42.389	38.67
SL1344_1125	SL1344_1125	CDS	chromosome	35.211	29.071	35.549	31.967
SL1344_1126	maf-a	CDS	chromosome	52.387	43.589	52.993	49.945
SL1344_1127	yceD	CDS	chromosome	1400.59	1158.54	1296.42	1225.63
SL1344_1128	rpl32	CDS	chromosome	1668.34	1277.83	1440.13	1389.66
SL1344_1129	plsX	CDS	chromosome	138.089	130.403	116.408	133.361
SL1344_1130	fabH	CDS	chromosome	144.032	144.493	124.749	131.751
SL1344_1131	fabD	CDS	chromosome	240.562	277.459	207.797	200.954
SL1344_1132	fabG	CDS	chromosome	522.775	543.9	504.346	526.87
SL1344_1133	acpP	CDS	chromosome	6699.73	7060.62	9503.46	10517.9
SL1344_1134	fabF	CDS	chromosome	383.599	372.563	334.793	370.391
SL1344_1135	pabC	CDS	chromosome	44.228	46.811	45.496	46.02
SL1344_1136	yceG	CDS	chromosome	39.03	40.689	34.441	41.009
SL1344_1137	tmk	CDS	chromosome	53.003	50.305	47.535	50.415
SL1344_1138	holB	CDS	chromosome	41.992	42.686	41.262	40.402
SL1344_1139	ycfH	CDS	chromosome	57.582	63.172	49.746	46.338
SL1344_1140	ptsG	CDS	chromosome	437.882	513.722	386.436	357.324
SL1344_1141	fhuE	CDS	chromosome	94.812	66.467	105.338	106.123
SL1344_1142	ycfF	CDS	chromosome	234.507	256.714	219.645	223.545
SL1344_1143	ycfL	CDS	chromosome	124.544	137.429	122.428	124.79
SL1344_1144	ycfM	CDS	chromosome	76.113	76.052	74.095	75.873
SL1344_1145	thiK	CDS	chromosome	51.786	55.654	54.136	52.635
SL1344_1146	nagZ	CDS	chromosome	66.331	65.097	72.072	71.979
SL1344_1147	ycfP	CDS	chromosome	80.851	75.24	76.048	84.45
SL1344_1148	ndh	CDS	chromosome	193.557	167.362	205.818	223.755
SL1344_1149	ycfJ	CDS	chromosome	43.978	45.14	45.132	47.42
SL1344_1150	ycfQ	CDS	chromosome	77.292	63.073	76.597	63.349
SL1344_1151	ycfR	CDS	chromosome	1035.51	676.995	658.945	582.202
SL1344_1152	ycfS	CDS	chromosome	50.728	42.108	52.097	52.398
SL1344_1153	mfd	CDS	chromosome	27.625	26.033	26.533	26.914
SL1344_1154	ycfU	CDS	chromosome	63.364	66.134	65.379	67.325
SL1344_1155	lolD	CDS	chromosome	43.271	43.385	48.711	51.846
SL1344_1156	ycfW	CDS	chromosome	73.785	86.072	83.249	82.354
SL1344_1157	ycfX	CDS	chromosome	141.597	167.396	137.175	138.408
SL1344_1158	cobB	CDS	chromosome	122.521	130.955	128.505	132.976
SL1344_1159	potD	CDS	chromosome	144.305	172.827	86.661	81.709
SL1344_1160	potC	CDS	chromosome	122.999	178.069	81.433	76.965
SL1344_1161	sifA	CDS	chromosome	175.762	256.366	64.646	51.453
SL1344_1162	potB	CDS	chromosome	15.678	15.289	11.836	12.746
SL1344_1163	potA	CDS	chromosome	22.824	21.641	17.846	19.844
SL1344_1164	pepT	CDS	chromosome	21.507	21.001	25.237	24.689
SL1344_1165	STM1228	CDS	chromosome	12.919	12.017	12.495	14.016
SL1344_1166	STM3032	CDS	chromosome	23.36	21.778	23.652	24.928
SL1344_1167	ycfD	CDS	chromosome	113.459	121.878	80.115	81.501
SL1344_1168	phoQ	CDS	chromosome	302.94	335.179	238.97	252.772
SL1344_1169	phoP	CDS	chromosome	965.125	1044.7	984.569	944.218
SL1344_1170	purB	CDS	chromosome	58.914	76.466	42.571	36.462
SL1344_1171	ycfC	CDS	chromosome	50.753	53.033	43.429	44.629
SL1344_1172	mnmA	CDS	chromosome	99.112	104.649	94.706	100.426
SL1344_1173	ymfB	CDS	chromosome	27.353	33.404	26.695	28.197
SL1344_1174	STM1236	CDS	chromosome	23.832	18.737	18.016	17.59
SL1344_1175	rluB	CDS	chromosome	37.689	32.763	33.127	31.906
SL1344_1176	icdA	CDS	chromosome	433.789	444.472	375.295	323.365
SL1344_1177	STM1239	CDS	chromosome	45.895	29.434	53.967	55.79
SL1344_1179	envF	CDS	chromosome	19.201	14.767	8.947	10.932
SL1344_1180	msgA	CDS	chromosome	187.756	170.338	133.867	148.726
SL1344_1181	envE	CDS	chromosome	182.94	181.792	98.158	95.766
SL1344_1182	cspH	CDS	chromosome	153.678	195.769	96.147	98.501
SL1344_1183	pagD	CDS	chromosome	228.949	322.287	133.186	109.43
SL1344_1184	pagC	CDS	chromosome	3538.88	5067.72	2140.69	1701.4
SL1344_1185	pliC	CDS	chromosome	503.297	498.868	352.194	288.498
SL1344_1186	STM1250	CDS	chromosome	100.225	109.503	68.92	75.322
SL1344_1187	STM1251	CDS	chromosome	500.584	367.537	444.359	484.912
SL1344_1188	STM1252	CDS	chromosome	65.854	88.253	37.921	37.906
SL1344_1189	STM1253	CDS	chromosome	94.396	87.671	115.904	107.126
SL1344_1190	STM1254	CDS	chromosome	619.014	364.361	565.568	555.158
SL1344_1191	STM1255	CDS	chromosome	10.069	9.142	8.906	8.242
SL1344_1192	STM1256	CDS	chromosome	8.799	11.635	7.612	8.203
SL1344_1193	STM1257	CDS	chromosome	6.964	8.705	6.652	5.763
SL1344_1194	STM1258	CDS	chromosome	8.402	9.477	5.567	5.03
SL1344_1195	STM1259	CDS	chromosome	5.166	8.474	4.269	4.696
SL1344_1196	STM1260	CDS	chromosome	13.768	18.611	11.479	10.159
SL1344_1197	STM1261	CDS	chromosome	43.728	37.037	35.049	34.226
SL1344_1198	STM1263	CDS	chromosome	290.771	444.062	90.897	72.608
SL1344_1199	aadA	CDS	chromosome	38.695	34.003	34.903	34.611
SL1344_1200	STM1265	CDS	chromosome	15.68	15.657	9.941	12.963
SL1344_1201	STM1266	CDS	chromosome	93.998	77.826	91.176	91.01
SL1344_1202	STM1267	CDS	chromosome	77.021	66.853	53.061	56.992
SL1344_1203	STM1268	CDS	chromosome	77.55	60.64	83.206	73.219
SL1344_1204	aroQ	CDS	chromosome	354.398	460.849	229.275	230.613
SL1344_1205	yeaS	CDS	chromosome	359.912	428.564	329.563	335.25
SL1344_1206	yeaR	CDS	chromosome	56.154	42.843	49.974	49.178
SL1344_1207	yoaG	CDS	chromosome	82.15	70.509	82.722	88.311
SL1344_1208	STM1273	CDS	chromosome	10.173	8.358	8.069	7.996
SL1344_1209	SL1344_1209	CDS	chromosome	74.176	59.756	90.478	74.13
SL1344_1210	yeaQ	CDS	chromosome	205.958	221.542	266.357	243.911
SL1344_1211	yaoF	CDS	chromosome	475.716	585.638	286.725	254.035
SL1344_1212	STM1276	CDS	chromosome	210.572	213.25	204.487	176.963
SL1344_1213	yeaO	CDS	chromosome	52.639	37.739	55.069	50.77
SL1344_1214	yeaN	CDS	chromosome	7.338	5.563	5.934	7.077
SL1344_1215	yeaM	CDS	chromosome	36.021	30.854	33.019	30.671
SL1344_1216	yeaL	CDS	chromosome	24.035	25.951	25.76	24.904
SL1344_1217	yeaK	CDS	chromosome	45.05	51.003	25.703	23.088
SL1344_1218	yeaJ	CDS	chromosome	26.592	32.46	13.726	13.894
SL1344_1219	yeaH	CDS	chromosome	69.665	83.382	61.648	67.087
SL1344_1220	yeaG	CDS	chromosome	97.492	123.445	82.702	77.613
SL1344_1221	mipA	CDS	chromosome	418.641	359.01	459.055	418.145
SL1344_1222	STM1287	CDS	chromosome	7.264	7.087	5.516	5.735
SL1344_1223	STM1288	CDS	chromosome	26.305	25.61	29.281	27.932
SL1344_1224	yeaD	CDS	chromosome	48.231	56.443	55.834	57.48
SL1344_1224A	SL1344_1224A	CDS	chromosome	62.213	60.22	68.206	64.663
SL1344_1225	gapA	CDS	chromosome	1146.97	982.368	1203.65	1152.7
SL1344_1226	yeaA	CDS	chromosome	337.414	270.066	369.238	348.557
SL1344_1227	yeaC	CDS	chromosome	234.994	199.918	208.375	201.906
SL1344_1228	nam	CDS	chromosome	43.234	43.09	38.055	37.658
SL1344_1229	ansA	CDS	chromosome	36.822	36.329	33.61	28.671
SL1344_1230	sppA	CDS	chromosome	31.154	27.518	32.839	30.391
SL1344_1231	ydjA	CDS	chromosome	123.43	120.903	156.229	146.141
SL1344_1232	selD	CDS	chromosome	49.955	45.57	58.926	55.058
SL1344_1233	topB	CDS	chromosome	49.041	46.437	56.833	58.205
SL1344_1234	gdhA	CDS	chromosome	69.586	59.542	93.742	89.223
SL1344_1235	STM1300	CDS	chromosome	89.754	63.136	77.021	65.204
SL1344_1236	STM1301	CDS	chromosome	10.287	12.622	11.264	11.737
SL1344_1237	xthA	CDS	chromosome	55.886	52.938	62.062	55.436
SL1344_1238	argDa	CDS	chromosome	8.756	11.037	9.286	7.99
SL1344_1239	astA	CDS	chromosome	8.289	8.245	6.95	5.911
SL1344_1240	astD	CDS	chromosome	5.435	7.791	4.21	4.369
SL1344_1241	astB	CDS	chromosome	10.05	12.737	7.958	8.161
SL1344_1242	astE	CDS	chromosome	5.883	9.097	5.678	4.512
SL1344_1243	STM1308	CDS	chromosome	87.789	87.798	58.016	57.417
SL1344_1244	STM1309	CDS	chromosome	52.799	52.897	50.212	51.534
SL1344_1245	nadE	CDS	chromosome	110.851	101.771	127.492	119.27
SL1344_1246	osmE	CDS	chromosome	654.951	604.999	855.521	714.003
SL1344_1247	celA	CDS	chromosome	172.644	166.517	173.585	164.285
SL1344_1248	celB	CDS	chromosome	19.991	22.035	17.953	18.03
SL1344_1249	celC	CDS	chromosome	38.424	37.886	34.708	33.361
SL1344_1250	celD	CDS	chromosome	18.641	18.169	17.788	16.268
SL1344_1251	celF	CDS	chromosome	13.082	11.456	9.085	9.849
SL1344_1252	celG	CDS	chromosome	19.629	16.933	20.157	21.961
SL1344_1253	katE	CDS	chromosome	20.944	24.95	16.988	16.452
SL1344_1254	cedA	CDS	chromosome	54.709	51.732	51.693	53.548
SL1344_1255	ydjN	CDS	chromosome	141.175	106.168	165.941	157.606
SL1344_1256	ydjM	CDS	chromosome	12.946	14.649	11.81	14.897
SL1344_1257	yniC	CDS	chromosome	80.412	101.554	79.639	86.701
SL1344_1258	yniB	CDS	chromosome	72.471	61.95	71.925	69.304
SL1344_1259	STM1324	CDS	chromosome	47.444	41.427	53.213	48.077
SL1344_1260	ydiZ	CDS	chromosome	38.248	43.902	46.948	49.331
SL1344_1261	pfkB	CDS	chromosome	43.451	40.202	48.675	46.158
SL1344_1262	ydiY	CDS	chromosome	22.633	19.222	22.88	24.871
SL1344_1263	STM1328	CDS	chromosome	308.586	194.851	358.181	289.851
SL1344_1264	STM1329	CDS	chromosome	188.446	218.357	156.442	129.706
SL1344_1265	STM1330	CDS	chromosome	195.48	236.75	130.972	113.891
SL1344_1266	rfc	CDS	chromosome	42.719	34.235	43.199	46.888
SL1344_1267	thrS	CDS	chromosome	346.504	340.252	314.169	295.074
SL1344_1268	infC	CDS	chromosome	5110.37	3631.59	4143.08	4097.56
SL1344_1269	rpl35	CDS	chromosome	5938.54	4652.04	4766.97	3926.38
SL1344_1270	rpl20	CDS	chromosome	2373.6	1763.93	2080.89	1949.47
SL1344_1271	pheS	CDS	chromosome	93.768	91.998	92.373	88.23
SL1344_1272	pheT	CDS	chromosome	450.864	539.283	370.024	378.994
SL1344_1273	himA	CDS	chromosome	1710.96	1660.71	1371.4	1422.79
SL1344_1274	btuC	CDS	chromosome	29.585	29.796	29.604	27.715
SL1344_1275	btuE	CDS	chromosome	65.636	85.817	62.749	56.662
SL1344_1276	btuD	CDS	chromosome	25.275	27.663	22.206	21.568
SL1344_1277	nlpC	CDS	chromosome	84.191	77.366	69.497	61.743
SL1344_1278	ydiV	CDS	chromosome	57.753	75.435	41.915	41.005
SL1344_1279	ydiU	CDS	chromosome	180.938	184.362	185.242	176.503
SL1344_1280	ydiE	CDS	chromosome	1331.68	983.17	1690.67	1445.76
SL1344_1281	aroH	CDS	chromosome	22.811	22.744	23.841	24.429
SL1344_1282	ydiA	CDS	chromosome	33.92	30.82	35.144	28.664
SL1344_1283	pps	CDS	chromosome	91.819	104.757	87.306	83.839
SL1344_1284	ydiD	CDS	chromosome	6.641	6.29	6.821	6.875
SL1344_1285	ydiT	CDS	chromosome	5.258	7.735	4.61	5.279
SL1344_1286	ydiS	CDS	chromosome	4.865	5.34	4.077	3.989
SL1344_1287	ydiR	CDS	chromosome	50.847	55.278	35.156	40.925
SL1344_1288	ydiQ	CDS	chromosome	0.935	0.635	0.947	0.566
SL1344_1289	ydiP	CDS	chromosome	2.602	2.409	2.832	2.479
SL1344_1290	ydiO	CDS	chromosome	13.452	10.89	14.131	13.316
SL1344_1291	ydiF	CDS	chromosome	2.204	1.841	2.043	1.889
SL1344_1292	aroD	CDS	chromosome	24.364	19.727	25.019	23.612
SL1344_1293	aroE	CDS	chromosome	9.65	8.841	10.634	9.931
SL1344_1294	ydiN	CDS	chromosome	0.348	0.419	0.308	0.465
SL1344_1296	ydiM	CDS	chromosome	1.244	2.108	2.037	1.502
SL1344_1297	ydiL	CDS	chromosome	3.65	5.394	3.653	3.648
SL1344_1298	ydiK	CDS	chromosome	27.595	27.583	33.557	29.898
SL1344_1299	ydiJ	CDS	chromosome	57.211	63.221	58.822	59.04
SL1344_1300	STM1366	CDS	chromosome	73.296	94.37	75.526	68.149
SL1344_1301	ydiH	CDS	chromosome	741.844	659.181	830.351	826.807
SL1344_1302	STM1368	CDS	chromosome	4.734	5.159	4.902	4.741
SL1344_1303	sufA	CDS	chromosome	469.986	427.992	681.196	652.538
SL1344_1304	sufB	CDS	chromosome	282.302	230.059	371.429	380.479
SL1344_1305	sufC	CDS	chromosome	328.881	260.296	453.791	439.659
SL1344_1306	sufD	CDS	chromosome	317.525	235.5	388.47	380.742
SL1344_1307	sufS	CDS	chromosome	213.14	201.33	303.709	300.316
SL1344_1308	ynhA	CDS	chromosome	281.737	243.62	436.206	420.437
SL1344_1309	ynhG	CDS	chromosome	149.648	143.257	207.17	215.733
SL1344_1310	lppB	CDS	chromosome	18.437	12.669	14.427	14.674
SL1344_1311	lpp	CDS	chromosome	25588.1	23954.5	32054.9	35916.1
SL1344_1312	pykF	CDS	chromosome	147.845	154.395	138.785	131.94
SL1344_1313	orf48	CDS	chromosome	7.102	7.034	4.893	4.774
SL1344_1314	orf32	CDS	chromosome	2.291	3.544	1.561	1.569
SL1344_1315	orf245	CDS	chromosome	3.037	4.986	1.218	1.456
SL1344_1316	orf408	CDS	chromosome	1.417	1.832	0.602	0.681
SL1344_1317	ttrA	CDS	chromosome	1.678	1.618	1.236	1.647
SL1344_1318	ttrC	CDS	chromosome	0.453	0.649	0.499	0.554
SL1344_1319	ttrB	CDS	chromosome	0.924	0.814	0.927	0.476
SL1344_1320	ttrS	CDS	chromosome	39.102	44.94	43.814	40.187
SL1344_1321	ttrR	CDS	chromosome	22.498	26.031	25.454	22.629
SL1344_1322	orf70	CDS	chromosome	215.729	163.381	199.477	187.054
SL1344_1323	orf319	CDS	chromosome	79.466	69.679	96.738	95.037
SL1344_1324	orf242	CDS	chromosome	47.764	51.382	33.284	29.108
SL1344_1325	ssrB	CDS	chromosome	212.826	235.154	129.834	105.484
SL1344_1326	spiR	CDS	chromosome	65.571	72.158	41.723	35.316
SL1344_1327	ssaB	CDS	chromosome	126.177	183.813	69.338	53.602
SL1344_1328	ssaC	CDS	chromosome	183.699	250.325	79.497	66.311
SL1344_1329	ssaD	CDS	chromosome	462.064	685.147	202.068	166.362
SL1344_1330	ssaE	CDS	chromosome	1389.51	2066.45	668.03	520.562
SL1344_1330A	STM1331	CDS	chromosome	75.705	82.577	51.542	42.676
SL1344_1331	sseA	CDS	chromosome	1248.41	1748.99	539.792	435.566
SL1344_1332	sseBa	CDS	chromosome	2023.07	2713.04	848.428	622.597
SL1344_1333	sscA	CDS	chromosome	974.471	1482.21	378.57	302.696
SL1344_1334	sseC	CDS	chromosome	2196.99	3016.99	786.63	608.236
SL1344_1335	sseD	CDS	chromosome	909.303	1721.37	353.217	320.855
SL1344_1336	sseE	CDS	chromosome	830.847	1403.94	277.77	228.487
SL1344_1337	sscB	CDS	chromosome	687.192	948.019	200.687	171.349
SL1344_1338	sseF	CDS	chromosome	223.487	376.963	66.364	54.791
SL1344_1339	sseG	CDS	chromosome	140.583	235.955	48.41	46.843
SL1344_1340	ssaG	CDS	chromosome	1448.88	1726.09	632.491	471.435
SL1344_1341	ssaH	CDS	chromosome	805.044	1229.01	382.595	317.688
SL1344_1342	ssaI	CDS	chromosome	1467.08	1802.61	531.474	401.105
SL1344_1343	ssaJ	CDS	chromosome	1321.29	1789.74	474.558	419.576
SL1344_1344	STM1410	CDS	chromosome	726.218	1199.81	282.852	234.979
SL1344_1345	ssaK	CDS	chromosome	609.121	849.381	208.163	183.732
SL1344_1346	ssaL	CDS	chromosome	994.636	1469.43	362.637	294.206
SL1344_1347	ssaM	CDS	chromosome	739.148	1067.31	263.75	192.332
SL1344_1348	ssaV	CDS	chromosome	447.132	672.76	151.991	130.435
SL1344_1349	ssaN	CDS	chromosome	637.484	972.968	235.607	194.38
SL1344_1350	ssaO	CDS	chromosome	347.305	492.899	124.723	97.271
SL1344_1351	ssaP	CDS	chromosome	402.487	594.344	126.007	117.349
SL1344_1352	ssaQ	CDS	chromosome	400.421	628.273	140.102	117.515
SL1344_1353	ssaR	CDS	chromosome	908.812	1222.77	421.288	303.098
SL1344_1354	ssaS	CDS	chromosome	362.073	542.689	139.229	129.103
SL1344_1355	ssaT	CDS	chromosome	352.548	596.642	145.782	125.577
SL1344_1356	ssaU	CDS	chromosome	410.091	613.362	125.192	117.913
SL1344_1357	norM	CDS	chromosome	26.72	24.472	26.587	25.587
SL1344_1358	ribE	CDS	chromosome	176.496	190.556	147.33	154.616
SL1344_1359	cfa	CDS	chromosome	63.738	61.775	66.739	71.222
SL1344_1360	ydhC	CDS	chromosome	12.946	12.203	12.419	11.012
SL1344_1361	ydhB	CDS	chromosome	18.101	17.801	19.275	19.225
SL1344_1362	purR	CDS	chromosome	63.186	58.622	67.023	68.561
SL1344_1362A	ynhF	CDS	chromosome	2740.45	2670.9	2737.43	2297.71
SL1344_1363	sodB	CDS	chromosome	159.299	224.513	81.029	80.252
SL1344_1364	ydhO	CDS	chromosome	36.567	44.228	24.926	25.551
SL1344_1365	ydhD	CDS	chromosome	665.536	623.79	594.579	587.888
SL1344_1366	rnt	CDS	chromosome	80.573	74.759	73.646	77.651
SL1344_1367	gloA	CDS	chromosome	166.993	150.674	199.593	197.282
SL1344_1368	nemA	CDS	chromosome	17.845	17.872	18.554	18.102
SL1344_1369	ydhM	CDS	chromosome	26.279	23.592	24.693	25.418
SL1344_1370	ydhL	CDS	chromosome	33.654	41.52	40.261	40.539
SL1344_1371	ydhF	CDS	chromosome	48.082	43.126	59.785	54.066
SL1344_1372	sodCb	CDS	chromosome	56.859	70.778	68.027	70.952
SL1344_1373	STM1441	CDS	chromosome	15.506	18.224	11.249	10.526
SL1344_1374	ydhJ	CDS	chromosome	20.206	22.702	13.39	13.957
SL1344_1375	ydhI	CDS	chromosome	37.749	32.99	34.032	32.741
SL1344_1376	slyA	CDS	chromosome	819.545	902.908	624.27	644.807
SL1344_1377	slyB	CDS	chromosome	1124.87	1055.99	1310.77	1349.74
SL1344_1378	anmK	CDS	chromosome	21.218	22.727	21.362	20.588
SL1344_1379	mliC	CDS	chromosome	63.356	62.406	69.379	71.446
SL1344_1380	pdxH	CDS	chromosome	56.822	46.201	51.352	50.968
SL1344_1381	tyrS	CDS	chromosome	194.747	159.677	182.621	174.269
SL1344_1382	pdxY	CDS	chromosome	45.603	46.947	45.015	50.226
SL1344_1383	gst	CDS	chromosome	72.446	51.186	83.002	66.19
SL1344_1384	tppB	CDS	chromosome	63.204	43.569	59.954	53.229
SL1344_1385	nth	CDS	chromosome	71.52	75.567	54.968	49.835
SL1344_1386	rnfE	CDS	chromosome	87.637	91.953	63.809	62.704
SL1344_1387	rnfG	CDS	chromosome	72.625	83.4	61.374	55.604
SL1344_1388	rnfD	CDS	chromosome	62.951	69.848	48.891	41.047
SL1344_1389	rnfC	CDS	chromosome	60.708	58.068	47.755	46.389
SL1344_1390	rnfB	CDS	chromosome	70.418	75.328	55.883	62.344
SL1344_1391	rnfA	CDS	chromosome	143.296	154.709	120.09	133.378
SL1344_1392	ydgK	CDS	chromosome	264.389	247.164	212.411	189.49
SL1344_1393	ydgT	CDS	chromosome	509.427	504.599	412.368	347.283
SL1344_1393A	blr	CDS	chromosome	246.6	278.624	242.417	242.547
SL1344_1394	ydgJ	CDS	chromosome	71.984	74.566	70.079	65.165
SL1344_1395	add	CDS	chromosome	97.695	100.877	98.79	86.764
SL1344_1396	ydgA	CDS	chromosome	84.719	96.04	73.745	72.367
SL1344_1397	manA	CDS	chromosome	31.745	28.984	31.063	27.992
SL1344_1398	fumA	CDS	chromosome	172.394	178.095	151.281	110.499
SL1344_1400	fumC	CDS	chromosome	58.657	65.769	50.45	47.87
SL1344_1401	tus	CDS	chromosome	11.968	10	12.352	11.681
SL1344_1402	rstB	CDS	chromosome	8.341	9.537	8.308	8.275
SL1344_1403	STM1472	CDS	chromosome	1.381	1.497	1.509	1.259
SL1344_1404	ompN	CDS	chromosome	3.953	6.151	3.219	3.711
SL1344_1405	rstA	CDS	chromosome	344.331	348.425	301.626	324.785
SL1344_1406	ydgC	CDS	chromosome	36.231	35.132	37.545	45.922
SL1344_1407	ydgI	CDS	chromosome	10.507	11.528	10.034	10.25
SL1344_1408	ydgH	CDS	chromosome	113.853	112.369	117.701	118.273
SL1344_1409	pntA	CDS	chromosome	138.002	139.009	155.289	143.644
SL1344_1410	pntB	CDS	chromosome	137.738	155.843	163.536	163.555
SL1344_1411	tqsA	CDS	chromosome	16.504	14.763	14.73	14.966
SL1344_1412	ydgF	CDS	chromosome	103.908	78.834	93.35	99.729
SL1344_1413	ydgE	CDS	chromosome	28.575	24.776	25.417	28.126
SL1344_1414	STM1484	CDS	chromosome	33.804	38.917	31.869	27.085
SL1344_1414A	ydgU	CDS	chromosome	82.813	132.012	42.817	49.03
SL1344_1415	asr	CDS	chromosome	379.14	567.315	169.613	159.486
SL1344_1416	ynfM	CDS	chromosome	22.004	20.009	25.15	28.678
SL1344_1417	ynfL	CDS	chromosome	9.318	9.312	9.961	10.578
SL1344_1418	mlc	CDS	chromosome	126.13	110.029	118.595	131.576
SL1344_1419	bioDb	CDS	chromosome	61.801	54.479	55.609	59.904
SL1344_1420	clcB	CDS	chromosome	8.868	8.873	9.571	10.064
SL1344_1421	STM1491	CDS	chromosome	16.431	20.503	11.785	11.156
SL1344_1422	STM1492	CDS	chromosome	6.739	9.266	7.124	7.553
SL1344_1423	STM1493	CDS	chromosome	5.328	4.923	3.671	2.694
SL1344_1424	STM1494	CDS	chromosome	7.447	7.223	6.04	4.743
SL1344_1425	ynfI	CDS	chromosome	53.036	59.618	56.321	50.008
SL1344_1426	STM1496	CDS	chromosome	29.39	32.445	25.151	22.923
SL1344_1427	STM1497	CDS	chromosome	1.298	2.915	1.672	1.449
SL1344_1428	dmsA2	CDS	chromosome	2.463	2.234	1.857	1.825
SL1344_1429	dmsA1	CDS	chromosome	5.365	4.625	4.517	5.659
SL1344_1430	ynfD	CDS	chromosome	102.931	82.854	118.307	95.522
SL1344_1431	ynfC	CDS	chromosome	60.76	49.611	68.592	64.954
SL1344_1432	speG	CDS	chromosome	129.957	103.433	121.069	128.635
SL1344_1433	ynfB	CDS	chromosome	212.837	183.562	220.335	192.07
SL1344_1434	ynfA	CDS	chromosome	17.964	17.503	17.894	15.424
SL1344_1435	rspA	CDS	chromosome	4.119	3.028	3.192	3.156
SL1344_1436	rspB	CDS	chromosome	2.179	2.305	2.381	2.355
SL1344_1437	ydfJ	CDS	chromosome	3.249	3.814	3.19	2.747
SL1344_1438	ydfI	CDS	chromosome	20.311	25.777	15.808	15.136
SL1344_1439	ydfZ	CDS	chromosome	17.997	24.298	17.236	21.213
SL1344_1440	ydfH	CDS	chromosome	111.27	124.741	86.655	78.326
SL1344_1441	ydfG	CDS	chromosome	175.693	183.746	184.075	178.588
SL1344_1442	dcp	CDS	chromosome	26.124	28.69	29.271	29.012
SL1344_1443	STM1513	CDS	chromosome	81.938	96.618	79.935	98.504
SL1344_1444	ydeJ	CDS	chromosome	12.223	14.034	11.743	9.213
SL1344_1445	ydeI	CDS	chromosome	42.973	45.51	42.549	35.616
SL1344_1446	ydeE	CDS	chromosome	12.85	11.571	16.199	15.375
SL1344_1447	ydeD	CDS	chromosome	22.084	22.693	31.537	34.273
SL1344_1448	marB	CDS	chromosome	17.355	16.206	17.272	18.515
SL1344_1449	marA	CDS	chromosome	19.125	13.562	13.386	11.517
SL1344_1450	marR	CDS	chromosome	12.838	10.984	12.927	15.025
SL1344_1451	marC	CDS	chromosome	124.701	179.622	88.985	88.593
SL1344_1452	sotB	CDS	chromosome	17.328	14.331	18.457	19.721
SL1344_1453	yneJ	CDS	chromosome	10.89	8.663	8.793	8.786
SL1344_1454	yneI	CDS	chromosome	8.959	10.228	7.787	8.294
SL1344_1455	yneH	CDS	chromosome	15.592	15.435	15.027	16.049
SL1344_1456	yneG	CDS	chromosome	10.628	10.646	10.885	11.482
SL1344_1457	STM1527	CDS	chromosome	52.88	43.897	55.5	66.115
SL1344_1458	STM1528	CDS	chromosome	8.968	10.164	8.65	6.321
SL1344_1459	STM1530	CDS	chromosome	6.669	5.326	7.601	7.234
SL1344_1460	hypA	CDS	chromosome	18.024	24.729	11.184	8.988
SL1344_1461	STM1532	CDS	chromosome	19.693	25.608	11.425	10.536
SL1344_1462	hyaF2	CDS	chromosome	31.714	42.849	19.258	19.489
SL1344_1463	hyaE2	CDS	chromosome	19.417	22.442	11.592	9.73
SL1344_1464	STM1535	CDS	chromosome	26.988	29.809	13.778	13.181
SL1344_1465	hyaD2	CDS	chromosome	32.554	41.452	24.328	22.053
SL1344_1466	hyaC2	CDS	chromosome	34.387	46.259	27.724	24.108
SL1344_1467	hyaB2	CDS	chromosome	17.415	25.707	9.051	7.73
SL1344_1468	hyaA2	CDS	chromosome	13.582	19.487	6.382	5.799
SL1344_1469	STM1540	CDS	chromosome	73.399	97.476	34.583	37.224
SL1344_1470	STM1541	CDS	chromosome	116.341	103.724	145.426	138.342
SL1344_1471	STM1542	CDS	chromosome	79.628	142.471	28.292	26.572
SL1344_1472	STM1543	CDS	chromosome	93.718	164.521	34.734	26.471
SL1344_1473	pqaA	CDS	chromosome	88.363	133.71	36.167	32.432
SL1344_1474	STM1545	CDS	chromosome	8.23	10.039	4.981	4.686
SL1344_1475	STM1546	CDS	chromosome	4.392	4.775	3.157	5.142
SL1344_1476	STM1547	CDS	chromosome	34.774	35.008	34.086	37.046
SL1344_1477	STM1548	CDS	chromosome	256.21	388.371	101.248	110.204
SL1344_1478	STM1549	CDS	chromosome	67.383	54.77	48.175	50.43
SL1344_1479	STM1550	CDS	chromosome	242.657	141.112	192.216	161.475
SL1344_1480	STM1551	CDS	chromosome	486.802	394.24	515.683	564.172
SL1344_1481	SL1344_1481	CDS	chromosome	11.838	9.361	9.511	7.26
SL1344_1482	STM1552	CDS	chromosome	13.987	12.761	12.018	11.984
SL1344_1483	STM1553	CDS	chromosome	0.657	0.608	0.411	0.761
SL1344_1484	STM1554	CDS	chromosome	38.962	28.843	40.526	36.192
SL1344_1485	STM1555	CDS	chromosome	9.432	9.429	9.506	8.853
SL1344_1486	STM1556	CDS	chromosome	7.772	7.813	6.544	5.498
SL1344_1487	STM1557	CDS	chromosome	9.316	10.747	9.482	9.068
SL1344_1488	STM1558	CDS	chromosome	20.999	27.84	16.433	15.627
SL1344_1489	STM1559	CDS	chromosome	7.32	10.447	5.2	5.045
SL1344_1490	STM1560	CDS	chromosome	7.729	11.766	5.684	5.994
SL1344_1491	STM1561	CDS	chromosome	6.785	10.337	6.317	6.683
SL1344_1492	hdeB	CDS	chromosome	29.98	23.073	23.994	21.524
SL1344_1493	osmC	CDS	chromosome	187.863	224.988	170.735	152.263
SL1344_1494	yddX	CDS	chromosome	22.365	25.314	22.243	23.765
SL1344_1495	rpsV	CDS	chromosome	526.823	416.264	639.512	642.282
SL1344_1496	sfcA	CDS	chromosome	54.168	59.408	50.298	45.242
SL1344_1497	adhP	CDS	chromosome	75.963	95.939	56.48	55.132
SL1344_1498	fdnI	CDS	chromosome	34.553	30.048	36.414	34.772
SL1344_1499	fdnH	CDS	chromosome	15.786	14.666	15.073	12.309
SL1344_1500	fdnG	CDS	chromosome	11.183	9.322	9.885	8.896
SL1344_1502	yddG	CDS	chromosome	3.373	2.602	3.969	3.798
SL1344_1503	ompD	CDS	chromosome	814.071	542.454	846.677	670.354
SL1344_1504	STM1573	CDS	chromosome	29.883	21.669	30.431	24.972
SL1344_1505	smvA	CDS	chromosome	31.868	31.389	39.269	48.036
SL1344_1506	STM1575	CDS	chromosome	109.664	87.464	107.223	111.75
SL1344_1507	narU	CDS	chromosome	4.229	6.107	3.014	2.535
SL1344_1508	narZ	CDS	chromosome	5.925	8.517	3.91	4.029
SL1344_1509	narY	CDS	chromosome	8.079	12.354	4.995	4.115
SL1344_1510	narW	CDS	chromosome	7.774	10.095	3.336	4.438
SL1344_1511	narV	CDS	chromosome	11.009	18.084	11.292	9.488
SL1344_1512	yddE	CDS	chromosome	28.315	28.866	28.792	25.972
SL1344_1513	nhoA	CDS	chromosome	26.084	24.403	25.286	26.211
SL1344_1514	steA	CDS	chromosome	541.23	551.54	471.892	424.85
SL1344_1515	ansP	CDS	chromosome	25.04	23.533	22.565	20.915
SL1344_1516	STM1585	CDS	chromosome	93.134	80.105	100.229	101.768
SL1344_1517	STM1586	CDS	chromosome	804.547	596.809	1055.68	987.29
SL1344_1518	yncD	CDS	chromosome	4.956	6.505	5.264	5.642
SL1344_1519	yncC	CDS	chromosome	6.209	6.138	4.715	6.856
SL1344_1520	yncB	CDS	chromosome	96.876	101.12	91.744	82.633
SL1344_1521	yncA	CDS	chromosome	43.552	32.879	50.69	48.295
SL1344_1522	ydcZ	CDS	chromosome	36.456	35.771	61.047	64.265
SL1344_1523	ydcY	CDS	chromosome	219.986	148.937	200.616	189.654
SL1344_1524	srfA	CDS	chromosome	41.559	27.544	37.058	37.023
SL1344_1525	srfB	CDS	chromosome	26.056	18.422	25.792	22.253
SL1344_1526	srfC	CDS	chromosome	24.035	17.546	23.437	20.731
SL1344_1527	ydcX	CDS	chromosome	137.604	129.689	98.72	105.926
SL1344_1528	ydcW	CDS	chromosome	125.373	188.679	60.66	57.233
SL1344_1529	ydcR	CDS	chromosome	112.359	168.437	58.202	60.443
SL1344_1530	pdgL	CDS	chromosome	169.873	244.173	88.494	82.257
SL1344_1530A	STM1600	CDS	chromosome	402.774	487.233	170.222	145.024
SL1344_1531	ugtL	CDS	chromosome	868.668	1203.06	465.235	383.455
SL1344_1532	sifB	CDS	chromosome	370.979	513.647	104.003	89.44
SL1344_1533	yncJ	CDS	chromosome	278.052	406.378	109.221	108.526
SL1344_1534	ydcP	CDS	chromosome	14.967	13.159	14.11	14.687
SL1344_1535	ydcN	CDS	chromosome	38.502	32.64	44.884	45.239
SL1344_1536	STM1606	CDS	chromosome	22.093	21.325	22.219	24.782
SL1344_1537	STM1607	CDS	chromosome	91.85	91.433	123.811	127.632
SL1344_1538	tehB	CDS	chromosome	74.606	59.362	82.657	79.511
SL1344_1539	tehA	CDS	chromosome	58.979	42.055	62.297	57.32
SL1344_1540	ydcK	CDS	chromosome	7.249	7.501	7.36	7.393
SL1344_1541	rimL	CDS	chromosome	32.921	31.513	37.378	35.537
SL1344_1542	STM1612	CDS	chromosome	2.659	3.174	3.418	2.187
SL1344_1543	STM1613	CDS	chromosome	1.987	1.812	1.142	0.952
SL1344_1544	STM1614	CDS	chromosome	5.926	7.37	4.33	4.418
SL1344_1545	STM1615	CDS	chromosome	6.992	8.169	4.573	5.233
SL1344_1546	STM1616	CDS	chromosome	7.103	7.759	4.381	3.884
SL1344_1547	STM1617	CDS	chromosome	5.831	5.772	3.498	2.782
SL1344_1548	STM1618	CDS	chromosome	13.394	16.614	11.251	10.137
SL1344_1549	aac	CDS	chromosome	29.779	34.593	28.434	32.298
SL1344_1550	STM1620	CDS	chromosome	3.084	3.908	3.391	3.399
SL1344_1551	STM1621	CDS	chromosome	5.77	3.549	3.588	4.663
SL1344_1552	ydcG	CDS	chromosome	24.714	25.52	27.894	25.88
SL1344_1553	STM1623	CDS	chromosome	15.776	18.338	14.23	14.003
SL1344_1554	STM1624	CDS	chromosome	19.927	25.037	14.419	12.48
SL1344_1555	ydcI	CDS	chromosome	174.995	152.032	179.663	125.838
SL1344_1556	trg	CDS	chromosome	10.648	8.705	12.281	10.334
SL1344_1557	adhC	CDS	chromosome	46.503	57.472	45.406	43.927
SL1344_1558	STM1628	CDS	chromosome	83.663	78.411	62.531	63.366
SL1344_1559	steB	CDS	chromosome	53.163	54.406	36.388	36.749
SL1344_1560	STM1630	CDS	chromosome	82.467	151.808	23.958	21.478
SL1344_1561	sseJ	CDS	chromosome	179.939	280.204	69.212	54.898
SL1344_1562	STM1632	CDS	chromosome	19.827	15.701	18.672	17.647
SL1344_1563	STM1633	CDS	chromosome	241.666	373.805	78.619	61.256
SL1344_1564	STM1634	CDS	chromosome	72.611	102.637	27.607	20.426
SL1344_1565	STM1635	CDS	chromosome	47.991	68.031	14.539	11.579
SL1344_1566	STM1636	CDS	chromosome	33.227	52.527	9.775	9.444
SL1344_1567	STM1637	CDS	chromosome	16.395	20.823	10.487	11.834
SL1344_1568	STM1638	CDS	chromosome	194.047	139.199	194.401	149.493
SL1344_1569	cybB	CDS	chromosome	76.055	69.867	87.649	84.757
SL1344_1570	ydcF	CDS	chromosome	41.879	34.068	37.362	35.247
SL1344_1571	hrpA	CDS	chromosome	31.349	29.812	35.148	34.563
SL1344_1572	acpD	CDS	chromosome	15.497	14.251	14.838	15.07
SL1344_1573	STM1643	CDS	chromosome	68.704	86.305	63.045	64.067
SL1344_1574	ydbL	CDS	chromosome	49.322	75.785	39.35	34.404
SL1344_1575	ynbE	CDS	chromosome	82.324	89.694	45.433	41.814
SL1344_1576	ydbH	CDS	chromosome	43.504	55.743	29.894	28.379
SL1344_1577	ldhA	CDS	chromosome	118.866	96.267	145.427	148.952
SL1344_1578	hslJ	CDS	chromosome	46.451	40.284	44.146	58.092
SL1344_1579	STM1649	CDS	chromosome	86.706	105.479	84.651	82.647
SL1344_1580	STM1650	CDS	chromosome	37.873	28.276	39.992	44.767
SL1344_1581	nifJ	CDS	chromosome	17.673	21.397	12.541	13.123
SL1344_1582	ynaF	CDS	chromosome	215.264	138.972	241.688	162.602
SL1344_1583	STM1653	CDS	chromosome	327.638	304.498	301.342	299.855
SL1344_1584	SL1344_1584	CDS	chromosome	33.342	24.298	21.315	23.408
SL1344_1585	ydaO	CDS	chromosome	27.003	26.752	21.077	19.067
SL1344_1586	dbpA	CDS	chromosome	16.651	24.472	19.144	17.572
SL1344_1587	zntB	CDS	chromosome	59.501	54.633	61.319	58.628
SL1344_1588	STM1657	CDS	chromosome	15.224	14.822	16.499	17.571
SL1344_1589	ydaL	CDS	chromosome	67.836	57.716	68.957	64.558
SL1344_1590	ogt	CDS	chromosome	159.228	132.408	145.958	141.82
SL1344_1591	fnr	CDS	chromosome	849.087	640.227	922.13	882.181
SL1344_1592	ydaA	CDS	chromosome	238.033	219.553	261.185	225.598
SL1344_1593	ynaJ	CDS	chromosome	811.57	664.719	1049.41	1008.98
SL1344_1594	ynaI	CDS	chromosome	25.277	25.155	24.5	27.994
SL1344_1595	STM1664	CDS	chromosome	26.982	23.22	25.683	28.558
SL1344_1596	STM1665	CDS	chromosome	17.776	16.216	14.924	17.898
SL1344_1597	STM1667	CDS	chromosome	1.801	2.747	1.106	1.872
SL1344_1598	STM1668	CDS	chromosome	2.697	3.044	1.567	1.508
SL1344_1599	STM1669	CDS	chromosome	1.832	1.585	1.753	1.37
SL1344_1600	STM1670	CDS	chromosome	1.279	1.087	0.635	0.635
SL1344_1601	STM1671	CDS	chromosome	1.44	2.023	1.281	1.251
SL1344_1602	STM1672	CDS	chromosome	427.33	445.221	379.408	368.888
SL1344_1603	STM1673	CDS	chromosome	27.128	23.246	22.946	22.471
SL1344_1604	STM1674	CDS	chromosome	12.947	10.289	12.126	10.706
SL1344_1605	STM1675	CDS	chromosome	10.988	11.165	11.917	11.077
SL1344_1606	STM1676	CDS	chromosome	73.605	62.203	69.508	71.01
SL1344_1607	STM1677	CDS	chromosome	14.46	13.424	15.583	14.593
SL1344_1608	STM1678	CDS	chromosome	2.909	2.033	2.02	2.118
SL1344_1609	mppA	CDS	chromosome	89.432	107.047	61.447	60.706
SL1344_1610	ycjI	CDS	chromosome	23.591	13.809	24.963	19.078
SL1344_1611	ycjG	CDS	chromosome	83.413	115.163	56.432	51.162
SL1344_1612	tpx	CDS	chromosome	878.572	652.425	779.963	671.769
SL1344_1613	tyrR	CDS	chromosome	61.804	55.642	60.487	60.754
SL1344_1614	ycjF	CDS	chromosome	46.816	48.888	46.592	47.985
SL1344_1615	ycjX	CDS	chromosome	50.689	49.573	46.35	49.135
SL1344_1616	pspE	CDS	chromosome	428.053	386.262	486.793	418.867
SL1344_1617	pspD	CDS	chromosome	254.024	219.456	262.461	285.159
SL1344_1618	pspC	CDS	chromosome	374.922	335.566	402.421	444.146
SL1344_1619	pspB	CDS	chromosome	475.778	384.169	454.857	513.593
SL1344_1620	pspA	CDS	chromosome	771.884	618.64	841.163	915.503
SL1344_1621	pspF	CDS	chromosome	10.164	9.533	10.26	9.857
SL1344_1622	sapA	CDS	chromosome	30.449	27.564	32.534	29.085
SL1344_1623	sapB	CDS	chromosome	20.417	18.416	18.839	17.25
SL1344_1624	sapC	CDS	chromosome	26.892	28.189	26.78	26.545
SL1344_1625	sapD	CDS	chromosome	36.875	33.116	34.774	28.342
SL1344_1626	sapF	CDS	chromosome	25.261	25.994	24.063	22.633
SL1344_1627	STM1697	CDS	chromosome	69.869	80.478	52.999	54.799
SL1344_1628	steC	CDS	chromosome	500.404	777.567	195.033	151.83
SL1344_1629	STM1698A	CDS	chromosome	45.839	54.934	15.21	12.269
SL1344_1630	ycjE	CDS	chromosome	78.259	102.799	49.118	45.563
SL1344_1631	fabI	CDS	chromosome	275.03	311.984	252.348	248.365
SL1344_1632	yciW	CDS	chromosome	52.448	41.458	49.397	47.004
SL1344_1633	rnb	CDS	chromosome	80.188	67.792	75.181	72.707
SL1344_1634	yciR	CDS	chromosome	13.623	12.704	15.254	14.584
SL1344_1635	SL1344_1635	CDS	chromosome	132.812	99.564	131.052	143.759
SL1344_1636	yciT	CDS	chromosome	53.017	41.736	50.01	53.823
SL1344_1637	osmB	CDS	chromosome	112.939	112.936	138.247	148.678
SL1344_1638	yciH	CDS	chromosome	16.368	18.05	15.801	16.018
SL1344_1639	pyrF	CDS	chromosome	14.427	12.914	13.329	14.74
SL1344_1640	yciM	CDS	chromosome	86.919	81.094	83.648	92.422
SL1344_1641	yciS	CDS	chromosome	342.813	356.222	361.782	384.986
SL1344_1642	pgpB	CDS	chromosome	51.68	56.713	47.997	43.265
SL1344_1643	ribA	CDS	chromosome	86.578	87.244	100.096	103.068
SL1344_1644	acnA	CDS	chromosome	27.627	35.118	20.582	20.409
SL1344_1644A	ymiA	CDS	chromosome	494.312	543.893	567.188	530.032
SL1344_1645	cysB	CDS	chromosome	122.439	113.681	133.239	142.673
SL1344_1646	topA	CDS	chromosome	58.668	59.068	52.359	52.601
SL1344_1647	yciN	CDS	chromosome	291.84	220.831	231.127	252.021
SL1344_1648	sohB	CDS	chromosome	104.976	119.822	110.413	107.692
SL1344_1649	yciK	CDS	chromosome	36.085	28.267	35.858	32.312
SL1344_1650	btuR	CDS	chromosome	39.791	40.25	49.775	52.417
SL1344_1651	yciL	CDS	chromosome	54.087	58.977	50.648	60.916
SL1344_1652	yciO	CDS	chromosome	63.695	60.935	61.785	61.828
SL1344_1653	trpH	CDS	chromosome	50.367	42.671	46.849	47.626
SL1344_1654	trpE	CDS	chromosome	25.467	27.741	39.471	39.125
SL1344_1655	trpD	CDS	chromosome	26.188	29.905	43.061	41.186
SL1344_1656	trpC	CDS	chromosome	40.182	44.465	54.629	51.893
SL1344_1657	trpB	CDS	chromosome	42.352	46.886	48.893	45.942
SL1344_1658	trpA	CDS	chromosome	40.083	44.421	47.794	38.591
SL1344_1659	yciG	CDS	chromosome	25.975	28.483	34.614	31.965
SL1344_1660	yciF	CDS	chromosome	6.441	6.59	4.846	4.974
SL1344_1661	yciE	CDS	chromosome	5.45	5.796	3.071	3.767
SL1344_1662	katN	CDS	chromosome	7.782	7.47	6.702	6.57
SL1344_1663	ompW	CDS	chromosome	20.926	19.193	26.798	25.828
SL1344_1664	STM1733	CDS	chromosome	55.775	51.038	46.954	55.821
SL1344_1665	yciC	CDS	chromosome	272.315	339.612	218.999	231.236
SL1344_1666	ispZ	CDS	chromosome	227.297	251.154	150.555	151.213
SL1344_1667	yciA	CDS	chromosome	34.705	29.11	27.642	35.858
SL1344_1668	tonB	CDS	chromosome	138.734	114.75	162.884	155.528
SL1344_1669	yciI	CDS	chromosome	263.367	213.525	289.01	262.573
SL1344_1670	cls	CDS	chromosome	16.651	15.163	19.813	20.55
SL1344_1671	yciU	CDS	chromosome	132.393	104.448	137.497	138.642
SL1344_1672	STM1741	CDS	chromosome	22.753	23.821	21.699	17.876
SL1344_1673	oppF	CDS	chromosome	68.659	85.093	56.726	59.645
SL1344_1674	oppD	CDS	chromosome	59.062	76.297	48.435	48.601
SL1344_1675	oppC	CDS	chromosome	63.369	76.259	55.807	50.348
SL1344_1676	oppB	CDS	chromosome	38.122	48.771	31.678	33.425
SL1344_1677	oppA	CDS	chromosome	98.605	103.894	89.797	82.695
SL1344_1678	STM1747	CDS	chromosome	14.845	18.169	6.817	7.674
SL1344_1679	ychE	CDS	chromosome	10.616	12.775	12.219	14.462
SL1344_1680	adh	CDS	chromosome	245.423	221.068	270.8	218.415
SL1344_1681	tdk	CDS	chromosome	98.867	74.916	108.926	108.416
SL1344_1682	hns	CDS	chromosome	9182.02	7492.41	10775.6	11062.7
SL1344_1683	galU	CDS	chromosome	128.055	125.983	126.378	127.652
SL1344_1684	hnr	CDS	chromosome	79.007	87.336	75.016	67.666
SL1344_1685	ychK	CDS	chromosome	92.947	101.582	82.003	80.574
SL1344_1686	ychJ	CDS	chromosome	71.483	60.676	67.072	67.817
SL1344_1687	purU	CDS	chromosome	81.418	74.44	79.184	82.63
SL1344_1688	STM1760	CDS	chromosome	20.344	19.907	18.439	17.692
SL1344_1689	narI	CDS	chromosome	4.389	6.218	4.374	4.468
SL1344_1690	narJ	CDS	chromosome	1.93	3.773	1.133	1.595
SL1344_1691	narH	CDS	chromosome	3.321	3.294	1.555	1.865
SL1344_1692	narG	CDS	chromosome	1.435	1.904	0.832	0.881
SL1344_1693	narK	CDS	chromosome	2.626	3.326	1.411	1.302
SL1344_1694	narX	CDS	chromosome	13.506	13.166	11.329	11.036
SL1344_1695	narL	CDS	chromosome	20.956	21.508	22.161	22.257
SL1344_1696	ychP	CDS	chromosome	57.224	51.245	65.321	59.773
SL1344_1697	ychN	CDS	chromosome	136.899	111.153	165.213	149.223
SL1344_1698	chaB	CDS	chromosome	253.626	244.004	251.906	233.589
SL1344_1699	chaA	CDS	chromosome	293.69	230.212	325.572	321.569
SL1344_1700	kdsA	CDS	chromosome	78.761	90.04	73.443	75.222
SL1344_1701	ychA	CDS	chromosome	72.736	68.577	58.751	59.026
SL1344_1702	sirC	CDS	chromosome	38.498	42.453	36.097	35.852
SL1344_1703	hemK	CDS	chromosome	27.641	32.321	23.252	23.815
SL1344_1704	prfA	CDS	chromosome	42.464	40.508	35.626	38.704
SL1344_1705	hemA	CDS	chromosome	66.132	60.147	57.994	58.704
SL1344_1706	hemM	CDS	chromosome	51.188	45.451	49.1	44.05
SL1344_1707	ipk	CDS	chromosome	108.159	120.916	104.826	101.093
SL1344_1708	prs	CDS	chromosome	260.21	298.415	189.554	148.625
SL1344_1709	ychM	CDS	chromosome	9.836	10.823	11.208	10.81
SL1344_1710	ychH	CDS	chromosome	238.388	245.25	267.732	171.473
SL1344_1711	pth	CDS	chromosome	24.971	23.411	25.693	25.559
SL1344_1712	ychF	CDS	chromosome	92.263	77.12	91.041	94.207
SL1344_1713	STM1785	CDS	chromosome	35.227	30.879	37.462	38.213
SL1344_1714	hyaA	CDS	chromosome	0.294	0.297	0.108	0.333
SL1344_1715	STM1787	CDS	chromosome	1.734	1.538	1.309	1.256
SL1344_1716	hyaC	CDS	chromosome	0.818	1.152	0.513	0.591
SL1344_1717	hyaD	CDS	chromosome	1.489	1.37	1.236	1.3
SL1344_1718	hyaE	CDS	chromosome	1.384	1.83	0.961	1.4
SL1344_1719	hyaF	CDS	chromosome	1.184	1.535	1.201	0.896
SL1344_1720	appC	CDS	chromosome	1.651	1.935	1.086	1.304
SL1344_1721	appB	CDS	chromosome	3.314	4.067	2.915	2.533
SL1344_1722	STM1794	CDS	chromosome	23.402	20.441	33.402	35.814
SL1344_1723	STM1795	CDS	chromosome	159.889	112.878	187.823	130.857
SL1344_1724	treA	CDS	chromosome	46.588	68.463	29.771	27.911
SL1344_1725	ymgE	CDS	chromosome	146.401	204.606	128.834	133.774
SL1344_1726	ycgR	CDS	chromosome	24.082	21.623	25.708	26.556
SL1344_1727	emtA	CDS	chromosome	25.006	24.298	22.236	23.066
SL1344_1728	ldcA	CDS	chromosome	33.705	29.6	32.15	30.269
SL1344_1729	cvrA	CDS	chromosome	109.119	88.912	129.837	117.072
SL1344_1730	alr-a	CDS	chromosome	36.932	41.296	39.058	36.63
SL1344_1731	dadA	CDS	chromosome	115.507	104.819	143.325	117.345
SL1344_1732	ycgB	CDS	chromosome	62.208	70.913	44.752	40.145
SL1344_1733	fadR	CDS	chromosome	346.259	290.142	384.08	305.7
SL1344_1734	nhaB	CDS	chromosome	35.444	30.099	43.64	37.745
SL1344_1735	dsbB	CDS	chromosome	212.809	207.581	203.553	224.088
SL1344_1736	STM1808	CDS	chromosome	68.026	61.113	101.397	97.824
SL1344_1737	STM1809	CDS	chromosome	487.075	346.844	466.778	434.291
SL1344_1738	STM1810	CDS	chromosome	109.218	97.389	130.702	123.488
SL1344_1739	ycgN	CDS	chromosome	85.406	75.657	78.662	79.392
SL1344_1740	ycgM	CDS	chromosome	81.186	75.994	96.544	102.354
SL1344_1741	ycgL	CDS	chromosome	214.527	194.354	248.738	258.788
SL1344_1742	minC	CDS	chromosome	167.904	128.62	153.537	174.22
SL1344_1743	minD	CDS	chromosome	324.048	229.139	323.209	306.596
SL1344_1744	minE	CDS	chromosome	398.476	321.441	507.356	534.297
SL1344_1745	rnd	CDS	chromosome	15.966	17.985	14.158	16.06
SL1344_1746	tnpA_1a	CDS	chromosome	48.845	44.993	48.525	50.13
SL1344_1747	fadD	CDS	chromosome	75.986	75.409	75.029	52.892
SL1344_1748	yeaY	CDS	chromosome	75.832	91.666	73.281	76.663
SL1344_1749	yeaZ	CDS	chromosome	97.115	82.599	74.274	76.756
SL1344_1750	yoaA	CDS	chromosome	23.418	23.371	22.304	22.973
SL1344_1751	yoaB	CDS	chromosome	491.199	360.969	443.607	495.594
SL1344_1752	yoaH	CDS	chromosome	316.469	259.482	360.408	345.203
SL1344_1753	pabB	CDS	chromosome	54.218	60.816	37.655	35.901
SL1344_1754	yeaB	CDS	chromosome	33.84	37.73	23.039	20.773
SL1344_1755	sdaA	CDS	chromosome	78.991	79.441	96.567	97.777
SL1344_1756	STM1827	CDS	chromosome	10.373	11.069	7.255	6.595
SL1344_1757	yoaE	CDS	chromosome	57.424	71.083	49.879	54.371
SL1344_1759	STM1830	CDS	chromosome	378.047	453.848	314.496	305.284
SL1344_1760	STM1831	CDS	chromosome	284.202	443.389	195.339	174.355
SL1344_1761	STM1832	CDS	chromosome	327.595	504.248	228.331	217.526
SL1344_1762	STM1833	CDS	chromosome	47.739	62.346	27.835	32.966
SL1344_1763	yebN	CDS	chromosome	5.657	8.832	6.485	5.685
SL1344_1764	rrmA	CDS	chromosome	30.488	33.5	26.675	28.371
SL1344_1765	ftsI2	CDS	chromosome	20.983	24.175	13.989	14.016
SL1344_1766	cspC	CDS	chromosome	3948.63	4625.29	3637.14	3577.27
SL1344_1767	yobF	CDS	chromosome	8051.29	7989.03	8231.27	7682.25
SL1344_1768	STM1839	CDS	chromosome	564.463	658.108	505.217	564.147
SL1344_1769	yobG	CDS	chromosome	4148.83	3757.02	3449.19	4058.04
SL1344_1770	STM1841	CDS	chromosome	201.604	94.112	159.813	122.239
SL1344_1771	kdgR	CDS	chromosome	129.065	109.687	141.624	141.084
SL1344_1772	STM1843	CDS	chromosome	6.975	6.211	7.833	7.124
SL1344_1773	htpX	CDS	chromosome	371.126	285.403	342.597	379.25
SL1344_1774	prc	CDS	chromosome	156.829	167.146	128.799	134.723
SL1344_1775	proQ	CDS	chromosome	286.556	289.575	253.656	269.492
SL1344_1776	yebR	CDS	chromosome	285.255	327.923	270.516	325.332
SL1344_1777	yebS	CDS	chromosome	88.639	102.82	75.881	73.258
SL1344_1778	STM1849	CDS	chromosome	63.005	79.043	43.27	44.532
SL1344_1779	yebU	CDS	chromosome	17.015	14.763	12.898	12.808
SL1344_1780	STM1851	CDS	chromosome	310.458	272.115	203.764	196.229
SL1344_1781	yebW	CDS	chromosome	50.522	48.174	46.412	46.166
SL1344_1782	pphA	CDS	chromosome	47.907	72.06	24.284	23.06
SL1344_1783	STM1854	CDS	chromosome	2387.87	4298.09	1170.73	1037.69
SL1344_1784	sopE2	CDS	chromosome	259.031	110.26	392.881	287.508
SL1344_1785	STM1856	CDS	chromosome	8.686	12.646	5.897	7.386
SL1344_1786	SL1344_1786	CDS	chromosome	75.915	69.956	68.986	72.516
SL1344_1787	STM1857	CDS	chromosome	91.371	101.473	94.645	89.179
SL1344_1788	STM1858	CDS	chromosome	19.037	14.006	14.216	15.475
SL1344_1789	STM1859	CDS	chromosome	146.083	151.056	93.727	77.954
SL1344_1790	STM1860	CDS	chromosome	2.005	1.368	1.662	1.299
SL1344_1791	STM1861	CDS	chromosome	4.765	2.631	3.819	3.437
SL1344_1792	SL1344_1792	CDS	chromosome	8.075	10.678	7.745	5.791
SL1344_1793	pagO	CDS	chromosome	610.188	866.825	274.741	266.156
SL1344_1794	STM1863	CDS	chromosome	1064.84	1663.69	486.083	534.857
SL1344_1795	STM1864	CDS	chromosome	537.025	775.786	229.934	195.64
SL1344_1796	STM1865	CDS	chromosome	31.548	39.456	14.607	12.181
SL1344_1797	pagM	CDS	chromosome	684.017	1073.41	215.311	180.862
SL1344_1798	SL1344_1798	CDS	chromosome	25.45	27.42	10.693	11.404
SL1344_1799	pagK	CDS	chromosome	2808.77	4402.73	1284.54	1149.91
SL1344_1800	mig-3	CDS	chromosome	1.117	1.651	1.111	0.897
SL1344_1801	SL1344_1801	CDS	chromosome	3.367	4.452	3.558	4.409
SL1344_1802	STM1868A	CDS	chromosome	2486.93	1459.74	3303.62	2597.2
SL1344_1803	STM1869	CDS	chromosome	0.724	1.34	0.754	0.782
SL1344_1804	STM1869A	CDS	chromosome	1.338	1.549	1.975	2.196
SL1344_1805	STM1870	CDS	chromosome	1.566	1.797	1.724	1.437
SL1344_1806	STM1871	CDS	chromosome	5.235	4.615	4.488	5.024
SL1344_1807	STM1873	CDS	chromosome	56.714	54.349	55.956	56.739
SL1344_1808	STM1874	CDS	chromosome	76.962	78.752	95.029	95.547
SL1344_1809	yobA	CDS	chromosome	156.816	123.73	165.516	153.179
SL1344_1810	holE	CDS	chromosome	63.239	46.013	58.096	47.545
SL1344_1811	STM1877	CDS	chromosome	68.998	68.835	47.676	46.788
SL1344_1812	exoX	CDS	chromosome	86.304	73.033	83.286	89.662
SL1344_1813	opdB	CDS	chromosome	50.944	51.276	42.118	40.316
SL1344_1814	yebE	CDS	chromosome	286.743	257.907	304.355	287.503
SL1344_1815	yebF	CDS	chromosome	273.362	295.638	194.859	208.069
SL1344_1816	yebG	CDS	chromosome	502.002	431.465	411.001	435.978
SL1344_1817	purT	CDS	chromosome	19.667	23.752	16.824	16.125
SL1344_1818	eda	CDS	chromosome	61.22	65.946	52.301	50.183
SL1344_1819	edd	CDS	chromosome	20.773	21.87	19.79	20.251
SL1344_1820	zwf	CDS	chromosome	96.917	88.51	99.079	96.884
SL1344_1821	hexR	CDS	chromosome	77.248	59.09	89.437	65.727
SL1344_1822	pykA	CDS	chromosome	76.864	73.27	79.796	74.87
SL1344_1823	msbB	CDS	chromosome	66.995	65.559	59.839	55.728
SL1344_1824	yebA	CDS	chromosome	243.105	344.025	115.739	108.277
SL1344_1825	znuA	CDS	chromosome	569.723	870.076	196.429	179.812
SL1344_1826	znuC	CDS	chromosome	79.797	112.714	58.35	60.893
SL1344_1827	znuB	CDS	chromosome	48.086	76.295	28.497	27.699
SL1344_1828	ruvB	CDS	chromosome	55.102	58.355	63.753	67.391
SL1344_1829	ruvA	CDS	chromosome	112.592	102.453	107.23	123.182
SL1344_1830	STM1896	CDS	chromosome	2.831	2.599	1.693	2.186
SL1344_1830A	SL1344_1830A	CDS	chromosome	4.452	4.828	2.721	2.201
SL1344_1832	yebB	CDS	chromosome	9.984	7.495	8.589	9.799
SL1344_1833	ruvC	CDS	chromosome	106.351	120.509	103.634	102.341
SL1344_1834	yebC	CDS	chromosome	162.199	172.097	131.45	130.293
SL1344_1835	ntpA	CDS	chromosome	270.651	343.44	257.473	281.646
SL1344_1836	aspS	CDS	chromosome	123.437	135.29	104.834	100.408
SL1344_1837	yecD	CDS	chromosome	33.534	47.136	24.947	27.818
SL1344_1838	yecE	CDS	chromosome	14.628	18.157	12.781	13.975
SL1344_1839	yecN	CDS	chromosome	124.527	118.656	122.409	111.013
SL1344_1840	yecO	CDS	chromosome	66.644	69.646	59.237	60.512
SL1344_1841	yecP	CDS	chromosome	33.835	35.829	35.484	37.29
SL1344_1842	cutC	CDS	chromosome	237.982	285.094	211.508	177.929
SL1344_1843	yecM	CDS	chromosome	40.714	31.602	35.976	40.055
SL1344_1844	argS	CDS	chromosome	44.107	33.832	42.768	38.674
SL1344_1845	STM1910	CDS	chromosome	4.335	4.968	3.14	3.364
SL1344_1846	STM1911	CDS	chromosome	11.526	12.148	10.83	9.896
SL1344_1847	flhE	CDS	chromosome	26.846	20.415	22.435	21.947
SL1344_1848	flhAa	CDS	chromosome	32.754	25.489	34.148	30.254
SL1344_1849	flhB	CDS	chromosome	34.252	27.591	36.754	33.925
SL1344_1850	cheZ	CDS	chromosome	54.884	41.911	56.802	56.728
SL1344_1851	cheY	CDS	chromosome	94.881	74.621	89.537	91.217
SL1344_1852	cheB	CDS	chromosome	29.132	22.582	32.145	34.35
SL1344_1853	cheR	CDS	chromosome	30.489	21.779	27.042	26.661
SL1344_1854	cheM	CDS	chromosome	56.714	39.971	54.101	48.969
SL1344_1855	cheW	CDS	chromosome	124.872	98.502	133.936	150.881
SL1344_1856	cheA	CDS	chromosome	67.19	52.635	62.055	62.428
SL1344_1857	motB	CDS	chromosome	45.004	38.436	43.883	45.393
SL1344_1858	motA	CDS	chromosome	78.385	58.573	72.108	63.801
SL1344_1859	flhC	CDS	chromosome	126.251	124.003	133.414	142.046
SL1344_1860	flhD	CDS	chromosome	163.008	125.788	165.019	166.505
SL1344_1861	yecG	CDS	chromosome	183.862	160.451	209.281	166.198
SL1344_1862	otsA	CDS	chromosome	41.636	55.701	37.571	35.228
SL1344_1863	otsB	CDS	chromosome	51.384	69.279	46.086	43.932
SL1344_1864	araH	CDS	chromosome	8.172	6.502	6.686	8.237
SL1344_1865	ftnB	CDS	chromosome	22.697	21.089	24.391	22.087
SL1344_1866	STM1933	CDS	chromosome	8.709	7.357	7.645	8.967
SL1344_1867	STM1934	CDS	chromosome	84.654	59.162	89.468	77.365
SL1344_1868	ftn	CDS	chromosome	64.255	54.488	60.472	55.434
SL1344_1869	yecH	CDS	chromosome	3.059	4.471	3.467	4.104
SL1344_1870	tyrP	CDS	chromosome	5.963	5.861	6.4	6.033
SL1344_1871	yecA	CDS	chromosome	178.782	165.12	158.706	136.676
SL1344_1872	STM1939	CDS	chromosome	280.627	314.791	215.513	196.136
SL1344_1873	STM1940	CDS	chromosome	168.594	249.19	70.046	53.783
SL1344_1874	STM1941	CDS	chromosome	243.947	336.916	154.595	150.926
SL1344_1874A	SL1344_1874A	CDS	chromosome	4.68	4.392	3.774	4.43
SL1344_1875	pgsA	CDS	chromosome	149.235	118.957	185.341	164.553
SL1344_1876	uvrC	CDS	chromosome	49.715	47.157	46.447	48.235
SL1344_1877	sirA	CDS	chromosome	178.82	161.043	182.082	187.403
SL1344_1878	yecF	CDS	chromosome	136.206	105.155	109.032	111.022
SL1344_1879	sdiA	CDS	chromosome	68.099	50.748	79.148	64.973
SL1344_1880	yecC	CDS	chromosome	47.551	46.147	44.467	43.935
SL1344_1881	yecS	CDS	chromosome	30.703	31.471	31.976	29.086
SL1344_1882	dcyD	CDS	chromosome	37.354	36.605	39.282	35.454
SL1344_1883	fliY	CDS	chromosome	190.095	162.619	197.366	193.673
SL1344_1884	fliZ	CDS	chromosome	69.311	49.157	60.343	58.932
SL1344_1885	fliA	CDS	chromosome	142.884	96.525	118.396	111.627
SL1344_1886	tnpA_2b	CDS	chromosome	46.72	43.556	47.304	49.856
SL1344_1887	fliB	CDS	chromosome	41.082	28.305	42.62	34.769
SL1344_1888	fliC	CDS	chromosome	776.833	400.758	684.18	525.851
SL1344_1889	fliD	CDS	chromosome	123.894	76.47	111.549	106.327
SL1344_1890	fliS	CDS	chromosome	99.126	68.949	93.876	95.934
SL1344_1891	fliT	CDS	chromosome	72.527	51.725	64.955	68.06
SL1344_1892	amyA	CDS	chromosome	13.168	16.105	12.182	11.757
SL1344_1893	yedD	CDS	chromosome	106.322	97.165	112.15	127.015
SL1344_1894	yedE	CDS	chromosome	4.258	4.218	4.696	4.715
SL1344_1895	yedF	CDS	chromosome	8.671	7.534	6.71	6.377
SL1344_1896	STM1967	CDS	chromosome	45.537	31.559	50.213	45.577
SL1344_1897	fliE	CDS	chromosome	77.047	58.402	78.903	73.427
SL1344_1898	fliF	CDS	chromosome	48.681	30.014	44.017	44.696
SL1344_1899	fliG	CDS	chromosome	73.199	50.845	78.487	75.001
SL1344_1900	fliH	CDS	chromosome	70.415	48.25	74.039	67.424
SL1344_1901	fliI	CDS	chromosome	52.698	33.974	51.136	49.338
SL1344_1902	fliJ	CDS	chromosome	68.849	41.721	60.18	50.951
SL1344_1903	fliK	CDS	chromosome	41.787	29.578	39.732	36.081
SL1344_1904	fliL	CDS	chromosome	95.212	64.423	96.379	77.736
SL1344_1905	fliM	CDS	chromosome	102.71	71.949	103.276	88.361
SL1344_1906	fliN	CDS	chromosome	133.861	112.756	126.682	130.877
SL1344_1907	fliO	CDS	chromosome	85.676	90.036	97.208	93.087
SL1344_1908	fliP	CDS	chromosome	47.941	42.377	46.262	46.668
SL1344_1909	fliQ	CDS	chromosome	34.638	28.39	29.525	25.368
SL1344_1910	fliR	CDS	chromosome	12.615	10.445	10.179	10.981
SL1344_1911	rcsA	CDS	chromosome	8.856	6.388	6.022	6.696
SL1344_1912	dsrB	CDS	chromosome	342.267	352.469	477.899	424.712
SL1344_1913	yodD	CDS	chromosome	70.343	91.445	59.449	59.166
SL1344_1914	mngB	CDS	chromosome	8.099	13.088	6.48	5.925
SL1344_1915	gcpA	CDS	chromosome	15.364	19.003	14.023	13.607
SL1344_1916	STM1988	CDS	chromosome	376.073	463.21	340.846	349.632
SL1344_1917	yedI	CDS	chromosome	50.596	52.95	54.122	51.803
SL1344_1918	yedA	CDS	chromosome	7.973	9.488	11.978	11.536
SL1344_1919	vsr	CDS	chromosome	20.472	23.435	24.96	26.676
SL1344_1920	dcm	CDS	chromosome	29.18	33.318	38.132	36.206
SL1344_1921	yedJ	CDS	chromosome	19.656	19.53	16.313	16.852
SL1344_1922	STM1994	CDS	chromosome	30.402	31.172	29.077	33.128
SL1344_1923	ompS	CDS	chromosome	4.294	3.116	3.98	4.014
SL1344_1924	cspB	CDS	prophage	2182.88	1334.39	1794.34	1818.42
SL1344_1925	umuC	CDS	prophage	12.09	14.779	8.809	9.113
SL1344_1926	umuD	CDS	prophage	28.157	30.661	20.226	17.445
SL1344_1927	STM1999	CDS	prophage	14.671	14.668	8.533	8.29
SL1344_1927A	SL1344_1927A	CDS	prophage	68.784	68.661	50.091	42.126
SL1344_1927B	SL1344_1927B	CDS	prophage	290.45	417.594	278.61	252.436
SL1344_1928	SL1344_1928	CDS	prophage	479.742	646.169	207.628	158.135
SL1344_1929	STM2705	CDS	prophage	11.884	14.308	13.487	16.166
SL1344_1930	SL1344_1930	CDS	prophage	5.037	6.876	3.805	3.707
SL1344_1931	SL1344_1931	CDS	prophage	4.469	8.104	3.572	3.236
SL1344_1932	SL1344_1932	CDS	prophage	3.443	6.167	3.239	3.287
SL1344_1933	SL1344_1933	CDS	prophage	4.388	6.692	2.827	4.182
SL1344_1934	SL1344_1934	CDS	prophage	2.987	2.592	1.556	2.343
SL1344_1935	SL1344_1935	CDS	prophage	5.826	5.263	3.418	3.661
SL1344_1936	SL1344_1936	CDS	prophage	5.93	7.455	5.056	5.256
SL1344_1937	SL1344_1937	CDS	prophage	5.49	6.421	3.393	4.206
SL1344_1938	SL1344_1938	CDS	prophage	9.226	11.55	8.87	8.571
SL1344_1939	SL1344_1939	CDS	prophage	6.973	9.611	7.551	7.849
SL1344_1940	SL1344_1940	CDS	prophage	13.261	14.243	16.54	17.681
SL1344_1941	SL1344_1941	CDS	prophage	2.362	4.847	2.456	2.283
SL1344_1942	SL1344_1942	CDS	prophage	1.619	3.917	1.22	1.623
SL1344_1943	SL1344_1943	CDS	prophage	1.489	1.674	1.267	1.811
SL1344_1944	SL1344_1944	CDS	prophage	1.288	3.785	1.624	2.026
SL1344_1945	SL1344_1945	CDS	prophage	2.266	4.022	1.74	3.961
SL1344_1946	SL1344_1946	CDS	prophage	3.461	7.246	3.672	4.38
SL1344_1947	SL1344_1947	CDS	prophage	2.355	4.153	1.869	2.091
SL1344_1948	SL1344_1948	CDS	prophage	1.913	2.306	1.153	1.868
SL1344_1949	SL1344_1949	CDS	prophage	1.602	2.962	1.459	1.91
SL1344_1950	SL1344_1950	CDS	prophage	2.652	3.536	2.353	2.496
SL1344_1951	SL1344_1951	CDS	prophage	1.764	4.664	2.45	2.724
SL1344_1952	SL1344_1952	CDS	prophage	3.633	4.368	2.753	2.806
SL1344_1953	SL1344_1953	CDS	prophage	13.01	11.974	12.047	14.479
SL1344_1954	SL1344_1954	CDS	prophage	2.484	2.555	2.301	3.127
SL1344_1955	rzpR	CDS	prophage	1.551	1.893	0.608	1.105
SL1344_1956	STM0907	CDS	prophage	1.351	3.199	0.524	1.237
SL1344_1957	STM0906	CDS	prophage	3.137	5.851	4.357	4.196
SL1344_1958	SL1344_1958	CDS	prophage	28.663	29.383	32.022	33.492
SL1344_1959	SL1344_1959	CDS	prophage	5.048	5.077	4.495	4.376
SL1344_1960	SL1344_1960	CDS	prophage	21.719	34.555	8.307	7.911
SL1344_1961	SL1344_1961	CDS	prophage	11.208	14.778	5.325	5.007
SL1344_1962	SL1344_1962	CDS	prophage	2.983	3.63	2.492	2.621
SL1344_1963	SL1344_1963	CDS	prophage	1.845	2.605	2.193	2.052
SL1344_1964	SL1344_1964	CDS	prophage	3.327	3.931	2.736	2.842
SL1344_1965	SL1344_1965	CDS	prophage	512.534	533.437	576.882	451.274
SL1344_1966	SL1344_1966	CDS	prophage	6.414	7.798	5.512	5.73
SL1344_1967	STM0898	CDS	prophage	317.165	244.347	327.061	323.274
SL1344_1968	SL1344_1968	CDS	prophage	22.756	22.135	27.249	28.633
SL1344_1969	SL1344_1969	CDS	prophage	12.275	11.232	9.757	10.237
SL1344_1970	SL1344_1970	CDS	prophage	3.721	2.366	2.634	2.045
SL1344_1971	SL1344_1971	CDS	prophage	4.569	4.952	3.875	4.02
SL1344_1972	SL1344_1972	CDS	prophage	5.253	4.507	3.583	4.443
SL1344_1973	SL1344_1973	CDS	prophage	6.673	6.25	6.871	6.567
SL1344_1974	SL1344_1974	CDS	prophage	6.238	6.679	5.91	5.079
SL1344_1975	SL1344_1975	CDS	prophage	11.451	13.038	8.781	9.703
SL1344_1976	SL1344_1976	CDS	prophage	13.507	12.646	9.665	10.491
SL1344_1977	yeeI	CDS	prophage	48.816	41.624	53.277	41.962
SL1344_1978	SL1344_1978	CDS	prophage	2.523	2.283	1.107	2.051
SL1344_1979	STM2005	CDS	prophage	3.18	3.558	2.208	2.644
SL1344_1980	SL1344_1980	CDS	prophage	3.256	2.433	2.163	3.717
SL1344_1981	STM2006	CDS	prophage	1.65	1.619	0.592	0.945
SL1344_1982	STM2007	CDS	prophage	3.955	2.827	3.985	3.454
SL1344_1983	STM2008	CDS	prophage	7.044	6.111	8.753	9.052
SL1344_1985	SL1344_1985	CDS	prophage	33.645	33.266	30.103	31.6
SL1344_1986	amn	CDS	prophage	67.066	69.926	63.772	58.541
SL1344_1987	STM2011	CDS	prophage	51.765	49.148	41.779	39.838
SL1344_1988	SL1344_1988	CDS	prophage	59.417	57.242	62.281	60.499
SL1344_1989	SL1344_1989	CDS	prophage	105.127	82.127	124.936	98.061
SL1344_1990	yeeO	CDS	chromosome	17.017	17.98	21.244	23.438
SL1344_1991	erfK	CDS	chromosome	34.948	46.376	39.684	33.343
SL1344_1992	cobT	CDS	chromosome	34.045	37.074	26.114	24.871
SL1344_1993	cobS	CDS	chromosome	25.115	31.32	22.529	20.618
SL1344_1994	cobU	CDS	chromosome	19.146	26.767	19.221	14.868
SL1344_1995	cbiP	CDS	chromosome	22.779	27.516	20.479	19.298
SL1344_1996	cbiO	CDS	chromosome	29.387	32.471	27.235	30.064
SL1344_1997	cbiQ	CDS	chromosome	16.986	24.458	13.084	13.734
SL1344_1998	cbiN	CDS	chromosome	12.882	21.745	9.28	9.366
[truncated: 3,027 more rows]

## Sheet: deseq2_full
474_ID	SL1344_ID	LT2_ID	Gene_name	Gene_type	Location	EBSS_rep1	EBSS_rep2	EBSS_mean	WTM_rep1	WTM_rep2	WTM_mean	baseMean	FoldChange (FC)	log2FC	padj
SL1344_ncRNA_3	NONE	NONE	STnc3200	ncRNA	chromosome	0.394	1.564	0.979	2.191	3.654	2.922	3	3.25	1.7	NA
SL1344_2720	NONE	NONE	SL1344_2720	CDS	chromosome	0.763	0.56	0.661	1.118	1.833	1.476	7	2.81	1.49	NA
SL1344_ncRNA_18	NONE	NONE	tp2	ncRNA	chromosome	1.231	0.976	1.103	2.393	3.232	2.812	9	2.69	1.43	NA
SL1344_ncRNA_41	NONE	NONE	STnc480	ncRNA	chromosome	38.939	111.881	75.41	130.746	233.557	182.152	243	2.58	1.37	0.311
SL1344_ncRNA_149	NONE	NONE	STnc1540	ncRNA	chromosome	21.738	21.026	21.382	42.917	52.85	47.883	95	2.38	1.25	0.000651
SL1344_ncRNA_9	NONE	NONE	DapZ	ncRNA	chromosome	1994.24	2496.76	2245.5	3939.02	5765.37	4852.19	7904	2.31	1.21	2.4e-06
SL1344_ncRNA_127	NONE	STM1985	DsrA	ncRNA	chromosome	119.936	148.018	133.977	224.905	333.78	279.342	513	2.23	1.16	5.45e-05
SL1344_ncRNA_232	NONE	NONE	RyhB-1	ncRNA	chromosome	4816.28	4544.57	4680.42	9708.85	9578.11	9643.48	19584	2.2	1.14	3.72e-12
SL1344_ncRNA_239	NONE	NONE	STnc710	ncRNA	chromosome	683.128	1426.33	1054.73	1771.47	2520.99	2146.23	3107	2.17	1.12	0.00324
SL1344_ncRNA_277	NONE	NONE	STnc2160	ncRNA	chromosome	9.36	12.775	11.067	21.808	23.083	22.445	31	2.17	1.12	0.0924
SL1344_ncRNA_172	NONE	NONE	STnc1400	ncRNA	prophage	97.669	177.461	137.565	253.033	298.446	275.74	648	2.14	1.1	0.000797
SL1344_0688A	SL0688A	STM0707	kdpF	CDS	chromosome	3.435	7.381	5.408	9.991	10.28	10.136	20	2.06	1.04	0.258
SL1344_3172A	NONE	NONE	ibsC	CDS	chromosome	41.867	131.586	86.726	135.992	195.234	165.613	216	2.04	1.03	0.485
SL1344_ncRNA_276	NONE	NONE	STnc1740	ncRNA	chromosome	90.389	86.305	88.347	149.859	187.855	168.857	659	2.04	1.03	7.4e-06
SL1344_ncRNA_70	NONE	NONE	STnc3040	ncRNA	chromosome	8.668	12.895	10.781	18.563	22.035	20.299	47	2.03	1.02	0.0645
SL1344_1784	SL1784	STM1855	sopE2	CDS	chromosome	259.031	110.26	184.646	392.881	287.508	340.194	5383	1.97	0.98	0.331
SL1344_ncRNA_86	NONE	NONE	RyhB-2	ncRNA	chromosome	3365.7	2858.89	3112.3	5732.99	5779.18	5756.09	26604	1.97	0.98	4.22e-08
SL1344_2862	SL2862	STM2883	sipD	CDS	chromosome	224.874	93.216	159.045	319.537	262.413	290.975	6589	1.96	0.97	0.328
SL1344_4138	SL4138	STM4203	STM4203	CDS	chromosome	0.322	0.142	0.232	0.336	0.58	0.458	3	1.96	0.97	NA
SL1344_0537	SL0537	STM0544	fimI	CDS	chromosome	2.099	2.488	2.293	3.82	4.415	4.117	49	1.93	0.95	0.0776
SL1344_2863	SL2863	STM2884	sipC	CDS	chromosome	721.066	316.455	518.76	1056.9	814.358	935.632	25373	1.93	0.95	0.0153
SL1344_0608	SL0608	STM0620	citX	CDS	chromosome	1.68	1.25	1.465	2.261	3.109	2.685	33	1.91	0.93	0.179
SL1344_2367	SL2367	STM2399	pgtP	CDS	chromosome	7.107	5.103	6.105	10.644	11.192	10.918	337	1.91	0.93	0.000564
SL1344_2861	SL2861	STM2882	sipA	CDS	chromosome	257.341	108.497	182.919	370.322	275.36	322.841	14755	1.89	0.92	0.37
SL1344_ncRNA_79	NONE	NONE	STnc520	ncRNA	chromosome	453.752	578.949	516.35	860.475	971.531	916.003	1732	1.89	0.92	5.4e-05
SL1344_ncRNA_94	NONE	STM1363	RprA	ncRNA	chromosome	613.376	855.597	734.486	921.442	1675.95	1298.7	3157	1.89	0.92	0.0102
SL1344_2850	SL2850	STM2870	orgA	CDS	chromosome	408.78	297.027	352.904	618.003	623.479	620.741	8297	1.88	0.91	3.49e-05
SL1344_2868	SL2868	STM2889	spaQ	CDS	chromosome	118.012	64.611	91.311	164.642	157.628	161.135	935	1.88	0.91	0.0039
SL1344_ncRNA_253	NONE	NONE	Spf	ncRNA	chromosome	5241.48	4567.07	4904.28	7590.74	9506.88	8548.81	21036	1.87	0.9	2.3e-05
SL1344_0504	SL0504	STM0511	sfbB	CDS	chromosome	59.09	54.468	56.779	98.666	99.013	98.84	2248	1.85	0.89	8e-07
SL1344_1522	SL1522	STM1591	ydcZ	CDS	chromosome	36.456	35.771	36.114	61.047	64.265	62.656	632	1.85	0.89	2.06e-05
SL1344_ncRNA_123	NONE	NONE	STnc1690	ncRNA	chromosome	10.502	8.332	9.417	18.963	13.949	16.456	34	1.85	0.89	0.192
SL1344_ncRNA_133	NONE	NONE	STnc2050	ncRNA	prophage	5.521	8.517	7.019	7.03	17.054	12.042	11	1.85	0.89	0.528
SL1344_0780	SL0780	STM0804	moaC	CDS	chromosome	30.774	26.129	28.452	45.48	52.259	48.87	534	1.84	0.88	0.000205
SL1344_2924	SL2924	STM2945	sopD	CDS	chromosome	68.097	31.336	49.716	91.916	78.741	85.328	1827	1.84	0.88	0.021
SL1344_ncRNA_192	NONE	NONE	GcvB	ncRNA	chromosome	5116.1	3950.32	4533.21	7119.28	8441.28	7780.28	35160	1.84	0.88	7.86e-05
SL1344_ncRNA_270	NONE	NONE	STnc630	ncRNA	chromosome	2507.9	1985.61	2246.75	3745.93	4018.95	3882.44	13929	1.84	0.88	1.22e-05
SL1344_ncRNA_42	NONE	NONE	STnc1870	ncRNA	chromosome	3.513	3.716	3.614	2.684	9.767	6.226	15	1.84	0.88	0.499
SL1344_0637	SL0637	STM0649	STM0649	CDS	chromosome	1.726	1.493	1.61	1.983	3.384	2.684	18	1.83	0.87	0.396
SL1344_2376	SL2376	STM2408	mntH	CDS	chromosome	218.217	201.073	209.645	365.178	353.834	359.506	10039	1.83	0.87	4.65e-07
SL1344_ncRNA_222	NONE	NONE	STnc3060	ncRNA	chromosome	55.935	51.101	53.518	80.522	103.278	91.9	157	1.83	0.87	0.00926
SL1344_ncRNA_63	NONE	NONE	IsrB-2	ncRNA	prophage	1.645	0.544	1.094	2.142	1.587	1.864	4	1.83	0.87	NA
SL1344_0553	SL0553	STM0565	STM0565	CDS	chromosome	1.141	0.755	0.948	1.925	1.448	1.687	9	1.82	0.86	NA
SL1344_3252	SL3252	STM3279	mtr	CDS	chromosome	23.201	24.472	23.837	37.29	43.88	40.585	1063	1.82	0.86	5.97e-05
SL1344_4483	SL4483	STM4552	yjjZ	CDS	chromosome	2086.41	1595.79	1841.1	3022.22	3221.08	3121.65	16700	1.82	0.86	4.98e-05
SL1344_1030	SL1030	STM1091	sopB	CDS	chromosome	252.415	110.796	181.606	346.57	267.026	306.798	11668	1.8	0.85	0.035
SL1344_0505	SL0505	STM0512	sfbC	CDS	chromosome	56.037	51.179	53.608	90.953	88.901	89.927	1345	1.79	0.84	1.12e-05
SL1344_2844	SL2844	STM2864	sitD	CDS	chromosome	721.191	648.579	684.885	1165.6	1136.21	1150.9	22128	1.79	0.84	1.54e-06
SL1344_2864	SL2864	STM2885	sipB	CDS	chromosome	453.453	221.956	337.704	614.108	517.684	565.896	22823	1.79	0.84	0.0191
SL1344_ncRNA_139	NONE	NONE	STnc1320	ncRNA	chromosome	23.642	21.643	22.642	38.208	37.92	38.064	73	1.79	0.84	0.0547
SL1344_ncRNA_61	NONE	NONE	STnc3350	ncRNA	chromosome	35.737	46.706	41.222	55.99	81.511	68.75	145	1.79	0.84	0.0339
SL1344_1029	SL1029	STM1090	pipC	CDS	chromosome	549.07	216.882	382.976	714.177	556.14	635.158	4932	1.78	0.83	0.445
SL1344_ncRNA_183	NONE	NONE	STnc3080	ncRNA	chromosome	669.512	520.53	595.021	1020.31	955.852	988.08	3257	1.78	0.83	8.95e-05
SL1344_ncRNA_224	NONE	NONE	STnc2100	ncRNA	chromosome	10.428	4.056	7.242	11.929	12.791	12.36	18	1.78	0.83	0.439
SL1344_2791	SL2791	STM2806	nrdI	CDS	chromosome	231.078	217.709	224.394	343.865	391.284	367.574	3455	1.75	0.81	3.34e-05
SL1344_ncRNA_134	NONE	NONE	STnc3680	ncRNA	prophage	46.536	44.714	45.625	66.766	82.57	74.668	205	1.75	0.81	0.0086
SL1344_ncRNA_230	NONE	NONE	STnc760	ncRNA	chromosome	332.411	273.017	302.714	528.551	469.375	498.963	1626	1.75	0.81	0.000108
SL1344_1308	SL1308	STM1374	ynhA	CDS	chromosome	281.737	243.62	262.678	436.206	420.437	428.322	4089	1.74	0.8	2.09e-05
SL1344_4273	SL4273	STM4336	ecnB	CDS	chromosome	1316.6	1040.11	1178.35	1928.32	1920.82	1924.57	6472	1.74	0.8	8.62e-05
SL1344_ncRNA_262	NONE	NONE	OxyS	ncRNA	chromosome	26.955	28.771	27.863	38.569	51.915	45.242	124	1.74	0.8	0.0384
SL1344_0503	SL0503	STM0510	sfbA	CDS	chromosome	92.36	67.643	80.001	130.004	128.644	129.324	2467	1.73	0.79	0.000623
SL1344_0848	SL0848	STM0872	grxA	CDS	chromosome	1014.46	960.281	987.372	1508.66	1696.51	1602.59	9708	1.73	0.79	2.44e-05
SL1344_2852	SL2852	STM2872	prgJ	CDS	chromosome	550.393	317.463	433.928	749.604	650.291	699.948	4917	1.73	0.79	0.0111
SL1344_ncRNA_1	NONE	NONE	tpke11	ncRNA	chromosome	125.486	123.545	124.516	175.884	227.346	201.615	394	1.73	0.79	0.00372
SL1344_ncRNA_136	NONE	NONE	STnc3700	ncRNA	chromosome	38.994	26.241	32.618	49.087	57.001	53.044	135	1.73	0.79	0.0377
SL1344_ncRNA_198	NONE	NONE	SsrS	ncRNA	chromosome	12421.3	23160.2	17790.8	25222.9	32682.3	28952.6	270601	1.73	0.79	0.0307
SL1344_2674	NONE	NONE	sopE	CDS	prophage	868.444	392.838	630.641	1198.51	825.124	1011.82	16807	1.72	0.78	0.0639
SL1344_2759	SL2759	STM2774	iroC	CDS	chromosome	349.656	284.806	317.231	517.668	504.639	511.154	42938	1.72	0.78	6.17e-05
SL1344_ncRNA_212	NONE	NONE	STnc1420	ncRNA	chromosome	97.511	194.084	145.798	191.261	279.769	235.515	820	1.72	0.78	0.0631
SL1344_ncRNA_53	NONE	NONE	STnc980	ncRNA	chromosome	56.739	46.707	51.723	81.12	85.827	83.474	301	1.72	0.78	0.00324
SL1344_0607	SL0607	STM0619	citG	CDS	chromosome	0.689	0.769	0.729	1.107	1.248	1.178	25	1.71	0.77	0.358
SL1344_0612	SL0612	STM0624	citC	CDS	chromosome	14.425	6.761	10.593	19.887	14.049	16.968	420	1.71	0.77	0.073
SL1344_2865	SL2865	STM2886	sicA	CDS	chromosome	747.742	344.062	545.902	983.343	752.828	868.085	9969	1.71	0.77	0.0565
SL1344_4372	SL4372	STM4442	STM4442	CDS	chromosome	37.371	22.093	29.732	59.217	36.444	47.83	333	1.71	0.77	0.0542
SL1344_ncRNA_138	NONE	NONE	STnc700	ncRNA	chromosome	1730.23	1802.4	1766.31	2675.65	2986.22	2830.93	11683	1.71	0.77	4.37e-05
SL1344_ncRNA_178	NONE	NONE	STnc4230	ncRNA	chromosome	108.577	95.876	102.226	139.954	185.747	162.851	395	1.71	0.77	0.00696
SL1344_ncRNA_236	NONE	NONE	STnc350	ncRNA	chromosome	30.058	41.323	35.69	39.764	74.059	56.912	213	1.71	0.77	0.0838
SLP1_0101	NONE	PSLT004	repA3	CDS	plasmid	775.123	714.797	744.96	1076.02	1304.91	1190.47	3379	1.71	0.77	0.000273
SL1344_1006	SL1006	STM1066	rmf	CDS	chromosome	723.466	580.974	652.22	1071.06	997.309	1034.19	4017	1.69	0.76	0.000243
SL1344_1722	SL1722	STM1794	STM1794	CDS	chromosome	23.402	20.441	21.922	33.402	35.814	34.608	72	1.69	0.76	0.0979
SL1344_2851	SL2851	STM2871	prgK	CDS	chromosome	403.952	247.63	325.791	542.839	481.84	512.34	9013	1.68	0.75	0.0099
SL1344_0586	SL0586	STM0598	entA	CDS	chromosome	283.61	264.092	273.851	426.856	432.392	429.624	7544	1.67	0.74	3.41e-05
SL1344_2762	SL2762	STM2777	iroN	CDS	chromosome	1326.48	973.949	1150.21	1841.51	1754.91	1798.21	91151	1.67	0.74	0.0011
SL1344_3848	SL3848	STM3881	rbsD	CDS	chromosome	270.109	172.771	221.44	412.002	281.996	346.999	3380	1.67	0.74	0.0218
SL1344_ncRNA_266	NONE	NONE	STnc810	ncRNA	chromosome	55.51	79.904	67.707	94.186	116.665	105.426	135	1.67	0.74	0.0624
SL1344_1068	SL1068	STM1130	STM1130	CDS	chromosome	34.585	26.871	30.728	56.039	39.69	47.864	1292	1.66	0.73	0.00839
SL1344_2874	SL2874	STM2895	invB	CDS	chromosome	278.906	145.852	212.379	343.466	314.905	329.186	3129	1.66	0.73	0.0369
SL1344_4019	SL4019	STM4070	cdh-b	CDS	chromosome	9.954	13.356	11.655	16.674	18.992	17.833	55	1.66	0.73	0.186
SL1344_4370	SL4370	STM4440	STM4440	CDS	chromosome	305.579	184.583	245.081	440.137	319.619	379.878	2999	1.66	0.73	0.0275
SL1344_ncRNA_147	NONE	NONE	STnc3010	ncRNA	chromosome	200.132	275.583	237.858	345.731	391.533	368.632	1447	1.66	0.73	0.00639
SL1344_ncRNA_35	NONE	NONE	SraA	ncRNA	chromosome	5.779	5.253	5.516	8.278	8.926	8.602	21	1.66	0.73	0.427
SL1344_1736	SL1736	STM1808	STM1808	CDS	chromosome	68.026	61.113	64.57	101.397	97.824	99.61	796	1.65	0.72	0.000722
SL1344_2859	SL2859	STM2879	sicP	CDS	chromosome	602.212	316.166	459.189	717.386	696.603	706.994	6491	1.65	0.72	0.0375
SL1344_2870	SL2870	STM2891	spaO	CDS	chromosome	114.053	58.077	86.065	144.165	120.786	132.476	2821	1.65	0.72	0.0501
SL1344_ncRNA_34	NONE	NONE	STnc1060	ncRNA	chromosome	240.66	586.118	413.389	423.755	855.094	639.425	989	1.65	0.72	0.644
SL1344_0587	SL0587	STM0599	ybdB	CDS	chromosome	276.918	235.573	256.246	407.308	380.591	393.95	3815	1.64	0.71	0.000304
SL1344_1067	SL1067	STM1129	STM1129	CDS	chromosome	93.75	61.607	77.678	143.504	94.661	119.082	1896	1.64	0.71	0.0336
SL1344_2043	SL2043	STM2066	sopA	CDS	chromosome	33.76	15.402	24.581	44.071	31.039	37.555	2064	1.64	0.71	0.101
SL1344_2985	SL2985	STM3007	ygdR	CDS	chromosome	210.172	162.405	186.288	314.487	254.974	284.73	1461	1.64	0.71	0.00439
SL1344_ncRNA_126	NONE	NONE	STnc2180	ncRNA	chromosome	385.325	412.318	398.822	491.55	726.22	608.885	730	1.64	0.71	0.0186
SL1344_1305	SL1305	STM1371	sufC	CDS	chromosome	328.881	260.296	294.588	453.791	439.659	446.725	7847	1.62	0.7	0.000993
SL1344_2793	SL2793	STM2808	nrdF	CDS	chromosome	386.462	317.787	352.124	534.573	535.447	535.01	12071	1.62	0.7	0.000515
SL1344_2795	SL2795	STM2810	proW	CDS	chromosome	59.131	55.78	57.456	88.939	85.849	87.394	2187	1.62	0.7	0.00023
SL1344_2842	SL2842	STM2862	sitB	CDS	chromosome	1000.12	803.044	901.584	1363.05	1374.92	1368.99	26453	1.62	0.7	0.000701
SL1344_2867	SL2867	STM2888	spaR	CDS	chromosome	52.455	29.583	41.019	65.271	59.105	62.188	1157	1.62	0.7	0.0375
SL1344_3860A	NONE	NONE	ilvX	CDS	chromosome	469.059	481.456	475.258	749.955	694.034	721.994	866	1.62	0.7	0.000944
SL1344_ncRNA_113	NONE	NONE	STnc3580	ncRNA	chromosome	52.172	45.353	48.763	71.798	77.223	74.511	140	1.62	0.7	0.0434
SL1344_ncRNA_249	NONE	NONE	STnc400	ncRNA	chromosome	12083.7	4838.75	8461.24	13060.8	12524.7	12792.7	22255	1.62	0.7	0.124
SL1344_ncRNA_255	NONE	NONE	STnc800	ncRNA	chromosome	264.57	328.706	296.638	398.908	506.472	452.69	1968	1.62	0.7	0.00684
SL1344_0611	SL0611	STM0623	citD	CDS	chromosome	2.667	1.979	2.323	3.027	4.019	3.523	25	1.61	0.69	0.434
SL1344_2758	SL2758	STM2773	iroB	CDS	chromosome	1248.28	947.437	1097.86	1594.87	1716.01	1655.44	43548	1.61	0.69	0.00231
SL1344_2853	SL2853	STM2873	prgI	CDS	chromosome	716.386	415.015	565.7	935.828	768.285	852.056	4876	1.61	0.69	0.036
SL1344_2860	SL2860	STM2881	iacP	CDS	chromosome	978.882	540.362	759.622	1224.05	1075.01	1149.53	6729	1.61	0.69	0.0384
SL1344_2866	SL2866	STM2887	spaS	CDS	chromosome	58.547	30.37	44.458	70.698	63.075	66.886	1688	1.61	0.69	0.0588
SL1344_2877	SL2877	STM2898	invG	CDS	chromosome	187.145	102.521	144.833	236.678	200.811	218.745	8691	1.61	0.69	0.0426
SL1344_ncRNA_103	NONE	NONE	STnc3530	ncRNA	chromosome	51.566	55.855	53.71	85.827	76.954	81.39	330	1.61	0.69	0.00808
SL1344_ncRNA_205	NONE	NONE	STnc3870	ncRNA	chromosome	192.397	166.539	179.468	216.076	324.212	270.144	887	1.61	0.69	0.025
SL1344_ncRNA_259	NONE	NONE	STnc4070	ncRNA	chromosome	17.176	19.615	18.395	24.4	31.05	27.725	65	1.61	0.69	0.184
SL1344_1655	SL1655	STM1724	trpD	CDS	chromosome	26.188	29.905	28.047	43.061	41.186	42.124	1588	1.6	0.68	0.00126
SL1344_1802	SL1802	STM1868A	STM1868A	CDS	chromosome	2486.93	1459.74	1973.33	3303.62	2597.2	2950.41	11705	1.6	0.68	0.0394
SL1344_2183	SL2183	STM2206	fruB	CDS	chromosome	132.443	122.399	127.421	186.958	194.848	190.903	5104	1.6	0.68	0.000312
SL1344_2714	NONE	NONE	SL1344_2714	CDS	prophage	66.64	60.929	63.785	90.443	101.842	96.142	531	1.6	0.68	0.00449
SL1344_2760	SL2760	STM2775	iroD	CDS	chromosome	141.579	105.466	123.523	193.435	176.203	184.819	5437	1.6	0.68	0.0039
SL1344_2876	SL2876	STM2897	invE	CDS	chromosome	155.69	62.998	109.344	174.607	152.304	163.456	4318	1.6	0.68	0.555
SL1344_3132	SL3132	STM3158	exbD	CDS	chromosome	458.13	392.677	425.404	590.176	685.481	637.829	6422	1.6	0.68	0.00147
SL1344_ncRNA_189	NONE	NONE	InvR	ncRNA	chromosome	5832.19	3327.98	4580.09	7330.81	6352.06	6841.44	12932	1.6	0.68	0.0384
SL1344_2792	SL2792	STM2807	nrdE	CDS	chromosome	233.454	189.063	211.258	316.555	311.233	313.894	15959	1.59	0.67	0.00123
SL1344_2854	SL2854	STM2874	prgH	CDS	chromosome	427.763	279.649	353.706	570.753	484.501	527.627	14709	1.59	0.67	0.0169
SL1344_2873	SL2873	STM2894	invC	CDS	chromosome	127.031	60.19	93.61	146.753	131.181	138.967	4264	1.59	0.67	0.0912
SL1344_2944	SL2944	STM2963	STM2963	CDS	chromosome	273.959	272.768	273.364	408.363	405.788	407.076	4340	1.59	0.67	0.000297
SL1344_ncRNA_2	NONE	NONE	STnc890	ncRNA	chromosome	134.054	189.235	161.644	229.298	251.348	240.323	365	1.59	0.67	0.0316
SL1344_ncRNA_238	NONE	NONE	STnc1430	ncRNA	chromosome	206.914	263.103	235.008	276.457	424.923	350.69	3077	1.59	0.67	0.0363
SL1344_ncRNA_26	NONE	NONE	STnc920	ncRNA	chromosome	271.312	365.01	318.161	433.282	513.45	473.366	550	1.59	0.67	0.0223
SL1344_0778	SL0778	STM0802	moaA	CDS	chromosome	42.335	37.81	40.073	56.989	61.513	59.251	1393	1.58	0.66	0.00171
SL1344_0779	SL0779	STM0803	moaB	CDS	chromosome	66.482	52.546	59.514	84.89	90.959	87.924	1072	1.58	0.66	0.0054
SL1344_1303	SL1303	STM1369	sufA	CDS	chromosome	469.986	427.992	448.989	681.196	652.538	666.867	5835	1.58	0.66	0.000389
SL1344_1654	SL1654	STM1723	trpE	CDS	chromosome	25.467	27.741	26.604	39.471	39.125	39.298	1460	1.58	0.66	0.00139
SL1344_2869	SL2869	STM2890	spaP	CDS	chromosome	117.284	56.287	86.786	131.697	123.888	127.792	2049	1.58	0.66	0.0957
SL1344_ncRNA_40	NONE	NONE	STnc950	ncRNA	chromosome	16.35	13.267	14.809	14.969	29.558	22.264	28	1.58	0.66	0.472
SLP1_0031	NONE	PSLT078	traL	CDS	plasmid	3.778	4.504	4.141	6.366	5.835	6.101	45	1.58	0.66	0.29
SL1344_0536	SL0536	STM0543	fimA	CDS	chromosome	10.462	7.246	8.854	13.89	12.312	13.101	169	1.57	0.65	0.0717
SL1344_1304	SL1304	STM1370	sufB	CDS	chromosome	282.302	230.059	256.18	371.429	380.479	375.954	13326	1.57	0.65	0.00175
SL1344_1447	SL1447	STM1517	ydeD	CDS	chromosome	22.084	22.693	22.388	31.537	34.273	32.905	708	1.57	0.65	0.00409
SL1344_2875	SL2875	STM2896	invA	CDS	chromosome	181.757	83.716	132.737	211.522	176.929	194.226	9515	1.57	0.65	0.119
SL1344_4371	SL4371	STM4441	STM4441	CDS	chromosome	97.52	64.827	81.173	141.486	97.016	119.251	1029	1.57	0.65	0.054
SL1344_ncRNA_88	NONE	NONE	STnc1640	ncRNA	chromosome	34.255	37.165	35.71	45.293	60.028	52.66	110	1.57	0.65	0.121
SL1344_ncRNA_92	NONE	NONE	STnc4210	ncRNA	chromosome	307.846	183.055	245.451	373.561	349.755	361.658	628	1.57	0.65	0.0486
SL1344_0757	SL0757	STM0780	ybhT	CDS	chromosome	492.61	472.858	482.734	654.014	756.064	705.039	2526	1.56	0.64	0.00239
SL1344_1177	SL1177	STM1239	sopF	CDS	chromosome	45.895	29.434	37.665	53.967	55.79	54.879	1474	1.56	0.64	0.0305
SL1344_1307	SL1307	STM1373	sufS	CDS	chromosome	213.14	201.33	207.235	303.709	300.316	302.012	8810	1.56	0.64	0.000544
SL1344_1517	SL1517	STM1586	STM1586	CDS	chromosome	804.547	596.809	700.678	1055.68	987.29	1021.48	25895	1.56	0.64	0.00657
SL1344_2265	SL2265	STM2296	ais	CDS	chromosome	216.572	164.941	190.757	280.895	276.383	278.639	4028	1.56	0.64	0.00508
SL1344_2858	SL2858	STM2878	sptP	CDS	chromosome	363.563	181.532	272.548	438.395	353.948	396.171	15432	1.56	0.64	0.102
SL1344_3285	SL3285	STM3313	yrbF	CDS	chromosome	64.505	47.644	56.074	74.959	89.093	82.026	1591	1.56	0.64	0.0151
SL1344_ncRNA_143	NONE	NONE	STnc740	ncRNA	chromosome	80.513	128.362	104.438	140.274	164.146	152.21	306	1.56	0.64	0.0784
SL1344_ncRNA_174	NONE	NONE	STnc2090	ncRNA	chromosome	3351.16	1781.96	2566.56	3928.76	3542.5	3735.63	14176	1.56	0.64	0.0724
SL1344_ncRNA_191	NONE	STM2966	CsrB	ncRNA	chromosome	6250.73	3591.46	4921.09	7458.78	6861.35	7160.06	62053	1.56	0.64	0.0497
SL1344_ncRNA_37	NONE	STM0467	4.5S	ncRNA	chromosome	7742.23	17820.3	12781.3	20150.7	17486.6	18818.7	52025	1.56	0.64	0.158
SL1344_0956	SL0956	STM1018	STM2622	CDS	prophage	333.074	229.166	281.12	371.524	444.49	408.007	2841	1.55	0.63	0.0252
SL1344_1133	SL1133	STM1196	acpP	CDS	chromosome	6699.73	7060.62	6880.18	9503.46	10517.9	10010.7	56749	1.55	0.63	0.00126
SL1344_1744	SL1744	STM1816	minE	CDS	chromosome	398.476	321.441	359.958	507.356	534.297	520.826	3331	1.55	0.63	0.00419
SL1344_1804	NONE	NONE	STM1869A	CDS	chromosome	1.338	1.549	1.444	1.975	2.196	2.086	12	1.55	0.63	0.649
SL1344_2634	NONE	NONE	SL1344_2634	CDS	chromosome	0.437	0.144	0.29	0.531	0.337	0.434	4	1.55	0.63	NA
SL1344_3753	SL3753	STM3787	uhpT	CDS	chromosome	151.614	103.561	127.588	200.359	168.884	184.621	6150	1.55	0.63	0.0228
SL1344_ncRNA_121	NONE	NONE	SraC	ncRNA	chromosome	539.804	515.122	527.463	648.228	882.768	765.498	5702	1.55	0.63	0.0131
SL1344_ncRNA_154	NONE	NONE	STnc1560	ncRNA	chromosome	60.983	61.181	61.082	82.245	94.736	88.49	231	1.55	0.63	0.0375
SL1344_ncRNA_32	NONE	NONE	STnc3280	ncRNA	chromosome	30.176	19.601	24.888	29.414	43.336	36.375	63	1.55	0.63	0.292
SL1344_ncRNA_44	NONE	NONE	STnc070	ncRNA	chromosome	610.457	708.36	659.408	931.648	983.695	957.672	3485	1.55	0.63	0.00324
SL1344_0122	SL0122	STM0122	ftsI	CDS	chromosome	189.108	176.252	182.68	238.086	288.718	263.402	11172	1.54	0.62	0.0044
SL1344_0579	SL0579	STM0591	fepG	CDS	chromosome	35.914	34.816	35.365	51.363	50.645	51.004	1211	1.54	0.62	0.00232
SL1344_1309	SL1309	STM1375	ynhG	CDS	chromosome	149.648	143.257	146.452	207.17	215.733	211.452	5081	1.54	0.62	0.00101
SL1344_2843	SL2843	STM2863	sitC	CDS	chromosome	771.869	671.648	721.758	1094.41	990.367	1042.39	21508	1.54	0.62	0.00164
SL1344_3031	SL3031	STM3055	gcvT	CDS	chromosome	108.88	101.059	104.97	147.966	154.756	151.361	3977	1.54	0.62	0.0013
SL1344_4198	SL4198	STM4262	siiF	CDS	chromosome	48.836	28.06	38.448	59.213	51.098	55.156	2737	1.54	0.62	0.0676
SL1344_ncRNA_220	NONE	NONE	STnc3970	ncRNA	chromosome	38.646	56.212	47.429	64.417	71.03	67.724	82	1.54	0.62	0.21
SL1344_ncRNA_226	NONE	NONE	STnc1670	ncRNA	chromosome	438.616	465.866	452.241	773.945	530.539	652.242	1610	1.54	0.62	0.0272
SL1344_ncRNA_241	NONE	NONE	STnc380	ncRNA	chromosome	114.865	145.261	130.063	167.008	207.531	187.269	486	1.54	0.62	0.0372
SL1344_0614	SL0614	STM0626	citB	CDS	chromosome	13.705	11.481	12.593	17.105	19.086	18.096	296	1.53	0.61	0.0347
SL1344_2788	SL2788	STM2804	STM2804	CDS	chromosome	4.697	4.258	4.478	7.052	5.665	6.358	66	1.53	0.61	0.247
SL1344_2872	SL2872	STM2893	invI	CDS	chromosome	271.046	129.307	200.176	323.567	247.26	285.414	3047	1.53	0.61	0.153
SL1344_3869	SL3869	STM3909	ilvC	CDS	chromosome	374.706	403.376	389.041	570.361	540.52	555.44	19749	1.53	0.61	0.00163
SL1344_3951A	NONE	NONE	yshB	CDS	chromosome	390.988	530.35	460.669	681.168	642.063	661.616	1766	1.53	0.61	0.0199
SL1344_ncRNA_202	NONE	NONE	STnc3150	ncRNA	chromosome	29.162	24.453	26.807	32.11	44.401	38.255	301	1.53	0.61	0.0717
SL1344_ncRNA_227	NONE	NONE	STnc4000	ncRNA	chromosome	259.593	218.342	238.968	351.638	331.306	341.472	814	1.53	0.61	0.00883
SL1344_ncRNA_80	NONE	NONE	STnc1760	ncRNA	chromosome	27.167	23.78	25.474	32.421	40.778	36.6	89	1.53	0.61	0.184
SL1344_0359	SL0359	STM0364	foxA	CDS	chromosome	47.698	42.185	44.942	62.946	64.501	63.724	3245	1.52	0.6	0.00302
SL1344_0576	SL0576	STM0588	entF	CDS	chromosome	257.373	209.141	233.257	338.577	323.517	331.047	31035	1.52	0.6	0.00453
SL1344_0585	SL0585	STM0597	entB	CDS	chromosome	215.797	180.94	198.368	298.694	264.967	281.831	5832	1.52	0.6	0.00497
SL1344_0610	SL0610	STM0622	citE	CDS	chromosome	2.19	1.883	2.037	3.1	2.758	2.929	64	1.52	0.6	0.258
SL1344_1234	SL1234	STM1299	gdhA	CDS	chromosome	69.586	59.542	64.564	93.742	89.223	91.482	2969	1.52	0.6	0.00404
SL1344_4463	SL4463	STM4532	cstAb	CDS	chromosome	78.281	61.483	69.882	107.624	91.074	99.349	5151	1.52	0.6	0.0114
SL1344_0085	NONE	NONE	SL1344_0085	CDS	chromosome	2.928	2.323	2.625	2.033	5.426	3.729	6	1.51	0.59	NA
SL1344_0639	SL0639	STM0651	STM0651	CDS	chromosome	24.541	22.923	23.732	32.087	34.971	33.529	718	1.51	0.59	0.0108
SL1344_2585	SL2585	NONE	SL1344_2585	CDS	prophage	254.622	186.307	220.464	285.18	336.529	310.855	1444	1.51	0.59	0.0318
SL1344_2761	SL2761	STM2776	iroE	CDS	chromosome	139.308	104.196	121.752	178.664	164.289	171.476	3883	1.51	0.59	0.0158
SL1344_3990	SL3990	STM4042	STM4042	CDS	chromosome	79.108	66.432	72.77	104.434	100.771	102.602	1638	1.51	0.59	0.00698
SL1344_ncRNA_264	NONE	NONE	STnc1460	ncRNA	chromosome	2917.71	1992.74	2455.22	3624.2	3295.47	3459.83	20084	1.51	0.59	0.0299
SL1344_0781	SL0781	STM0805	moaD	CDS	chromosome	50.378	37.008	43.693	60.551	61.939	61.245	374	1.49	0.58	0.0499
SL1344_0782	SL0782	STM0806	moaE	CDS	chromosome	41.376	33.109	37.242	48.497	56.23	52.364	575	1.49	0.58	0.0323
SL1344_1075	SL1075	STM1138	ycdZ	CDS	chromosome	80.146	89.805	84.976	118.347	120.071	119.209	1371	1.49	0.58	0.00808
SL1344_2369A	NONE	NONE	ypdK	CDS	chromosome	38.646	38.326	38.486	47.716	60.104	53.91	94	1.49	0.58	0.203
SL1344_4055	SL4055	STM4105	metF	CDS	chromosome	89.524	82.015	85.769	130.497	110.67	120.584	2602	1.49	0.58	0.00678
SL1344_ncRNA_124	NONE	NONE	STnc200	ncRNA	chromosome	48.56	37.104	42.832	56.832	63.971	60.401	168	1.49	0.58	0.104
SL1344_ncRNA_159	NONE	NONE	STnc3760	ncRNA	chromosome	42.327	32.851	37.589	46.012	59.452	52.732	161	1.49	0.58	0.139
SL1344_ncRNA_25	NONE	NONE	sRNA1	ncRNA	chromosome	114.182	157.563	135.872	173.243	205.973	189.608	305	1.49	0.58	0.0887
SL1344_0575	SL0575	STM0587	ybdZ	CDS	chromosome	302.817	247.107	274.962	380.792	382.257	381.524	2035	1.48	0.57	0.0117
SL1344_1306	SL1306	STM1372	sufD	CDS	chromosome	317.525	235.5	276.512	388.47	380.742	384.606	11899	1.48	0.57	0.0185
SL1344_1593	SL1593	STM1662	ynaJ	CDS	chromosome	811.57	664.719	738.145	1049.41	1008.98	1029.2	6378	1.48	0.57	0.00761
SL1344_2444A	NONE	NONE	ypfM	CDS	chromosome	2553.87	1691.46	2122.66	3389.95	2506.45	2948.2	4301	1.48	0.57	0.0754
SL1344_2841	SL2841	STM2861	sitA	CDS	chromosome	1690.86	1204.7	1447.78	2063.84	1955.26	2009.55	44899	1.48	0.57	0.0269
SL1344_3989	SL3989	STM4041	STM4041	CDS	chromosome	54.272	47.632	50.952	65.776	75.763	70.769	558	1.48	0.57	0.0299
SL1344_ncRNA_209	NONE	NONE	STnc1820	ncRNA	chromosome	60.145	67.346	63.746	76.789	100.009	88.399	326	1.48	0.57	0.0752
SL1344_ncRNA_67	NONE	NONE	STnc1880	ncRNA	chromosome	215.542	198.611	207.077	278.366	295.985	287.176	679	1.48	0.57	0.0163
SL1344_ncRNA_89	NONE	NONE	STnc2010	ncRNA	chromosome	31.853	29.743	30.798	40.261	45.233	42.747	133	1.48	0.57	0.137
SL1344_0578	SL0578	STM0590	fepC	CDS	chromosome	46.278	35.578	40.928	57.952	55.053	56.502	1096	1.47	0.56	0.0267
SL1344_1505	SL1505	STM1574	smvA	CDS	chromosome	31.868	31.389	31.628	39.269	48.036	43.653	1587	1.47	0.56	0.0202
SL1344_2182	SL2182	STM2205	fruK	CDS	chromosome	99.746	98.48	99.113	137.049	137.536	137.293	2872	1.47	0.56	0.00419
SL1344_2871	SL2871	STM2892	invJ	CDS	chromosome	99.1	46.451	72.775	109.964	90.789	100.376	2473	1.47	0.56	0.197
SL1344_2945	SL2945	STM2964	yqcB	CDS	chromosome	44.026	42.943	43.484	62.696	57.307	60.002	1147	1.47	0.56	0.01
SL1344_3377	SL3377	STM3410	mscL	CDS	chromosome	385.529	369.189	377.359	508.803	530.644	519.724	5258	1.47	0.56	0.00455
SL1344_1311	SL1311	STM1377	lpp	CDS	chromosome	25588.1	23954.5	24771.3	32054.9	35916.1	33985.5	197178	1.46	0.55	0.00702
SL1344_1537	SL1537	STM1607	STM1607	CDS	chromosome	91.85	91.433	91.642	123.811	127.632	125.722	2059	1.46	0.55	0.00712
SL1344_1577	SL1577	STM1647	ldhA	CDS	chromosome	118.866	96.267	107.566	145.427	148.952	147.19	3569	1.46	0.55	0.0151
SL1344_2181	SL2181	STM2204	fruA	CDS	chromosome	74.81	68.453	71.632	98.367	98.139	98.253	4061	1.46	0.55	0.00566
SL1344_2715	NONE	NONE	SL1344_2715	CDS	prophage	59.624	45.563	52.594	66.979	77.194	72.086	969	1.46	0.55	0.0426
SL1344_2794	SL2794	STM2809	proV	CDS	chromosome	177.056	149.035	163.046	216.933	230.459	223.696	6585	1.46	0.55	0.0106
SL1344_2968	SL2968	STM2988	mltA	CDS	chromosome	52.795	54.871	53.833	68.372	79.314	73.843	1986	1.46	0.55	0.0156
SL1344_3574	SL3574	STM3609	yhjE	CDS	chromosome	36.777	36.231	36.504	51.044	49.267	50.156	1623	1.46	0.55	0.0074
SL1344_3692	SL3692	STM3726	mutM	CDS	chromosome	27.768	28.327	28.048	38.107	38.909	38.508	763	1.46	0.55	0.0158
SL1344_ncRNA_128	NONE	NONE	RseX	ncRNA	chromosome	6.102	8.069	7.086	10.454	8.796	9.625	22	1.46	0.55	0.576
SL1344_ncRNA_16	NONE	NONE	SgrS	ncRNA	chromosome	370.47	311.895	341.182	453.975	479.766	466.87	2653	1.46	0.55	0.0134
SL1344_ncRNA_214	NONE	NONE	SraF	ncRNA	chromosome	896.469	1123.14	1009.81	1140.44	1638.04	1389.24	6395	1.46	0.55	0.0748
SL1344_0109A	NONE	NONE	sgrT	CDS	chromosome	653.215	554.637	603.926	808.707	841.109	824.908	2487	1.45	0.54	0.0129
SL1344_0955	SL0955	STM1017	STM2623	CDS	prophage	14.864	11.383	13.124	18.195	17.792	17.994	138	1.45	0.54	0.166
SL1344_1009	SL1009	STM1069	ycbG	CDS	chromosome	97.085	72.422	84.754	115.42	115.162	115.291	1282	1.45	0.54	0.0382
SL1344_1098	SL1098	STM1161	bssS	CDS	chromosome	247.306	225.203	236.255	303.568	341.363	322.466	2041	1.45	0.54	0.0144
SL1344_1495	SL1495	STM1565	rpsV	CDS	chromosome	526.823	416.264	471.544	639.512	642.282	640.897	2266	1.45	0.54	0.0228
SL1344_2368	SL2368	STM2400	STM2400	CDS	chromosome	144.088	146.365	145.226	214.724	181.647	198.185	1181	1.45	0.54	0.0195
SL1344_2563	SL2563	STM2599	gipA	CDS	prophage	110.594	87.457	99.025	140.639	129.78	135.209	4145	1.45	0.54	0.0194
SL1344_2790	SL2790	STM2805	nrdH	CDS	chromosome	566.497	431.869	499.183	659.829	702.32	681.074	4108	1.45	0.54	0.0269
SL1344_4451	SL4451	STM4520	STM4520	CDS	chromosome	10.467	9.227	9.847	15.098	11.814	13.456	47	1.45	0.54	0.401
SL1344_ncRNA_20	NONE	NONE	STnc3250	ncRNA	chromosome	360.47	257.768	309.119	429.923	412.675	421.299	2335	1.45	0.54	0.0413
SL1344_ncRNA_250	NONE	NONE	STnc1860	ncRNA	chromosome	226.876	200.197	213.536	297.298	283.7	290.499	606	1.45	0.54	0.028
SL1344_1280	SL1280	STM1346	ydiE	CDS	chromosome	1331.68	983.17	1157.43	1690.67	1445.76	1568.21	7399	1.44	0.53	0.0416
SL1344_1918	SL1918	STM1990	yedA	CDS	chromosome	7.973	9.488	8.73	11.978	11.536	11.757	267	1.44	0.53	0.0873
SL1344_1983	SL1983	STM2008	STM2008	CDS	prophage	7.044	6.111	6.577	8.753	9.052	8.902	379	1.44	0.53	0.0542
SL1344_2169	SL2169	STM2192	yeiB	CDS	chromosome	34.521	31.899	33.21	43.22	46.438	44.829	1262	1.44	0.53	0.0183
SL1344_2812	SL2812	STM2832	srlA	CDS	chromosome	12.471	9.378	10.924	16.323	13.414	14.869	206	1.44	0.53	0.138
SL1344_2840	SL2840	STM2860	ygbA	CDS	chromosome	122.324	70.209	96.267	125.178	134.258	129.718	1102	1.44	0.53	0.147
SL1344_2975	SL2975	STM2997	comQ	CDS	chromosome	12.822	8.756	10.789	15.26	14.086	14.673	115	1.44	0.53	0.226
SL1344_3026	SL3026	STM3050	yqfB	CDS	chromosome	116.806	93.522	105.164	141.343	142.814	142.078	1091	1.44	0.53	0.0318
SL1344_3817	SL3817	STM3850	yieF	CDS	chromosome	74.584	66.257	70.42	94.229	96.243	95.236	1371	1.44	0.53	0.0161
SL1344_3849	SL3849	STM3882	rbsA	CDS	chromosome	54.826	30.912	42.869	71.183	44.499	57.841	2141	1.44	0.53	0.221
SL1344_ncRNA_137	NONE	NONE	STnc1650	ncRNA	chromosome	21.738	25.906	23.822	31.873	32.332	32.102	114	1.44	0.53	0.206
SL1344_ncRNA_170	NONE	NONE	IsrK	ncRNA	prophage	282.82	279.73	281.275	350.669	409.492	380.081	721	1.44	0.53	0.0369
SL1344_0253	SL0253	STM0258	yafD	CDS	chromosome	82.297	80.19	81.244	108.188	109.622	108.905	2099	1.43	0.52	0.0125
SL1344_0584	SL0584	STM0596	entE	CDS	chromosome	222.51	164.549	193.529	260.229	258.107	259.168	10314	1.43	0.52	0.0399
SL1344_0601	SL0601	STM0613	STM0613	CDS	chromosome	22.418	28.745	25.581	33.743	35.149	34.446	653	1.43	0.52	0.0608
SL1344_0936	SL0936	STM0999	ompF	CDS	chromosome	311.859	235.104	273.481	395.701	340.781	368.241	9907	1.43	0.52	0.0398
SL1344_2176	SL2176	STM2199	cirA	CDS	chromosome	315.669	252.788	284.228	394.267	367.5	380.884	18737	1.43	0.52	0.0232
SL1344_2266	SL2266	STM2297	yfbE	CDS	chromosome	147.093	143.839	145.466	186.041	205.459	195.75	5594	1.43	0.52	0.0122
SL1344_2407	SL2407	STM2444	cysP	CDS	chromosome	156.295	138.808	147.551	211.755	185.671	198.713	4981	1.43	0.52	0.0152
SL1344_2982	SL2982	STM3004	nudH	CDS	chromosome	296.215	259.501	277.858	400.333	348.328	374.331	4898	1.43	0.52	0.0168
SL1344_3844	SL3844	STM3877	asnA	CDS	chromosome	143.804	129.066	136.435	164.124	200.858	182.491	4483	1.43	0.52	0.0336
SL1344_0574	SL0574	STM0586	fes	CDS	chromosome	547.726	417.854	482.79	663.259	623.704	643.482	19349	1.42	0.51	0.036
SL1344_0580	SL0580	STM0592	fepD	CDS	chromosome	132.233	105.092	118.662	159.365	156.462	157.914	3943	1.42	0.51	0.0309
SL1344_0618	SL0618	STM0630	ccrB	CDS	chromosome	93.999	89.161	91.58	125.605	118.057	121.831	1159	1.42	0.51	0.0224
SL1344_0669	SL0669	STM0687	ybfM	CDS	chromosome	31.038	20.72	25.879	39.002	30.004	34.503	1200	1.42	0.51	0.125
SL1344_1016	SL1016	STM1076	mgsA	CDS	chromosome	88.743	70.807	79.775	106.309	106.309	106.309	1208	1.42	0.51	0.0388
SL1344_1095	SL1095	STM1158	yceJ	CDS	chromosome	41.58	36.163	38.871	51.784	52.085	51.934	736	1.42	0.51	0.0345
SL1344_3235	SL3235	STM3262	gatR	CDS	chromosome	45.886	39.349	42.618	58.016	55.448	56.732	1088	1.42	0.51	0.0308
SL1344_3474	SL3474	STM3507	yhgG	CDS	chromosome	339.01	390.807	364.908	438.904	536.133	487.519	2862	1.42	0.51	0.0458
SL1344_3570	SL3570	STM3605	STM3605	CDS	chromosome	1.407	1.431	1.419	2.18	1.588	1.884	17	1.42	0.51	0.671
SL1344_4247	SL4247	STM4310	STM4310	CDS	chromosome	13.181	10.547	11.864	15.287	16.405	15.846	355	1.42	0.51	0.084
SL1344_ncRNA_116	NONE	NONE	STnc3610	ncRNA	chromosome	28.768	31.149	29.959	37.848	42	39.924	352	1.42	0.51	0.0752
SL1344_ncRNA_196	NONE	NONE	STnc290	ncRNA	chromosome	102.241	135.839	119.04	136.921	180.579	158.75	311	1.42	0.51	0.163
SL1344_ncRNA_221	NONE	NONE	ArcZ	ncRNA	chromosome	2109.82	1654.73	1882.28	2533.02	2469.52	2501.27	7315	1.42	0.51	0.0324
SL1344_ncRNA_82	NONE	NONE	STnc1990	ncRNA	chromosome	128.917	123.177	126.047	150.828	185.972	168.4	559	1.42	0.51	0.0655
SL1344_0254	SL0254	STM0259	yafE	CDS	chromosome	50.476	45.998	48.237	66.771	61.354	64.062	1225	1.41	0.5	0.0258
SL1344_0486	SL0486	STM0493	fsr	CDS	chromosome	12.249	12.012	12.131	16.025	16.132	16.078	487	1.41	0.5	0.0486
SL1344_0573	SL0573	STM0585	fepA	CDS	chromosome	270.583	206.569	238.576	332.359	301.423	316.891	17716	1.41	0.5	0.0403
SL1344_0740	SL0740	STM0763	STM0763	CDS	chromosome	40.902	29.479	35.19	49.373	43.779	46.576	1030	1.41	0.5	0.0805
SL1344_1055	SL1055	STM1116	scsD	CDS	chromosome	4.612	3.83	4.221	5.612	5.563	5.588	70	1.41	0.5	0.353
SL1344_2669	SL2669	STM2698	gpE'	CDS	prophage	1.288	1.703	1.496	2.572	1.244	1.908	6	1.41	0.5	NA
SL1344_2796	SL2796	STM2811	proX	CDS	chromosome	62.16	58.49	60.325	82.246	77.998	80.122	1979	1.41	0.5	0.0169
SL1344_4283	SL4283	STM4346	yjeO	CDS	chromosome	71.281	60.673	65.977	86.912	87.544	87.228	683	1.41	0.5	0.0475
SL1344_ncRNA_120	NONE	NONE	STnc3640	ncRNA	chromosome	47.151	35.712	41.432	47.981	61.879	54.93	353	1.41	0.5	0.149
SL1344_ncRNA_188	NONE	NONE	STnc1410	ncRNA	chromosome	106.224	116.165	111.195	149.456	144.331	146.893	668	1.41	0.5	0.0442
SL1344_0358	SL0358	STM0363	STM0363	CDS	chromosome	225.648	182.897	204.272	279.435	257.911	268.673	6720	1.4	0.49	0.0345
SL1344_1141	SL1141	STM1204	fhuE	CDS	chromosome	94.812	66.467	80.64	105.338	106.123	105.731	5730	1.4	0.49	0.0782
SL1344_3030	SL3030	STM3054	gcvH	CDS	chromosome	183.322	199.23	191.276	237.538	266.23	251.884	2446	1.4	0.49	0.0336
SL1344_3816	SL3816	STM3849	yieE	CDS	chromosome	48.052	41.131	44.591	57.063	60.222	58.642	1104	1.4	0.49	0.0403
SL1344_4230	SL4230	STM4293	yjdB	CDS	chromosome	135.473	109.725	122.599	165.435	157.392	161.414	6602	1.4	0.49	0.0324
SL1344_4453	SL4453	STM4522	STM4522	CDS	chromosome	5.285	5.496	5.391	6.901	7.312	7.107	124	1.4	0.49	0.231
SL1344_ncRNA_180	NONE	NONE	STnc3070	ncRNA	chromosome	341.375	252.952	297.164	369.504	413.846	391.675	585	1.4	0.49	0.0985
SL1344_ncRNA_184	NONE	NONE	MicA	ncRNA	chromosome	13456.2	16038.9	14747.6	16555.5	22237.5	19396.5	35791	1.4	0.49	0.0891
SL1344_ncRNA_268	NONE	NONE	STnc880	ncRNA	chromosome	667.258	558.234	612.746	770.9	843.961	807.43	1587	1.4	0.49	0.0405
SL1344_0480	SL0480	STM0487	htpG	CDS	chromosome	206.484	159.436	182.96	234.335	242.8	238.567	11175	1.39	0.48	0.0509
SL1344_1255	SL1255	STM1320	ydjN	CDS	chromosome	141.175	106.168	123.672	165.941	157.606	161.774	5616	1.39	0.48	0.0569
SL1344_1663	SL1663	STM1732	ompW	CDS	chromosome	20.926	19.193	20.06	26.798	25.828	26.313	419	1.39	0.48	0.0698
SL1344_1682	SL1682	STM1751	hns	CDS	chromosome	9182.02	7492.41	8337.21	10775.6	11062.7	10919.1	112735	1.39	0.48	0.0322
SL1344_1875	SL1875	STM1945	pgsA	CDS	chromosome	149.235	118.957	134.096	185.341	164.553	174.947	2398	1.39	0.48	0.0544
SL1344_2198	SL2198	STM2221	bcr	CDS	chromosome	20.653	20.488	20.57	25.139	28.504	26.822	799	1.39	0.48	0.056
SL1344_2610	SL2610	STM2646	yfiD	CDS	chromosome	22.242	16.235	19.239	24.604	25.881	25.242	241	1.39	0.48	0.17
SL1344_2713	NONE	NONE	SL1344_2713	CDS	prophage	58.914	45.79	52.352	64.627	72.019	68.323	2898	1.39	0.48	0.0623
SL1344_3745	SL3745	STM3779	STM3779	CDS	chromosome	15.172	13.343	14.258	17.198	20.007	18.602	125	1.39	0.48	0.256
SL1344_3759	SL3759	STM3793	STM3793	CDS	chromosome	14.959	11.374	13.166	19.642	14.89	17.266	396	1.39	0.48	0.153
SL1344_4196	SL4196	STM4260	siiD	CDS	chromosome	199.309	81.19	140.25	206.46	159.347	182.904	5826	1.39	0.48	0.71
SL1344_4208	SL4208	STM4272	STM4272	CDS	chromosome	4.089	3.777	3.933	5.465	4.844	5.155	89	1.39	0.48	0.319
SL1344_ncRNA_111	NONE	NONE	STnc2030	ncRNA	chromosome	4.74	12.534	8.637	9.369	12.107	10.738	14	1.39	0.48	0.743
SL1344_ncRNA_193	NONE	NONE	STnc3830	ncRNA	chromosome	48.728	49.991	49.359	69.727	59.04	64.384	148	1.39	0.48	0.216
SL1344_ncRNA_256	NONE	NONE	STnc3120	ncRNA	chromosome	18.472	21.533	20.003	22.62	29.469	26.044	104	1.39	0.48	0.323
SL1344_ncRNA_278	NONE	NONE	IsrQ	ncRNA	chromosome	0.69	1.521	1.105	1.757	1.066	1.412	6	1.39	0.48	NA
SL1344_ncRNA_280	NONE	NONE	STnc4130	ncRNA	chromosome	18.306	17.146	17.726	24.898	21.991	23.444	44	1.39	0.48	0.486
SL1344_ncRNA_62	NONE	NONE	STnc4200	ncRNA	prophage	263.116	344.935	304.025	357.426	436.975	397.201	1192	1.39	0.48	0.116
SL1344_ncRNA_90	NONE	NONE	STnc3570	ncRNA	chromosome	82.384	90.422	86.403	96.754	129.029	112.892	471	1.39	0.48	0.136
SL1344_0034	SL0034	STM0033	STM0033	CDS	chromosome	7.228	6.534	6.881	8.964	8.904	8.934	352	1.39	0.47	0.0965
SL1344_0148	SL0148	STM0148	STM0148	CDS	chromosome	4.978	4.138	4.558	5.814	6.041	5.928	141	1.39	0.47	0.236
SL1344_0442	SL0442	STM0448	clpP	CDS	chromosome	521.848	471.705	496.776	659.442	625.972	642.707	10053	1.39	0.47	0.0249
SL1344_0449	SL0449	STM0455	ybaX	CDS	chromosome	76.46	84.728	80.594	98.03	111.574	104.802	1826	1.39	0.47	0.0519
SL1344_0609	SL0609	STM0621	citF	CDS	chromosome	1.894	1.586	1.74	2.43	2.126	2.278	87	1.39	0.47	0.345
SL1344_1502	SL1502	STM1571	yddG	CDS	chromosome	3.373	2.602	2.987	3.969	3.798	3.883	80	1.39	0.47	0.368
SL1344_1912	SL1912	STM1983	dsrB	CDS	chromosome	342.267	352.469	347.368	477.899	424.712	451.306	2202	1.39	0.47	0.0345
SL1344_2654	SL2654	STM2681	grpE	CDS	chromosome	512.994	433.108	473.051	590.355	640.17	615.263	9097	1.39	0.47	0.0367
SL1344_2780	SL2780	STM2796	yqaE	CDS	chromosome	294.343	270.613	282.478	363.275	371.087	367.181	1461	1.39	0.47	0.0342
SL1344_3643	SL3643	STM3678	STM3678	CDS	chromosome	7.436	6.513	6.974	9.67	8.522	9.096	185	1.39	0.47	0.182
SL1344_3686	SL3686	STM3720	yibR	CDS	chromosome	99.506	97.835	98.67	120.266	136.15	128.208	751	1.39	0.47	0.0614
SL1344_4195	SL4195	STM4259	siiC	CDS	chromosome	132.685	57.005	94.845	141.584	103.043	122.314	4043	1.39	0.47	0.711
SL1344_4197	SL4197	STM4261	siiE	CDS	chromosome	76.39	42.009	59.2	84.606	68.388	76.497	31950	1.39	0.47	0.238
SL1344_4201	SL4201	STM4265	soxS	CDS	chromosome	133.592	117.659	125.626	152.096	174.186	163.141	1323	1.39	0.47	0.056
SL1344_ncRNA_117	NONE	NONE	STnc3620	ncRNA	chromosome	9.662	5.11	7.386	9.73	9.7	9.715	19	1.39	0.47	0.682
SL1344_ncRNA_201	NONE	NONE	STnc750	ncRNA	chromosome	259.668	255.507	257.587	293.888	376.579	335.234	747	1.39	0.47	0.0953
SL1344_ncRNA_50	NONE	NONE	sRNA9	ncRNA	chromosome	488.874	401.998	445.436	527.416	627.235	577.326	868	1.39	0.47	0.0899
SL1344_0582	SL0582	STM0594	fepB	CDS	chromosome	162.217	143.052	152.635	208.47	185.679	197.074	4731	1.38	0.46	0.0375
SL1344_0602	SL0602	STM0614	ybdQ	CDS	chromosome	754.817	589.155	671.986	890.054	837.598	863.826	9311	1.38	0.46	0.0618
SL1344_1263	SL1263	STM1328	lpxR	CDS	chromosome	308.586	194.851	251.719	358.181	289.851	324.016	7804	1.38	0.46	0.179
SL1344_1323	SL1323	STM1389	orf319	CDS	chromosome	79.466	69.679	74.572	96.738	95.037	95.888	2314	1.38	0.46	0.0398
SL1344_1446	SL1446	STM1516	ydeE	CDS	chromosome	12.85	11.571	12.21	16.199	15.375	15.787	470	1.38	0.46	0.08
SL1344_1470	SL1470	STM1541	STM1541	CDS	chromosome	116.341	103.724	110.032	145.426	138.342	141.884	2393	1.38	0.46	0.036
SL1344_1521	SL1521	STM1590	yncA	CDS	chromosome	43.552	32.879	38.215	50.69	48.295	49.492	640	1.38	0.46	0.104
SL1344_1852	SL1852	STM1917	cheB	CDS	chromosome	29.132	22.582	25.857	32.145	34.35	33.248	877	1.38	0.46	0.0958
SL1344_2613	SL2613	STM2649	trxC	CDS	chromosome	110.142	87.724	98.933	120.463	133.946	127.204	1343	1.38	0.46	0.0808
SL1344_2624	SL2624	STM2665	yfiA	CDS	chromosome	8167.97	4348.22	6258.1	9472	6685.16	8078.58	68575	1.38	0.46	0.285
SL1344_3134	SL3134	STM3160	STM3160	CDS	chromosome	646.937	541.334	594.136	714.763	812.172	763.468	2880	1.38	0.46	0.0632
SL1344_3169	SL3169	STM3196	yqiC	CDS	chromosome	190.268	186.861	188.565	250.332	234.479	242.406	1828	1.38	0.46	0.0368
SL1344_3380	SL3380	STM3413	yhdN	CDS	chromosome	118.033	108.158	113.096	159.188	131.713	145.45	1348	1.38	0.46	0.0672
SL1344_3479	SL3479	STM3512	gntT	CDS	chromosome	12.791	12.04	12.416	17.682	14.323	16.002	510	1.38	0.46	0.105
SL1344_3671	SL3671	STM3705	yibP	CDS	chromosome	47.405	46.664	47.035	53.336	68.127	60.731	1958	1.38	0.46	0.0792
SL1344_4111	SL4111	STM4172	zraP	CDS	chromosome	12.797	11.991	12.394	18.188	13.81	15.999	183	1.38	0.46	0.229
SL1344_4158	SL4158	STM4222	yjbE	CDS	chromosome	24.492	25.656	25.074	32.308	32.547	32.427	198	1.38	0.46	0.173
SL1344_ncRNA_135	NONE	NONE	STnc1530	ncRNA	chromosome	11.29	4.019	7.654	11.158	9.054	10.106	22	1.38	0.46	0.681
SL1344_ncRNA_228	NONE	NONE	STnc1590	ncRNA	chromosome	1123.56	984.994	1054.28	1305.99	1417.45	1361.72	6082	1.38	0.46	0.0369
SL1344_ncRNA_30	NONE	NONE	STnc3270	ncRNA	chromosome	28.661	25.34	27.001	33.775	36	34.888	70	1.38	0.46	0.399
SL1344_0114	SL0114	NONE	leuL	CDS	chromosome	4419.44	5829.67	5124.56	6078.91	7069.06	6573.99	14409	1.37	0.45	0.116
SL1344_1416	SL1416	STM1486	ynfM	CDS	chromosome	22.004	20.009	21.007	25.15	28.678	26.914	850	1.37	0.45	0.0778
SL1344_1580	SL1580	STM1650	STM1650	CDS	chromosome	37.873	28.276	33.074	39.992	44.767	42.38	320	1.37	0.45	0.184
SL1344_1650	SL1650	STM1718	btuR	CDS	chromosome	39.791	40.25	40.02	49.775	52.417	51.096	762	1.37	0.45	0.0689
SL1344_1855	SL1855	STM1920	cheW	CDS	chromosome	124.872	98.502	111.687	133.936	150.881	142.409	1811	1.37	0.45	0.0924
SL1344_1990	SL1990	STM2013	yeeO	CDS	chromosome	17.017	17.98	17.498	21.244	23.438	22.341	822	1.37	0.45	0.0763
SL1344_2282	SL2282	STM2313	elaC	CDS	chromosome	22.354	22.322	22.338	28.712	28.284	28.498	660	1.37	0.45	0.0717
SL1344_2327	SL2327	STM2358	STM2358	CDS	chromosome	7.071	6.503	6.787	8.655	8.705	8.68	241	1.37	0.45	0.162
SL1344_2618	SL2618	STM2654	kgtP	CDS	chromosome	16.741	15.739	16.24	20.697	20.905	20.801	682	1.37	0.45	0.0675
SL1344_2797	SL2797	STM2812	STM2812	CDS	chromosome	10.567	10.824	10.695	14.406	13.046	13.726	409	1.37	0.45	0.101
SL1344_3108	SL3108	STM3134	exuT	CDS	chromosome	52.772	46.128	49.45	71.287	55.458	63.373	2080	1.37	0.45	0.088
SL1344_3112	SL3112	STM3138	STM3138	CDS	chromosome	273.844	155.427	214.635	295.043	252.623	273.833	7302	1.37	0.45	0.24
SL1344_3133	SL3133	STM3159	exbB	CDS	chromosome	741.061	600.459	670.76	819.84	890.69	855.265	15856	1.37	0.45	0.0635
SL1344_3163	SL3163	STM3189	ygiD	CDS	chromosome	36.832	34.621	35.727	47.318	44.067	45.692	956	1.37	0.45	0.057
SL1344_3741	SL3741	STM3776	nepI	CDS	chromosome	11.306	9.723	10.514	12.959	13.909	13.434	404	1.37	0.45	0.123
SL1344_3861	SL3861	STM3901	ilvG	CDS	chromosome	80.472	79.476	79.974	104.494	99.881	102.188	4242	1.37	0.45	0.0324
SL1344_3871	NONE	NONE	SL1344_3871	CDS	chromosome	10.271	8.057	9.164	12.09	12.099	12.094	34	1.37	0.45	0.575
SL1344_3919	SL3919	STM3965	metE	CDS	chromosome	52.33	54.17	53.25	73.139	63.313	68.226	3890	1.37	0.45	0.0453
SL1344_4354A	SL4354A	STM4422	STM4422	CDS	chromosome	2.296	2.867	2.582	2.968	3.497	3.232	25	1.37	0.45	0.645
SL1344_ncRNA_151	NONE	NONE	MicF	ncRNA	chromosome	307.092	429.691	368.391	435.797	508.963	472.38	1107	1.37	0.45	0.164
SL1344_ncRNA_245	NONE	NONE	STnc2110	ncRNA	chromosome	141.364	96.824	119.094	143.149	162.575	152.862	219	1.37	0.45	0.252
SL1344_ncRNA_95	NONE	NONE	RydB	ncRNA	chromosome	82.637	75.565	79.101	96.512	106.361	101.436	240	1.37	0.45	0.171
SL1344_0013	SL0013	STM0013	dnaJ	CDS	chromosome	147.262	158.706	152.984	190.985	198.742	194.863	5609	1.36	0.44	0.0423
SL1344_0247	SL0247	STM0246	yaeE	CDS	chromosome	68.044	62.939	65.492	89.715	77.076	83.396	1376	1.36	0.44	0.0676
SL1344_0257	SL0257	STM0262	yafS	CDS	chromosome	31.484	23.042	27.263	34.859	34.385	34.622	632	1.36	0.44	0.148
SL1344_0502	SL0502	STM0509	STM0509	CDS	chromosome	15.472	14.645	15.058	19.172	19.186	19.179	549	1.36	0.44	0.084
SL1344_0777	SL0777	STM0801	ybhK	CDS	chromosome	15.135	13.267	14.201	18.012	18.058	18.035	414	1.36	0.44	0.12
SL1344_0935	SL0935	STM0998	aspC	CDS	chromosome	186.384	158.882	172.633	215.31	224.073	219.692	6605	1.36	0.44	0.0494
SL1344_1637	SL1637	STM1705	osmB	CDS	chromosome	112.939	112.936	112.938	138.247	148.678	143.463	794	1.36	0.44	0.0752
SL1344_1670	SL1670	STM1739	cls	CDS	chromosome	16.651	15.163	15.907	19.813	20.55	20.182	746	1.36	0.44	0.0796
SL1344_1697	SL1697	STM1769	ychN	CDS	chromosome	136.899	111.153	124.026	165.213	149.223	157.218	1407	1.36	0.44	0.0869
SL1344_2057	SL2057	STM2080	udg	CDS	chromosome	259.959	229.847	244.903	298.925	321.182	310.054	9156	1.36	0.44	0.0497
SL1344_2730	SL2730	STM2746	STM2746	CDS	chromosome	95.186	66.981	81.084	94.276	111.092	102.684	3335	1.36	0.44	0.157
SL1344_3156	SL3156	STM3182	yqiA	CDS	chromosome	114.478	140.617	127.547	155.094	169.248	162.171	2386	1.36	0.44	0.0939
SL1344_3161	SL3161	STM3187	ygiB	CDS	chromosome	544.497	431.396	487.946	659.29	582.215	620.753	10526	1.36	0.44	0.0756
SL1344_3187	SL3187	STM3214	yqjH	CDS	chromosome	79.154	70.264	74.709	88.595	100.687	94.641	1839	1.36	0.44	0.0738
SL1344_3624	SL3624	STM3659	yiaB	CDS	chromosome	14.192	14.868	14.53	20.396	16.44	18.418	165	1.36	0.44	0.267
SL1344_3761	SL3761	STM3795	ilvN	CDS	chromosome	74.836	64.974	69.905	93.757	83.791	88.774	653	1.36	0.44	0.0987
SL1344_3938	SL3938	STM3985	yigZ	CDS	chromosome	56.524	57.167	56.846	68.301	76.31	72.305	1124	1.36	0.44	0.0703
SL1344_4125	SL4125	STM4190	pepE	CDS	chromosome	14.45	15.775	15.113	20.928	17.388	19.158	334	1.36	0.44	0.166
SL1344_ncRNA_10	NONE	NONE	STnc3230	ncRNA	chromosome	30.093	36.022	33.057	37.841	45.745	41.793	129	1.36	0.44	0.328
SL1344_ncRNA_215	NONE	NONE	STnc310	ncRNA	chromosome	20.907	32.671	26.789	24.64	43.055	33.847	52	1.36	0.44	0.569
SL1344_0279	SL0279	STM0284	sciR	CDS	chromosome	1.7	1.005	1.352	1.864	1.554	1.709	18	1.35	0.43	0.719
SL1344_0377	SL0377	STM0382	STM0382	CDS	chromosome	7.27	6.493	6.882	8.105	9.259	8.682	267	1.35	0.43	0.198
SL1344_0451	SL0451	STM0457	cof	CDS	chromosome	24.49	15.443	19.966	26.759	23.704	25.232	523	1.35	0.43	0.248
SL1344_0583	SL0583	STM0595	entC	CDS	chromosome	249.787	193.108	221.447	289.608	268.361	278.985	8313	1.35	0.43	0.0914
SL1344_0755	SL0755	STM0778	modF	CDS	chromosome	67.919	61.973	64.946	82.067	81.325	81.696	3059	1.35	0.43	0.051
SL1344_0824	SL0824	STM0848	yliA	CDS	chromosome	39.255	38.613	38.934	47.286	50.961	49.124	2331	1.35	0.43	0.0555
SL1344_1061	SL1061	STM1123	STM1123	CDS	chromosome	47.527	39.487	43.507	54.833	55.092	54.962	551	1.35	0.43	0.119
SL1344_1535	SL1535	STM1605	ydcN	CDS	chromosome	38.502	32.64	35.571	44.884	45.239	45.061	612	1.35	0.43	0.102
SL1344_1620	SL1620	STM1690	pspA	CDS	chromosome	771.884	618.64	695.262	841.163	915.503	878.333	14880	1.35	0.43	0.0781
SL1344_1656	SL1656	STM1725	trpC	CDS	chromosome	40.182	44.465	42.324	54.629	51.893	53.261	1837	1.35	0.43	0.0697
SL1344_1740	SL1740	STM1812	ycgM	CDS	chromosome	81.186	75.994	78.59	96.544	102.354	99.449	1662	1.35	0.43	0.0566
SL1344_2098	SL2098	STM2121	dcd	CDS	chromosome	67.83	71.516	69.673	88.846	87.508	88.177	1299	1.35	0.43	0.0607
SL1344_2157	SL2157	STM2180	STM2180	CDS	chromosome	32.609	28.615	30.612	40.039	37.232	38.636	890	1.35	0.43	0.0835
SL1344_2250	SL2250	STM2281	STM2281	CDS	chromosome	55.485	42.614	49.049	72.918	50.895	61.907	1377	1.35	0.43	0.205
SL1344_2263	SL2263	STM2294	yfaZ	CDS	chromosome	35.238	38.484	36.861	45.681	47.32	46.501	668	1.35	0.43	0.0971
SL1344_2267	SL2267	STM2298	pmrF	CDS	chromosome	213.418	212.351	212.885	272.06	263.749	267.904	6688	1.35	0.43	0.0407
SL1344_2302	SL2302	STM2333	yfbS	CDS	chromosome	48.102	44.612	46.357	58.97	57.876	58.423	2706	1.35	0.43	0.0487
SL1344_2313	SL2313	STM2344	STM2344	CDS	chromosome	187.138	147.204	167.171	229.414	193.452	211.433	2374	1.35	0.43	0.108
SL1344_2878	SL2878	STM2899	invF	CDS	chromosome	348.439	173.713	261.076	355.461	301.862	328.662	5417	1.35	0.43	0.338
SL1344_2879	SL2879	STM2900	invH	CDS	chromosome	298.464	165.389	231.927	328.554	257.108	292.831	3287	1.35	0.43	0.294
SL1344_3612	SL3612	STM3646	yiaE	CDS	chromosome	50.934	42.296	46.615	55.746	62.046	58.896	1454	1.35	0.43	0.0914
SL1344_3762	SL3762	STM3796	ilvB	CDS	chromosome	56.505	58.181	57.343	72.711	71.864	72.287	3096	1.35	0.43	0.0474
SL1344_3776	SL3776	STM3809	hslT	CDS	chromosome	1706.05	1422.32	1564.18	1973.42	1974.01	1973.71	21000	1.35	0.43	0.0579
SL1344_3922	SL3922	STM3968	udp	CDS	chromosome	72.221	66.928	69.574	96.302	79.86	88.081	1697	1.35	0.43	0.0782
SL1344_ncRNA_175	NONE	NONE	sRNA3	ncRNA	chromosome	921.794	978.844	950.319	1143.65	1260.41	1202.03	4323	1.35	0.43	0.057
SL1344_ncRNA_203	NONE	NONE	STnc3850	ncRNA	chromosome	18.065	16.328	17.196	19.535	23.84	21.688	93	1.35	0.43	0.394
SL1344_ncRNA_225	NONE	NONE	STnc3990	ncRNA	chromosome	91.555	77.869	84.712	105.125	109.075	107.1	455	1.35	0.43	0.129
SL1344_ncRNA_57	NONE	NONE	RybB	ncRNA	chromosome	3297.16	3921.87	3609.51	3921.77	5177.86	4549.81	9124	1.35	0.43	0.153
SL1344_0012	SL0012	STM0012	dnaK	CDS	chromosome	499.961	416.808	458.384	582.503	564.044	573.274	27943	1.34	0.42	0.0681
SL1344_0852	SL0852	STM0875	rimK	CDS	chromosome	42.626	40.406	41.516	54.394	49.477	51.935	1192	1.34	0.42	0.0782
SL1344_1367	SL1367	STM1435	gloA	CDS	chromosome	166.993	150.674	158.834	199.593	197.282	198.438	2060	1.34	0.42	0.0663
SL1344_1457	SL1457	STM1527	STM1527	CDS	chromosome	52.88	43.897	48.388	55.5	66.115	60.807	1413	1.34	0.42	0.121
SL1344_1668	SL1668	STM1737	tonB	CDS	chromosome	138.734	114.75	126.742	162.884	155.528	159.206	2945	1.34	0.42	0.0754
SL1344_1681	SL1681	STM1750	tdk	CDS	chromosome	98.867	74.916	86.892	108.926	108.416	108.671	1707	1.34	0.42	0.125
SL1344_2455	SL2455	STM2492	STM2492	CDS	chromosome	5.725	6.309	6.017	7.29	7.738	7.514	46	1.34	0.42	0.548
SL1344_2659	SL2659	STM2687	yfjG	CDS	chromosome	278.193	244.917	261.555	319.143	334.771	326.957	3793	1.34	0.42	0.0664
SL1344_2707	NONE	NONE	apl	CDS	prophage	0.466	1.847	1.157	1.725	1.079	1.402	9	1.34	0.42	NA
SL1344_3088	SL3088	STM3113	nupG	CDS	chromosome	44.518	31.75	38.134	57.866	37.775	47.82	1525	1.34	0.42	0.273
SL1344_3601	SL3601	STM3636	lpfE	CDS	chromosome	6.038	4.984	5.511	7.32	6.585	6.953	93	1.34	0.42	0.392
SL1344_4264	SL4264	STM4327	fxsA	CDS	chromosome	197.126	172.319	184.722	220.862	243.153	232.007	3040	1.34	0.42	0.0726
SL1344_4417	SL4417	STM4488	STM4488	CDS	chromosome	1.431	2.65	2.04	2.485	2.542	2.513	17	1.34	0.42	0.739
SL1344_4454	SL4454	STM4523	symE	CDS	chromosome	6.963	5.064	6.014	7.093	8.066	7.58	64	1.34	0.42	0.492
SL1344_4481	SL4481	STM4550	fhuF	CDS	chromosome	434.072	333.357	383.715	520.923	438.554	479.738	9620	1.34	0.42	0.127
SL1344_ncRNA_163	NONE	NONE	STnc1380	ncRNA	prophage	69.904	92.809	81.356	107.165	95.898	101.531	176	1.34	0.42	0.314
SL1344_ncRNA_73	NONE	NONE	STnc1090	ncRNA	chromosome	76.716	131.186	103.951	136.206	123.388	129.797	222	1.34	0.42	0.365
SL1344_0030	SL0030	STM0029	STM0029	CDS	chromosome	0.429	0.795	0.612	0.835	0.663	0.749	9	1.33	0.41	NA
SL1344_0661	SL0661	STM0672	STM0672	CDS	chromosome	26.1	24.397	25.248	31.78	31.036	31.408	461	1.33	0.41	0.139
SL1344_0914	SL0914	STM0977	serC	CDS	chromosome	178.468	165.082	171.775	211.668	216.778	214.223	5941	1.33	0.41	0.0547
SL1344_1000	SL1000	STM1060	STM1060	CDS	chromosome	22.282	23.985	23.133	28.219	29.226	28.722	814	1.33	0.41	0.11
SL1344_1010	SL1010	STM1070	ompA	CDS	chromosome	849.703	913.468	881.585	1120.09	1071.91	1096	29437	1.33	0.41	0.0602
SL1344_1246	SL1246	STM1311	osmE	CDS	chromosome	654.951	604.999	629.975	855.521	714.003	784.762	6835	1.33	0.41	0.0822
SL1344_1371	SL1371	STM1439	ydhF	CDS	chromosome	48.082	43.126	45.604	59.785	54.066	56.926	1299	1.33	0.41	0.0858
SL1344_1729	SL1729	STM1801	cvrA	CDS	chromosome	109.119	88.912	99.016	129.837	117.072	123.454	5449	1.33	0.41	0.0924
SL1344_1734	SL1734	STM1806	nhaB	CDS	chromosome	35.444	30.099	32.772	43.64	37.745	40.692	1603	1.33	0.41	0.113
SL1344_1741	SL1741	STM1813	ycgL	CDS	chromosome	214.527	194.354	204.44	248.738	258.788	253.763	2156	1.33	0.41	0.0754
SL1344_1940	SL1940	NONE	SL1344_1940	CDS	prophage	13.261	14.243	13.752	16.54	17.681	17.111	156	1.33	0.41	0.299
SL1344_1968	SL1968	NONE	SL1344_1968	CDS	prophage	22.756	22.135	22.446	27.249	28.633	27.941	421	1.33	0.41	0.149
SL1344_2184	SL2184	STM2207	setB	CDS	chromosome	3.76	3.113	3.436	4.36	4.217	4.288	129	1.33	0.41	0.345
SL1344_2732	SL2732	STM2748	STM2748	CDS	chromosome	145.023	107.647	126.335	176.262	139.07	157.666	1167	1.33	0.41	0.193
SL1344_3198	SL3198	STM3225	ygjU	CDS	chromosome	155.081	141.647	148.364	205.109	163.63	184.37	5851	1.33	0.41	0.108
SL1344_3225	SL3225	STM3252	agaR	CDS	chromosome	25.417	20.006	22.712	28.047	28.449	28.248	600	1.33	0.41	0.159
SL1344_3534	SL3534	STM3569	ftsX	CDS	chromosome	70.266	81.249	75.757	93.37	95.865	94.618	2545	1.33	0.41	0.0873
SL1344_3569	SL3569	STM3604	STM3604	CDS	chromosome	44.309	30.372	37.34	50.794	42.383	46.588	1884	1.33	0.41	0.203
SL1344_4009	SL4009	STM4060	cpxP	CDS	chromosome	1849.77	1664.98	1757.38	2065.7	2316.59	2191.15	27965	1.33	0.41	0.071
SL1344_4041	SL4041	STM4092	hslV	CDS	chromosome	200.982	189.152	195.067	242.525	244.406	243.466	3292	1.33	0.41	0.0562
SL1344_4194	SL4194	STM4258	siiB	CDS	chromosome	127.485	53.769	90.627	130.405	95.12	112.762	3982	1.33	0.41	0.756
SL1344_ncRNA_101	NONE	NONE	MgrR	ncRNA	chromosome	4127.34	2920.52	3523.93	4184.95	4600.6	4392.77	11072	1.33	0.41	0.161
SL1344_ncRNA_119	NONE	NONE	STnc1130	ncRNA	chromosome	60.847	61.612	61.23	76.334	76.411	76.372	274	1.33	0.41	0.192
SL1344_ncRNA_153	NONE	NONE	STnc1550	ncRNA	chromosome	98.521	90.687	94.604	120.026	116.226	118.126	427	1.33	0.41	0.141
SL1344_ncRNA_21	NONE	NONE	STnc1510	ncRNA	chromosome	24.901	29.502	27.201	26.564	40.613	33.588	83	1.33	0.41	0.493
SL1344_ncRNA_91	NONE	NONE	STnc3460	ncRNA	chromosome	66.364	62.62	64.492	77.441	83.541	80.491	250	1.33	0.41	0.216
SL1344_0426	SL0426	STM0432	phnX	CDS	chromosome	5.966	5.751	5.859	7.049	7.507	7.278	151	1.32	0.4	0.32
SL1344_0497	SL0497	STM0504	ybbN	CDS	chromosome	135.736	109.494	122.615	157.056	145.314	151.185	3306	1.32	0.4	0.116
SL1344_0621	SL0621	STM0633	lipA	CDS	chromosome	92.175	78.768	85.471	103.278	107.608	105.443	2606	1.32	0.4	0.0957
SL1344_0823	SL0823	STM0847	ybiK	CDS	chromosome	56.185	54.817	55.501	67.386	69.717	68.552	1652	1.32	0.4	0.0809
SL1344_0949	SL0949	STM1011	STM1011	CDS	prophage	2.887	0.734	1.81	2.52	2.287	2.404	16	1.32	0.4	0.783
SL1344_1231	SL1231	STM1296	ydjA	CDS	chromosome	123.43	120.903	122.167	156.229	146.141	151.185	2132	1.32	0.4	0.0733
SL1344_1699	SL1699	STM1771	chaA	CDS	chromosome	293.69	230.212	261.951	325.572	321.569	323.571	9106	1.32	0.4	0.114
SL1344_1896	SL1896	STM1967	STM1967	CDS	chromosome	45.537	31.559	38.548	50.213	45.577	47.895	472	1.32	0.4	0.24
SL1344_1899	SL1899	STM1970	fliG	CDS	chromosome	73.199	50.845	62.022	78.487	75.001	76.744	1951	1.32	0.4	0.191
SL1344_2048	SL2048	STM2071	hisG	CDS	chromosome	72.698	69.753	71.226	85.562	90.711	88.136	2027	1.32	0.4	0.0781
SL1344_2307	SL2307	STM2338	pta	CDS	chromosome	123.109	108.075	115.592	149.794	135.915	142.854	7831	1.32	0.4	0.0785
SL1344_2308	SL2308	STM2339	yfcC	CDS	chromosome	3.608	3.494	3.551	4.553	4.238	4.396	171	1.32	0.4	0.29
SL1344_2611	SL2611	STM2647	ung	CDS	chromosome	96.84	87.687	92.263	110.824	117.908	114.366	2015	1.32	0.4	0.082
SL1344_2717	NONE	NONE	SL1344_2717	CDS	prophage	1.034	0.421	0.728	0.994	0.675	0.835	5	1.32	0.4	NA
SL1344_3085	SL3085	STM3110	mutY	CDS	chromosome	51.565	41.662	46.614	57.708	57.124	57.416	1547	1.32	0.4	0.127
SL1344_3203	SL3203	STM3231	yqjK	CDS	chromosome	80.642	71.712	76.177	91.616	96.398	94.007	721	1.32	0.4	0.131
SL1344_3942	SL3942	STM3994	mobA	CDS	chromosome	53.213	47.389	50.301	67.147	57.343	62.245	930	1.32	0.4	0.13
SL1344_4057	SL4057	STM4107	yijF	CDS	chromosome	6.255	8.026	7.14	9.291	8.274	8.782	140	1.32	0.4	0.365
SL1344_ncRNA_219	NONE	NONE	STnc3960	ncRNA	chromosome	10.693	8.434	9.563	10.163	13.329	11.746	31	1.32	0.4	0.661
SLP1_0033	NONE	PSLT076	traY	CDS	plasmid	53.334	42.425	47.88	58.823	59.643	59.233	486	1.32	0.4	0.182
SL1344_0121	SL0121	STM0121	ftsL	CDS	chromosome	312.232	301.303	306.768	371.44	383.618	377.529	3540	1.31	0.39	0.073
SL1344_0172	SL0172	STM0171	yadF	CDS	chromosome	577.07	552.944	565.007	676.64	708.394	692.517	11783	1.31	0.39	0.0724
SL1344_0613	SL0613	STM0625	citA	CDS	chromosome	17.637	15.958	16.798	20.235	21.037	20.636	879	1.31	0.39	0.122
SL1344_0863	SL0863	STM0887	artJ	CDS	chromosome	122.063	95.361	108.712	135.376	131.977	133.677	2506	1.31	0.39	0.136
SL1344_1189	SL1189	STM1253	STM1253	CDS	chromosome	94.396	87.671	91.034	115.904	107.126	111.515	1519	1.31	0.39	0.102
SL1344_1209	SL1209	NONE	SL1344_1209	CDS	chromosome	74.176	59.756	66.966	90.478	74.13	82.304	392	1.31	0.39	0.247
SL1344_1459	SL1459	STM1530	STM1530	CDS	chromosome	6.669	5.326	5.997	7.601	7.234	7.418	193	1.31	0.39	0.306
SL1344_1480	SL1480	STM1551	STM1551	CDS	chromosome	486.802	394.24	440.521	515.683	564.172	539.928	3449	1.31	0.39	0.134
SL1344_1659	SL1659	STM1728	yciG	CDS	chromosome	25.975	28.483	27.229	34.614	31.965	33.289	157	1.31	0.39	0.34
SL1344_1738	SL1738	STM1810	STM1810	CDS	chromosome	109.218	97.389	103.304	130.702	123.488	127.095	449	1.31	0.39	0.172
SL1344_1752	SL1752	STM1823	yoaH	CDS	chromosome	316.469	259.482	287.976	360.408	345.203	352.806	1629	1.31	0.39	0.131
SL1344_1755	SL1755	STM1826	sdaA	CDS	chromosome	78.991	79.441	79.216	96.567	97.777	97.172	3403	1.31	0.39	0.0769
SL1344_1808	SL1808	STM1874	STM1874	CDS	chromosome	76.962	78.752	77.857	95.029	95.547	95.288	2143	1.31	0.39	0.0888
SL1344_2644	NONE	NONE	SL1344_2644	CDS	chromosome	105.241	83.614	94.428	132.608	100.044	116.326	2053	1.31	0.39	0.201
SL1344_2967	SL2967	STM2987	ygdL	CDS	chromosome	61.92	62.373	62.147	72.839	79.475	76.157	1578	1.31	0.39	0.108
SL1344_3069	SL3069	STM3094	yggJ	CDS	chromosome	43.601	45.402	44.502	55.092	54.371	54.731	1094	1.31	0.39	0.104
SL1344_3606	SL3606	STM3640	lpfA	CDS	chromosome	1.943	1.332	1.638	1.999	2.056	2.027	28	1.31	0.39	0.683
SL1344_4170	SL4170	STM4233	ubiC	CDS	chromosome	153.654	120.006	136.83	182.763	152.939	167.851	2142	1.31	0.39	0.173
SL1344_4312	SL4312	STM4379	yjfO	CDS	chromosome	1329.15	1099.61	1214.38	1651.36	1325.38	1488.37	11561	1.31	0.39	0.155
SL1344_4313	SL4313	STM4380	yjfP	CDS	chromosome	26.846	23.847	25.346	31.529	30.919	31.224	599	1.31	0.39	0.144
SL1344_ncRNA_104	NONE	NONE	IsrF	ncRNA	chromosome	18.524	17.093	17.809	23.323	20.48	21.901	163	1.31	0.39	0.325
SL1344_ncRNA_177	NONE	NONE	STnc3800	ncRNA	chromosome	54.504	51.101	52.802	56.21	73.568	64.889	548	1.31	0.39	0.229
SL1344_ncRNA_235	NONE	NONE	STnc770	ncRNA	chromosome	182.37	170.004	176.187	234.723	197.989	216.356	848	1.31	0.39	0.149
SL1344_ncRNA_279	NONE	NONE	STnc4260	ncRNA	chromosome	102.782	92.417	97.6	128.492	111.441	119.966	289	1.31	0.39	0.238
SLP2_0012	NONE	NONE	cib	CDS	plasmid	277.858	203.237	240.548	295.588	293.512	294.55	14213	1.31	0.39	0.168
SL1344_0120	SL0120	STM0120	mraW	CDS	chromosome	273.313	269.937	271.625	328.127	336.117	332.122	8037	1.3	0.38	0.074
SL1344_0130	SL0130	STM0130	ddl	CDS	chromosome	196.945	198.94	197.942	243.124	239.778	241.451	5719	1.3	0.38	0.0785
SL1344_0189	SL0189	STM0188	ligT	CDS	chromosome	49.6	45.279	47.44	57.017	58.621	57.819	790	1.3	0.38	0.144
SL1344_0452	SL0452	STM0458	STM0458	CDS	chromosome	18.664	21.341	20.003	22.57	26.284	24.427	663	1.3	0.38	0.2
SL1344_0577	SL0577	STM0589	fepE	CDS	chromosome	79.434	69.843	74.638	83.189	98.511	90.85	2659	1.3	0.38	0.153
SL1344_0624	SL0624	STM0636	ybeD	CDS	chromosome	427.486	349.324	388.405	469.365	475.219	472.292	2370	1.3	0.38	0.139
SL1344_0693	SL0693	STM0712	ybgJ	CDS	chromosome	53.793	65.568	59.68	71.901	73.499	72.7	1230	1.3	0.38	0.174
SL1344_1377	SL1377	STM1445	slyB	CDS	chromosome	1124.87	1055.99	1090.43	1310.77	1349.74	1330.25	16008	1.3	0.38	0.0767
SL1344_2162	SL2162	STM2185	b2145	CDS	chromosome	33.305	24.408	28.856	35.951	34.697	35.324	223	1.3	0.38	0.326
SL1344_2802	SL2802	STM2817	luxS	CDS	chromosome	189.112	178.855	183.983	225.543	224.529	225.036	2982	1.3	0.38	0.0813
SL1344_2855	SL2855	STM2875	hilD	CDS	chromosome	549.192	296.993	423.092	572.222	457.313	514.767	12299	1.3	0.38	0.377
SL1344_2912	SL2912	STM2933	cysC	CDS	chromosome	112.941	98.155	105.548	123.108	134.769	128.939	2008	1.3	0.38	0.124
SL1344_3266	SL3266	STM3295	folP	CDS	chromosome	91.404	91.519	91.462	114.728	108.991	111.86	2439	1.3	0.38	0.0861
SL1344_3494	SL3494	STM3527	STM3527	CDS	chromosome	10.263	10.061	10.162	12.339	12.545	12.442	175	1.3	0.38	0.315
SL1344_3541	SL3541	STM3576	zntA	CDS	chromosome	15.448	13.478	14.463	16.759	18.499	17.629	997	1.3	0.38	0.156
SL1344_3842	SL3842	STM3875	mioC	CDS	chromosome	585.003	521.488	553.246	645.925	703.903	674.914	7705	1.3	0.38	0.101
SL1344_3901	SL3901	STM3947	dapF	CDS	chromosome	117.245	110.473	113.859	133.157	145.258	139.208	2961	1.3	0.38	0.0977
SL1344_4117	SL4117	STM4182	metA	CDS	chromosome	43.217	41.321	42.269	53.075	49.741	51.408	1231	1.3	0.38	0.119
SL1344_ncRNA_110	NONE	NONE	FnrS	ncRNA	chromosome	35.795	42.305	39.05	43.781	51.372	47.576	149	1.3	0.38	0.375
SL1344_ncRNA_204	NONE	NONE	STnc3860	ncRNA	chromosome	68.926	50.048	59.487	80.245	65.227	72.736	181	1.3	0.38	0.376
SL1344_ncRNA_240	NONE	NONE	STnc780	ncRNA	chromosome	259.566	233.072	246.319	266.605	333.477	300.041	2533	1.3	0.38	0.174
SL1344_ncRNA_257	NONE	NONE	STnc870	ncRNA	chromosome	9212.45	8433.94	8823.2	10192	11255.3	10723.6	16020	1.3	0.38	0.103
SL1344_0237	SL0237	STM0236	mesJ	CDS	chromosome	25.254	25.382	25.318	30.539	30.731	30.635	958	1.29	0.37	0.139
SL1344_1097	SL1097	STM1160	solA	CDS	chromosome	32.171	30.003	31.087	39.853	35.632	37.742	1088	1.29	0.37	0.141
SL1344_1431	SL1431	STM1501	ynfC	CDS	chromosome	60.76	49.611	55.185	68.592	64.954	66.773	1240	1.29	0.37	0.169
SL1344_1538	SL1538	STM1608	tehB	CDS	chromosome	74.606	59.362	66.984	82.657	79.511	81.084	1248	1.29	0.37	0.179
SL1344_1591	SL1591	STM1660	fnr	CDS	chromosome	849.087	640.227	744.657	922.13	882.181	902.156	17507	1.29	0.37	0.174
SL1344_1879	SL1879	STM1950	sdiA	CDS	chromosome	68.099	50.748	59.424	79.148	64.973	72.06	1342	1.29	0.37	0.24
SL1344_2065	SL2065	STM2088	rfbX	CDS	chromosome	168.827	155.913	162.37	196.208	195.918	196.063	6547	1.29	0.37	0.0971
SL1344_2391	SL2391	STM2428	zipA	CDS	chromosome	143.974	136.892	140.433	154.544	185.781	170.163	4333	1.29	0.37	0.152
SL1344_2406	SL2406	STM2443	cysU	CDS	chromosome	159.08	118.869	138.975	180.176	155.378	167.777	3610	1.29	0.37	0.214
SL1344_3411	SL3411	STM3444	bfd	CDS	chromosome	3162.84	2725.41	2944.13	3439.03	3671.5	3555.26	17903	1.29	0.37	0.121
SL1344_3447	SL3447	STM3480	yhfL	CDS	chromosome	85.88	50.504	68.192	88.527	77.142	82.834	364	1.29	0.37	0.387
SL1344_3683	SL3683	STM3717	rfaJ	CDS	chromosome	106.822	89.794	98.308	116.84	121.046	118.943	3102	1.29	0.37	0.135
SL1344_4248	SL4248	STM4312	STM4312	CDS	chromosome	24.834	13.627	19.23	24.952	21.831	23.392	163	1.29	0.37	0.48
SL1344_4480	SL4480	STM4549	STM4549	CDS	chromosome	75.44	62.569	69.005	84.439	82.772	83.606	989	1.29	0.37	0.168
SL1344_4514	SL4514	STM4587	creA	CDS	chromosome	146.35	139.073	142.712	170.131	175.825	172.978	2114	1.29	0.37	0.108
SL1344_ncRNA_69	NONE	NONE	STnc500	ncRNA	chromosome	208.022	251.722	229.872	297.896	257.548	277.722	581	1.29	0.37	0.242
SL1344_0235	SL0235	STM0234	ldcC	CDS	chromosome	34.37	33.495	33.932	41.301	40.211	40.756	2260	1.28	0.36	0.119
SL1344_0374	SL0374	STM0379	yaiZ	CDS	chromosome	857.015	658.404	757.709	1041.06	778.171	909.618	5081	1.28	0.36	0.272
SL1344_0460	SL0460	STM0466	ybaZ	CDS	chromosome	134.147	118.254	126.201	158.806	145.301	152.053	1226	1.28	0.36	0.158
SL1344_0581	SL0581	STM0593	ybdA	CDS	chromosome	49.417	40.389	44.903	55.686	52.618	54.152	1741	1.28	0.36	0.166
SL1344_0735	SL0735	STM0758	ybgR	CDS	chromosome	13.746	13.714	13.73	17.636	15.447	16.541	401	1.28	0.36	0.237
SL1344_0908	SL0908	STM0971	STM0971	CDS	chromosome	119.366	84.231	101.798	130.427	113.994	122.21	1034	1.28	0.36	0.285
SL1344_1020	SL1020	STM1080	yccW	CDS	chromosome	18.271	19.015	18.643	24.582	20.315	22.449	703	1.28	0.36	0.211
SL1344_1112	SL1112	STM1175	flgC	CDS	chromosome	111.883	87.062	99.472	125.521	113.962	119.742	1253	1.28	0.36	0.21
SL1344_1233	SL1233	STM1298	topB	CDS	chromosome	49.041	46.437	47.739	56.833	58.205	57.519	2900	1.28	0.36	0.11
SL1344_1383	SL1383	STM1451	gst	CDS	chromosome	72.446	51.186	61.816	83.002	66.19	74.596	1166	1.28	0.36	0.292
SL1344_1452	SL1452	STM1522	sotB	CDS	chromosome	17.328	14.331	15.829	18.457	19.721	19.089	587	1.28	0.36	0.22
SL1344_2025	SL2025	STM2049	pduN	CDS	chromosome	1.19	1.203	1.196	1.167	1.568	1.368	10	1.28	0.36	NA
SL1344_2034	SL2034	STM2058	pduX	CDS	chromosome	6.505	5.263	5.884	6.599	7.602	7.101	166	1.28	0.36	0.391
SL1344_2035	SL2035	STM2059	yeeX	CDS	chromosome	1173.53	856.253	1014.89	1223.68	1218.12	1220.9	10605	1.28	0.36	0.21
SL1344_2856	SL2856	STM2876	hilA	CDS	chromosome	91.36	50.732	71.046	95.807	74.764	85.286	3663	1.28	0.36	0.408
SL1344_3021	SL3021	STM3045	fldB	CDS	chromosome	65.817	54.821	60.319	73.94	71.296	72.618	980	1.28	0.36	0.182
SL1344_3025	SL3025	STM3049	yqfA	CDS	chromosome	255.943	230.421	243.182	296.872	286.599	291.736	4986	1.28	0.36	0.119
SL1344_3060	SL3060	STM3084	STM3084	CDS	chromosome	159.016	156.438	157.727	185.164	193.871	189.517	3680	1.28	0.36	0.116
SL1344_3557	SL3557	STM3592	yhiP	CDS	chromosome	9.393	7.424	8.408	10.824	9.421	10.122	385	1.28	0.36	0.288
SL1344_3559	SL3559	STM3594	prlC	CDS	chromosome	76.129	78.603	77.366	93.489	92.755	93.122	4921	1.28	0.36	0.106
SL1344_4071	SL4071	STM4121	argC	CDS	chromosome	60.776	64.398	62.587	70.453	79.942	75.197	1957	1.28	0.36	0.164
SL1344_4130	SL4130	STM4195	STM4195	CDS	chromosome	11.774	12.423	12.098	14.361	14.732	14.546	355	1.28	0.36	0.248
SL1344_4173	SL4173	STM4236	dgkA	CDS	chromosome	75.407	65.504	70.456	82.922	86.703	84.812	809	1.28	0.36	0.183
SL1344_ncRNA_112	NONE	NONE	STnc1270	ncRNA	chromosome	597.704	495.4	546.552	682.61	633.278	657.944	5510	1.28	0.36	0.148
SL1344_ncRNA_33	NONE	NONE	STnc4150	ncRNA	chromosome	6.243	5.896	6.069	6.4	8.265	7.333	25	1.28	0.36	0.726
SL1344_ncRNA_64	NONE	NONE	IsrB-1	ncRNA	prophage	234.318	175.359	204.839	228.851	264.832	246.841	606	1.28	0.36	0.281
SL1344_0193	SL0193	STM0192	fhuC	CDS	chromosome	82.668	76.204	79.436	92.765	96.789	94.777	1964	1.27	0.35	0.15
SL1344_0246	SL0246	STM0245	metQ	CDS	chromosome	165.549	161.007	163.278	198.557	192.198	195.378	4134	1.27	0.35	0.116
SL1344_0440	SL0440	STM0446	bolA	CDS	chromosome	270.159	197.174	233.666	284.104	272.45	278.277	2298	1.27	0.35	0.252
SL1344_0488	SL0488	STM0495	ybaK	CDS	chromosome	71.012	59.725	65.368	77.446	78.529	77.988	972	1.27	0.35	0.201
SL1344_0846	SL0846	STM0870	STM0870	CDS	chromosome	45.018	40.614	42.816	50.959	51.175	51.067	2235	1.27	0.35	0.147
SL1344_1072	SL1072	STM1135	ycdW	CDS	chromosome	40.416	38.966	39.691	48.507	46.34	47.424	1155	1.27	0.35	0.158
SL1344_1103	SL1103	STM1166	yceL	CDS	chromosome	14.289	14.413	14.351	16.673	17.601	17.137	538	1.27	0.35	0.219
SL1344_1148	SL1148	STM1211	ndh	CDS	chromosome	193.557	167.362	180.459	205.818	223.755	214.786	7285	1.27	0.35	0.162
SL1344_1210	SL1210	STM1274	yeaQ	CDS	chromosome	205.958	221.542	213.75	266.357	243.911	255.134	1649	1.27	0.35	0.166
SL1344_1232	SL1232	STM1297	selD	CDS	chromosome	49.955	45.57	47.763	58.926	55.058	56.992	1544	1.27	0.35	0.159
SL1344_1618	SL1618	STM1688	pspC	CDS	chromosome	374.922	335.566	355.244	402.421	444.146	423.284	3959	1.27	0.35	0.16
SL1344_1900	SL1900	STM1971	fliH	CDS	chromosome	70.415	48.25	59.333	74.039	67.424	70.732	1299	1.27	0.35	0.305
SL1344_2180	SL2180	STM2203	nfo	CDS	chromosome	40.088	39.666	39.877	47.862	47.237	47.55	1060	1.27	0.35	0.165
SL1344_2252	SL2252	STM2283	glpT	CDS	chromosome	31.139	27.656	29.398	36.054	34.412	35.233	1241	1.27	0.35	0.16
SL1344_2283	SL2283	STM2314	STM2314	CDS	chromosome	55.424	38.76	47.092	59.735	52.988	56.362	1463	1.27	0.35	0.285
SL1344_2408	SL2408	STM2445	ucpA	CDS	chromosome	240.319	209.826	225.072	304.768	232.653	268.71	5519	1.27	0.35	0.229
SL1344_2857	SL2857	STM2877	iagB	CDS	chromosome	145.383	76.493	110.938	145.067	119.101	132.084	1655	1.27	0.35	0.454
SL1344_2914	SL2914	STM2935	cysD	CDS	chromosome	348.687	270.152	309.419	383.326	353.982	368.654	8700	1.27	0.35	0.205
SL1344_3278	SL3278	STM3306	nlp	CDS	chromosome	35.828	27.325	31.577	38.117	37.513	37.815	282	1.27	0.35	0.338
SL1344_3477	SL3477	STM3510	comF	CDS	chromosome	27.12	21.89	24.505	27.665	31.066	29.365	520	1.27	0.35	0.267
SL1344_3801	SL3801	STM3834	STM3834	CDS	chromosome	28.823	26.605	27.714	38.151	28.048	33.1	770	1.27	0.35	0.289
SL1344_4498	SL4498	STM4571	stjA	CDS	chromosome	18.851	15.473	17.162	21.219	19.87	20.544	305	1.27	0.35	0.311
SL1344_4513	SL4513	STM4586	rob	CDS	chromosome	352.613	279.354	315.984	383.572	372.749	378.16	8526	1.27	0.35	0.175
SL1344_ncRNA_164	NONE	NONE	STnc3770	ncRNA	prophage	74.596	44.565	59.58	67.725	75.653	71.689	159	1.27	0.35	0.48
SLP3_0002	NONE	NONE	SLP3_0002	CDS	plasmid	476.811	454.964	465.888	570.482	543.455	556.968	3207	1.27	0.35	0.124
SL1344_0479	SL0479	STM0486	recR	CDS	chromosome	92.056	100.601	96.328	110.241	118.394	114.318	1804	1.27	0.34	0.186
SL1344_0568	SL0568	STM0580	ramR	CDS	chromosome	54.45	50.575	52.513	60.137	64.689	62.413	945	1.27	0.34	0.195
SL1344_0805	SL0805	STM0830	glnH	CDS	chromosome	148.946	121.084	135.015	175.99	143.67	159.83	3108	1.27	0.34	0.248
SL1344_1069	SL1069	STM1131	STM1131	CDS	chromosome	16.786	15.67	16.228	21.302	17.14	19.221	347	1.27	0.34	0.327
SL1344_1082	SL1082	STM1145	csgC	CDS	chromosome	32.973	23.91	28.441	39.317	28.476	33.897	287	1.27	0.34	0.419
SL1344_1094	SL1094	STM1157	yceI	CDS	chromosome	47.067	35.177	41.122	51.421	46.373	48.897	732	1.27	0.34	0.289
SL1344_1226	SL1226	STM1291	yeaA	CDS	chromosome	337.414	270.066	303.74	369.238	348.557	358.898	4152	1.27	0.34	0.21
SL1344_1301	SL1301	STM1367	ydiH	CDS	chromosome	741.844	659.181	700.513	830.351	826.807	828.579	4081	1.27	0.34	0.158
SL1344_1539	SL1539	STM1609	tehA	CDS	chromosome	58.979	42.055	50.517	62.297	57.32	59.808	1579	1.27	0.34	0.293
SL1344_1635	SL1635	NONE	SL1344_1635	CDS	chromosome	132.812	99.564	116.188	131.052	143.759	137.405	763	1.27	0.34	0.305
SL1344_1731	SL1731	STM1803	dadA	CDS	chromosome	115.507	104.819	110.163	143.325	117.345	130.335	4409	1.27	0.34	0.206
SL1344_1771	SL1771	STM1842	kdgR	CDS	chromosome	129.065	109.687	119.376	141.624	141.084	141.354	2915	1.27	0.34	0.178
SL1344_1920	SL1920	STM1992	dcm	CDS	chromosome	29.18	33.318	31.249	38.132	36.206	37.169	1383	1.27	0.34	0.196
SL1344_1989	SL1989	NONE	SL1344_1989	CDS	prophage	105.127	82.127	93.627	124.936	98.061	111.499	486	1.27	0.34	0.333
SL1344_2038	SL2038	STM2062	dacD	CDS	chromosome	8.237	6.97	7.604	8.81	9.236	9.023	275	1.27	0.34	0.339
SL1344_2122	SL2122	STM2145	yegW	CDS	chromosome	56.107	48.741	52.424	63.131	61.447	62.289	1210	1.27	0.34	0.186
SL1344_2251	SL2251	STM2282	glpQ	CDS	chromosome	40.811	35.332	38.072	44.722	45.617	45.17	1259	1.27	0.34	0.192
SL1344_2271	SL2271	STM2302	STM2302	CDS	chromosome	55.722	61.104	58.413	74.592	64.027	69.31	465	1.27	0.34	0.276
SL1344_2303	SL2303	STM2334	yfbT	CDS	chromosome	137	149.536	143.268	169.871	171.233	170.552	3006	1.27	0.34	0.156
SL1344_2506	SL2506	STM2544	yfhP	CDS	chromosome	842.253	832.901	837.577	968.21	1019.6	993.906	12807	1.27	0.34	0.132
SL1344_2590	SL2590	NONE	gpP	CDS	prophage	1.673	1.18	1.426	1.801	1.615	1.708	31	1.27	0.34	0.712
SL1344_2595	SL2595	NONE	SL1344_2595	CDS	prophage	123.406	109.115	116.261	147.558	128.75	138.154	743	1.27	0.34	0.23
SL1344_2751	SL2751	STM2766	STM2766	CDS	chromosome	66.981	45.503	56.242	63.804	69.241	66.523	1107	1.27	0.34	0.341
SL1344_2784	SL2784	STM2800	STM2800	CDS	chromosome	30.23	23.28	26.755	29.525	34.222	31.874	373	1.27	0.34	0.339
SL1344_2880	SL2880	STM2901	STM2901	CDS	chromosome	121.22	101.294	111.257	139.332	124.552	131.942	1545	1.27	0.34	0.211
SL1344_3043	SL3043	STM3067	yggB	CDS	chromosome	71.188	67.542	69.365	81.893	82.393	82.143	1842	1.27	0.34	0.16
SL1344_3090	SL3090	STM3115	yqgA	CDS	chromosome	6.987	7.579	7.283	8.644	8.557	8.6	159	1.27	0.34	0.417
SL1344_3135	SL3135	STM3161	metC	CDS	chromosome	40.435	37.165	38.8	48.191	43.888	46.04	1423	1.27	0.34	0.178
SL1344_3154	SL3154	STM3180	ygiN	CDS	chromosome	169.43	154.845	162.137	201.645	182.905	192.275	1576	1.27	0.34	0.178
SL1344_3244	SL3244	STM3271	yhbQ	CDS	chromosome	43.264	34.389	38.827	47.857	44.392	46.124	381	1.27	0.34	0.313
SL1344_3286	SL3286	STM3314	yrbG	CDS	chromosome	55.987	58.936	57.462	66.37	70.036	68.203	1662	1.27	0.34	0.174
SL1344_3421	SL3421	STM3454	slyX	CDS	chromosome	79.41	62.535	70.972	77.335	90.897	84.116	480	1.27	0.34	0.326
SL1344_3917	SL3917	STM3963	yigM	CDS	chromosome	90.518	89.598	90.058	110.225	103.395	106.81	2502	1.27	0.34	0.15
SL1344_4006	SL4006	STM4057	STM4057	CDS	chromosome	44.648	50.843	47.746	52.359	60.594	56.477	583	1.27	0.34	0.29
SL1344_4127	SL4127	STM4192	STM4192	CDS	chromosome	62.371	57.773	60.072	65.734	76.905	71.32	1002	1.27	0.34	0.227
SL1344_4249	SL4249	STM4313	STM4313	CDS	chromosome	122.514	59.382	90.948	111.401	104.733	108.067	606	1.27	0.34	0.497
SL1344_4251	SL4251	STM4315	rtsA	CDS	chromosome	255.038	133.937	194.488	243.74	216.442	230.091	5243	1.27	0.34	0.454
SL1344_4307	SL4307	STM4374	yjfL	CDS	chromosome	5.182	6.468	5.825	6.761	7.031	6.896	72	1.27	0.34	0.567
SL1344_4330	SL4330	STM4397	fklB	CDS	chromosome	79.449	78.232	78.84	90.076	97.547	93.811	1617	1.27	0.34	0.166
SL1344_4404	SL4404	STM4474	yjgN	CDS	chromosome	18.868	15.915	17.392	20.469	20.725	20.597	637	1.27	0.34	0.248
SL1344_ncRNA_197	NONE	NONE	IsrO	ncRNA	chromosome	57.104	66.483	61.794	76.916	69.638	73.277	384	1.27	0.34	0.306
SL1344_ncRNA_47	NONE	NONE	SroC	ncRNA	chromosome	336.197	343.682	339.94	430.325	375.691	403.008	1605	1.27	0.34	0.187
SLP2_0013	NONE	NONE	imm	CDS	plasmid	110.275	86.491	98.383	115.923	116.977	116.45	1055	1.27	0.34	0.251
SL1344_0109	SL0109	STM0109	yabN	CDS	chromosome	6.581	6.268	6.424	7.847	7.304	7.576	328	1.26	0.33	0.312
SL1344_0168	SL0168	STM0167	yacC	CDS	chromosome	206.113	175.624	190.868	231.538	217.917	224.728	2041	1.26	0.33	0.203
SL1344_0192	SL0192	STM0191	fhuA	CDS	chromosome	156.994	143.947	150.471	169.849	184.928	177.388	10140	1.26	0.33	0.166
SL1344_0195	SL0195	STM0194	fhuB	CDS	chromosome	70.006	62.089	66.048	77.248	78.063	77.656	4175	1.26	0.33	0.173
SL1344_0258	SL0258	STM0263	rnhA	CDS	chromosome	81.752	59.509	70.63	74.844	91.128	82.986	1015	1.26	0.33	0.353
SL1344_0333	SL0333	STM0338	stbC	CDS	chromosome	3.04	2.985	3.013	3.716	3.382	3.549	238	1.26	0.33	0.358
SL1344_0398	SL0398	STM0403	yajB	CDS	chromosome	92.499	84.554	88.526	109.668	98.662	104.165	1583	1.26	0.33	0.201
SL1344_0640	SL0640	STM0652	STM0652	CDS	chromosome	23.32	18.782	21.051	24.572	25.141	24.856	1250	1.26	0.33	0.237
SL1344_0807	SL0807	STM0832	ybiF	CDS	chromosome	10.663	8.057	9.36	11.456	10.721	11.088	256	1.26	0.33	0.377
SL1344_0827	SL0827	STM0851	yliD	CDS	chromosome	28.794	31.154	29.974	33.668	36.848	35.258	841	1.26	0.33	0.248
SL1344_1079	SL1079	STM1142	csgD	CDS	chromosome	3.473	3.061	3.267	3.608	4.011	3.809	65	1.26	0.33	0.604
SL1344_1116	SL1116	STM1179	flgG	CDS	chromosome	90.002	69.114	79.558	99.649	87.933	93.791	1915	1.26	0.33	0.269
SL1344_1119	SL1119	STM1182	flgJ	CDS	chromosome	46.936	36.593	41.764	51.099	47.215	49.157	1220	1.26	0.33	0.269
SL1344_1164	SL1164	STM1227	pepT	CDS	chromosome	21.507	21.001	21.254	25.237	24.689	24.963	803	1.26	0.33	0.221
SL1344_1569	SL1569	STM1639	cybB	CDS	chromosome	76.055	69.867	72.961	87.649	84.757	86.203	1193	1.26	0.33	0.188
SL1344_1578	SL1578	STM1648	hslJ	CDS	chromosome	46.451	40.284	43.368	44.146	58.092	51.119	549	1.26	0.33	0.35
SL1344_1610	SL1610	STM1680	ycjI	CDS	chromosome	23.591	13.809	18.7	24.963	19.078	22.02	418	1.26	0.33	0.486
SL1344_1893	SL1893	STM1964	yedD	CDS	chromosome	106.322	97.165	101.744	112.15	127.015	119.583	1332	1.26	0.33	0.229
SL1344_1919	SL1919	STM1991	vsr	CDS	chromosome	20.472	23.435	21.953	24.96	26.676	25.818	318	1.26	0.33	0.345
SL1344_2066	SL2066	STM2089	rfbJ	CDS	chromosome	202.506	172.24	187.373	228.711	211.565	220.138	5177	1.26	0.33	0.195
SL1344_2268	SL2268	STM2299	yfbG	CDS	chromosome	251.493	240.999	246.246	301.526	280.115	290.821	15037	1.26	0.33	0.14
SL1344_2343	SL2343	STM2374	STM2374	CDS	chromosome	6.208	3.284	4.746	5.929	5.394	5.662	37	1.26	0.33	0.715
SL1344_2403	SL2403	STM2440	cysM	CDS	chromosome	45.808	39.615	42.712	47.913	52.752	50.332	1198	1.26	0.33	0.229
SL1344_2805	SL2805	STM2820	yqaB	CDS	chromosome	181.474	172.005	176.739	208.83	206.754	207.792	3078	1.26	0.33	0.162
SL1344_2816	SL2816	STM2836	gutM	CDS	chromosome	36.07	32.506	34.288	44.361	36.477	40.419	380	1.26	0.33	0.33
SL1344_2983	SL2983	STM3005	mutH	CDS	chromosome	46.031	40.382	43.206	52.794	48.969	50.882	924	1.26	0.33	0.227
SL1344_3022	SL3022	STM3046	ygfX	CDS	chromosome	115.752	115.04	115.396	131.285	140.861	136.073	1471	1.26	0.33	0.19
SL1344_3149	SL3149	STM3175	STM3175	CDS	chromosome	28.572	21.926	25.249	30.586	29.087	29.837	674	1.26	0.33	0.291
SL1344_3209	SL3209	STM3237	yhaL	CDS	chromosome	78.464	77.426	77.945	95.365	88.177	91.771	316	1.26	0.33	0.32
SL1344_3546	SL3546	STM3581	yhhS	CDS	chromosome	43.342	41.578	42.46	50.309	49.913	50.111	1592	1.26	0.33	0.172
SL1344_3859	SL3859	STM3898	yifE	CDS	chromosome	213.751	138.682	176.216	208.073	207.152	207.613	1836	1.26	0.33	0.355
SL1344_3898	SL3898	STM3943	cyaY	CDS	chromosome	140.258	110.163	125.21	159.203	136.579	147.891	1237	1.26	0.33	0.272
SL1344_3907	SL3907	STM3953	yigF	CDS	chromosome	3.449	3.42	3.434	3.839	4.387	4.113	41	1.26	0.33	0.674
SL1344_4207	SL4207	STM4271	STM4271	CDS	chromosome	4.231	3.979	4.105	4.212	5.519	4.866	52	1.26	0.33	0.645
SL1344_4218	SL4218	STM4282	nrfG	CDS	chromosome	0.902	0.823	0.863	1.037	0.961	0.999	16	1.26	0.33	0.803
SL1344_4266	SL4266	STM4329	groES	CDS	chromosome	3483.15	2425.67	2954.41	3325.19	3598.26	3461.72	26620	1.26	0.33	0.32
SL1344_4449	SL4449	STM4518	STM4518	CDS	chromosome	34.527	25.254	29.891	35.995	34.472	35.234	474	1.26	0.33	0.346
SL1344_4462	SL4462	STM4531	yjiX	CDS	chromosome	191.621	145.789	168.705	222.75	174.021	198.385	1056	1.26	0.33	0.342
SL1344_4492	SL4492	STM4565	yjjW	CDS	chromosome	2.639	2.455	2.547	2.982	3.04	3.011	68	1.26	0.33	0.595
SL1344_ncRNA_105	NONE	NONE	STnc3540	ncRNA	chromosome	61.709	52.887	57.298	69.049	65.787	67.418	327	1.26	0.33	0.331
SL1344_ncRNA_258	NONE	NONE	IsrP	ncRNA	chromosome	36.818	39.707	38.263	44.341	45.574	44.957	174	1.26	0.33	0.418
SL1344_0027	SL0027	STM0027	bcfG	CDS	chromosome	2.96	2.066	2.513	2.722	3.111	2.917	54	1.25	0.32	0.66
SL1344_0306	SL0306	STM0310	gmhA	CDS	chromosome	159.991	160.541	160.266	190.804	184.48	187.642	2844	1.25	0.32	0.175
SL1344_0924	SL0924	STM0987	ycaR	CDS	chromosome	237.79	205.802	221.796	268.992	249.154	259.073	1242	1.25	0.32	0.24
SL1344_1017	SL1017	STM1077	yccT	CDS	chromosome	10.201	7.708	8.954	10.526	10.443	10.485	182	1.25	0.32	0.458
SL1344_1091	SL1091	STM1154	yceE	CDS	chromosome	6.362	5.51	5.936	7.224	6.657	6.94	221	1.25	0.32	0.401
SL1344_1213	SL1213	STM1277	yeaO	CDS	chromosome	52.639	37.739	45.189	55.069	50.77	52.92	482	1.25	0.32	0.371
SL1344_1260	SL1260	STM1325	ydiZ	CDS	chromosome	38.248	43.902	41.075	46.948	49.331	48.139	367	1.25	0.32	0.334
SL1344_1266	SL1266	STM1332	rfc	CDS	chromosome	42.719	34.235	38.477	43.199	46.888	45.043	1443	1.25	0.32	0.27
SL1344_1406	SL1406	STM1476	ydgC	CDS	chromosome	36.231	35.132	35.682	37.545	45.922	41.734	367	1.25	0.32	0.361
SL1344_1450	SL1450	STM1520	marR	CDS	chromosome	12.838	10.984	11.911	12.927	15.025	13.976	159	1.25	0.32	0.462
SL1344_1556	SL1556	STM1626	trg	CDS	chromosome	10.648	8.705	9.677	12.281	10.334	11.308	481	1.25	0.32	0.349
SL1344_1643	SL1643	STM1711	ribA	CDS	chromosome	86.578	87.244	86.911	100.096	103.068	101.582	1573	1.25	0.32	0.203
SL1344_1645	SL1645	STM1713	cysB	CDS	chromosome	122.439	113.681	118.06	133.239	142.673	137.956	3525	1.25	0.32	0.193
SL1344_1671	SL1671	STM1740	yciU	CDS	chromosome	132.393	104.448	118.42	137.497	138.642	138.07	1194	1.25	0.32	0.285
SL1344_1723	SL1723	STM1795	STM1795	CDS	chromosome	159.889	112.878	136.384	187.823	130.857	159.34	5527	1.25	0.32	0.409
SL1344_1850	SL1850	STM1915	cheZ	CDS	chromosome	54.884	41.911	48.398	56.802	56.728	56.765	957	1.25	0.32	0.293
SL1344_2059	SL2059	STM2082	rfbP	CDS	chromosome	158.042	144.877	151.459	177.38	177.128	177.254	6641	1.25	0.32	0.169
SL1344_2270	SL2270	STM2301	arnT	CDS	chromosome	122.861	124.465	123.663	149.839	139.882	144.86	6245	1.25	0.32	0.168
SL1344_2405	SL2405	STM2442	cysW	CDS	chromosome	154.43	115.824	135.127	161.434	154.3	157.867	3621	1.25	0.32	0.284
SL1344_2440	SL2440	STM2477	yffH	CDS	chromosome	73.334	66.804	70.069	85.135	79.327	82.231	1238	1.25	0.32	0.21
SL1344_2458	SL2458	STM2495	yfgD	CDS	chromosome	83.68	66.432	75.056	87.567	88.498	88.032	829	1.25	0.32	0.285
SL1344_2594	SL2594	NONE	SL1344_2594	CDS	prophage	488.06	333.571	410.816	483.648	478.833	481.24	13667	1.25	0.32	0.326
SL1344_3063	SL3063	STM3087	yqgB	CDS	chromosome	223.972	148.659	186.315	216.757	218.861	217.809	753	1.25	0.32	0.385
SL1344_3095	SL3095	STM3121	STM3121	CDS	chromosome	14.419	14.16	14.29	16.715	16.662	16.688	319	1.25	0.32	0.339
SL1344_3144	SL3144	STM3170	STM3170	CDS	chromosome	1.12	1.693	1.407	1.917	1.328	1.622	21	1.25	0.32	0.794
SL1344_3150	SL3150	STM3176	ygiW	CDS	chromosome	130.492	97.262	113.877	133.11	132.592	132.851	1368	1.25	0.32	0.311
SL1344_3440	SL3440	STM3473	yhfC	CDS	chromosome	12.915	11.327	12.121	13.761	14.695	14.228	440	1.25	0.32	0.305
SL1344_3516	SL3516	STM3550	STM3550	CDS	chromosome	2.875	3.111	2.993	3.734	3.258	3.496	95	1.25	0.32	0.544
SL1344_3696	SL3696	STM3730	dfp	CDS	chromosome	52.523	47.866	50.195	57.442	59.933	58.688	1882	1.25	0.32	0.203
SL1344_3752	SL3752	STM3786	yicN	CDS	chromosome	42.571	46.589	44.58	49.119	55.012	52.066	619	1.25	0.32	0.298
SL1344_3909	SL3909	STM3955	rarD	CDS	chromosome	27.598	27.023	27.31	30.283	33.706	31.995	741	1.25	0.32	0.259
SL1344_3944	SL3944	STM3996	rodA	CDS	chromosome	259.971	217.349	238.66	278.208	278.898	278.553	7206	1.25	0.32	0.211
SL1344_4066	SL4066	STM4117	yijO	CDS	chromosome	75.251	68.975	72.113	82.349	86.276	84.312	1882	1.25	0.32	0.203
SL1344_4184	SL4184	STM4248	tyrB	CDS	chromosome	64.184	59.875	62.029	72.272	72.712	72.492	2268	1.25	0.32	0.189
SL1344_4202	SL4202	STM4266	soxR	CDS	chromosome	71.735	59.785	65.76	71.458	82.447	76.952	925	1.25	0.32	0.293
SL1344_4368	SL4368	STM4438	pmbA	CDS	chromosome	59.897	61.186	60.542	69.551	72.329	70.94	2513	1.25	0.32	0.184
SL1344_ncRNA_141	NONE	NONE	STnc1150	ncRNA	chromosome	529.28	400.294	464.787	623.353	460.87	542.112	2215	1.25	0.32	0.37
SL1344_ncRNA_156	NONE	NONE	STnc3740	ncRNA	chromosome	52.588	64.685	58.636	70.669	66.489	68.579	142	1.25	0.32	0.48
SL1344_ncRNA_190	NONE	NONE	STnc3140	ncRNA	chromosome	186.06	124.329	155.195	150.528	213.528	182.028	462	1.25	0.32	0.472
SL1344_ncRNA_265	NONE	NONE	STnc4100	ncRNA	chromosome	71.07	43.739	57.404	65.736	69.553	67.644	208	1.25	0.32	0.489
SL1344_ncRNA_52	NONE	NONE	STnc3340	ncRNA	chromosome	56.436	55.968	56.202	66.462	64.9	65.681	108	1.25	0.32	0.513
SL1344_ncRNA_6	NONE	NONE	STnc3220	ncRNA	chromosome	124.244	104.892	114.568	141.854	126.971	134.413	801	1.25	0.32	0.269
SL1344_ncRNA_72	NONE	NONE	SraB	ncRNA	chromosome	292.328	203.234	247.781	313.714	268.054	290.884	828	1.25	0.32	0.364
SL1344_ncRNA_98	NONE	NONE	STnc3500	ncRNA	chromosome	21.171	21.774	21.472	21.706	28.547	25.126	76	1.25	0.32	0.602
SLP1_0085	NONE	PSLT020	PSLT020	CDS	plasmid	18.771	20.927	19.849	23.517	22.881	23.199	128	1.25	0.32	0.486
SL1344_0096	SL0096	STM0095	rluA	CDS	chromosome	22.514	22.918	22.716	25.864	26.905	26.385	458	1.24	0.31	0.313
SL1344_0165	SL0165	STM0164	STM0164	CDS	chromosome	84.614	74.822	79.718	91.792	92.856	92.324	1865	1.24	0.31	0.236
SL1344_0251	SL0251	STM0256	yafC	CDS	chromosome	9.968	8.712	9.34	11.059	10.666	10.863	261	1.24	0.31	0.387
SL1344_0464	SL0464	STM0471	ylaC	CDS	chromosome	71.713	64.012	67.862	79.952	77.812	78.882	976	1.24	0.31	0.252
SL1344_0485	SL0485	STM0492	ybaL	CDS	chromosome	74.158	72.432	73.295	81.93	88.039	84.984	3748	1.24	0.31	0.21
SL1344_0535	SL0535	STM0542	folD	CDS	chromosome	113.42	100.965	107.192	122.949	125.265	124.107	2831	1.24	0.31	0.222
SL1344_0675	SL0675	STM0693	fur	CDS	chromosome	390.898	296.005	343.452	388.387	410.051	399.219	4748	1.24	0.31	0.293
SL1344_0825	SL0825	STM0849	yliB	CDS	chromosome	44.648	39.546	42.097	48.588	49.024	48.806	1975	1.24	0.31	0.229
SL1344_0895	SL0895	STM0957	cydD	CDS	chromosome	37.487	31.378	34.433	40.58	39.286	39.933	1854	1.24	0.31	0.255
SL1344_0962	SL0962	STM1023	STM1023	CDS	prophage	149.116	122.451	135.784	152.012	162.644	157.328	1316	1.24	0.31	0.289
SL1344_0999	SL0999	STM1059	ycbW	CDS	chromosome	165.616	135.047	150.332	175.575	172.637	174.106	2486	1.24	0.31	0.264
SL1344_1120	SL1120	STM1183	flgK	CDS	chromosome	82.42	64.138	73.279	84.85	84.901	84.875	3709	1.24	0.31	0.285
SL1344_1155	SL1155	STM1218	lolD	CDS	chromosome	43.271	43.385	43.328	48.711	51.846	50.278	928	1.24	0.31	0.258
SL1344_1245	SL1245	STM1310	nadE	CDS	chromosome	110.851	101.771	106.311	127.492	119.27	123.381	2684	1.24	0.31	0.21
SL1344_1516	SL1516	STM1585	STM1585	CDS	chromosome	93.134	80.105	86.62	100.229	101.768	100.999	588	1.24	0.31	0.293
SL1344_1867	SL1867	STM1934	STM1934	CDS	chromosome	84.654	59.162	71.908	89.468	77.365	83.416	736	1.24	0.31	0.396
SL1344_1901	SL1901	STM1972	fliI	CDS	chromosome	52.698	33.974	43.336	51.136	49.338	50.237	1809	1.24	0.31	0.404
SL1344_1967	SL1967	NONE	STM0898	CDS	prophage	317.165	244.347	280.756	327.061	323.274	325.168	5950	1.24	0.31	0.286
SL1344_2102	SL2102	STM2125	yegD	CDS	chromosome	4.684	3.701	4.192	4.741	5.029	4.885	173	1.24	0.31	0.472
SL1344_2170	SL2170	STM2193	folE	CDS	chromosome	70.591	60.688	65.64	80.1	72.113	76.106	1338	1.24	0.31	0.269
SL1344_2306	SL2306	STM2337	ackA	CDS	chromosome	214.08	162.819	188.45	220.837	217.124	218.981	6916	1.24	0.31	0.284
SL1344_2371	SL2371	STM2403	glk	CDS	chromosome	96.455	79.562	88.008	107.306	97.628	102.467	2596	1.24	0.31	0.252
SL1344_2377	SL2377	STM2409	nupC	CDS	chromosome	101.001	74.889	87.945	111.11	93.404	102.257	3227	1.24	0.31	0.335
SL1344_2451	SL2451	STM2488	nlpB	CDS	chromosome	185.203	204.011	194.607	215.852	237.907	226.88	6163	1.24	0.31	0.224
SL1344_2735	SL2735	STM2751	STM2751	CDS	chromosome	0.928	0.613	0.77	0.823	0.875	0.849	8	1.24	0.31	NA
SL1344_2755	SL2755	STM2770	fljA	CDS	chromosome	6.226	7.76	6.993	8.35	7.793	8.072	115	1.24	0.31	0.544
SL1344_2993	SL2993	STM3015	ygeA	CDS	chromosome	98.417	91.737	95.077	111.949	109.135	110.542	2055	1.24	0.31	0.206
SL1344_3023	SL3023	STM3047	ygfY	CDS	chromosome	266.326	240.77	253.548	301.478	287.716	294.597	2066	1.24	0.31	0.216
SL1344_3038	SL3038	STM3062	serA	CDS	chromosome	201.882	202.872	202.377	242.718	226.413	234.565	7606	1.24	0.31	0.194
SL1344_3113	SL3113	STM3139	gsp	CDS	chromosome	32.465	31.151	31.808	36.438	37.655	37.047	1805	1.24	0.31	0.206
SL1344_3284	SL3284	STM3312	yrbE	CDS	chromosome	37.091	38.767	37.929	43.449	44.862	44.156	908	1.24	0.31	0.25
SL1344_3313	SL3313	STM3341	sspB	CDS	chromosome	238.897	228.528	233.712	243.118	298.119	270.619	3569	1.24	0.31	0.285
SL1344_3531	SL3531	STM3565	yhhK	CDS	chromosome	76.99	60.284	68.637	79.403	80.052	79.728	804	1.24	0.31	0.32
SL1344_3673A	NONE	NONE	SL1344_3673A	CDS	chromosome	63.106	58.694	60.9	57.689	83.814	70.751	223	1.24	0.31	0.497
SL1344_3691	SL3691	STM3725	coaD	CDS	chromosome	62.8	46.949	54.874	65.815	61.306	63.56	802	1.24	0.31	0.353
SL1344_3714	SL3714	STM3748	yicH	CDS	chromosome	56.455	54.06	55.258	63.978	64.541	64.26	2886	1.24	0.31	0.193
SL1344_3775	SL3775	STM3808	hslS	CDS	chromosome	908.719	744.084	826.401	970.947	943.537	957.242	10948	1.24	0.31	0.244
SL1344_3829	SL3829	STM3862	glmU	CDS	chromosome	210.285	178.501	194.393	227.136	224.412	225.774	8130	1.24	0.31	0.216
SL1344_3937	SL3937	STM3984	pepQ	CDS	chromosome	84.038	80.661	82.35	96.521	94.138	95.33	3341	1.24	0.31	0.201
SL1344_4205	SL4205	STM4269	yjcE	CDS	chromosome	52.232	43.065	47.648	57.478	53.202	55.34	2393	1.24	0.31	0.257
SL1344_4250	SL4250	STM4314	rtsB	CDS	chromosome	115.368	56.602	85.985	98.462	101.71	100.086	755	1.24	0.31	0.536
SL1344_4413	SL4413	STM4483	idnO	CDS	chromosome	2.627	1.904	2.265	2.596	2.633	2.614	53	1.24	0.31	0.673
SL1344_ncRNA_213	NONE	NONE	RygD	ncRNA	chromosome	3439.51	3340.62	3390.07	3890.76	4005.15	3947.96	15024	1.24	0.31	0.172
SL1344_ncRNA_216	NONE	NONE	SraG	ncRNA	chromosome	988.642	738.281	863.462	974.342	1029.99	1002.17	4502	1.24	0.31	0.308
SL1344_ncRNA_28	NONE	NONE	STnc1030	ncRNA	chromosome	55.364	56.414	55.889	72.304	57.543	64.924	348	1.24	0.31	0.379
SL1344_0221	SL0221	STM0220	dxr	CDS	chromosome	49.591	46.533	48.062	51.91	58.567	55.239	1746	1.23	0.3	0.282
SL1344_0315	SL0315	STM0319	crl	CDS	chromosome	457.313	439.955	448.634	540.616	496.371	518.494	5487	1.23	0.3	0.208
SL1344_0375	SL0375	STM0380	ddlA	CDS	chromosome	68.963	71.542	70.252	78.046	83.756	80.901	2337	1.23	0.3	0.25
SL1344_0383	SL0383	STM0388	aroL	CDS	chromosome	89.254	96.213	92.733	103.036	111.152	107.094	1541	1.23	0.3	0.266
SL1344_1076	SL1076	STM1139	csgG	CDS	chromosome	7.864	6.567	7.216	8.192	8.47	8.331	164	1.23	0.3	0.492
SL1344_1115	SL1115	STM1178	flgF	CDS	chromosome	111.824	76.551	94.188	114.356	102.976	108.666	2162	1.23	0.3	0.386
SL1344_1430	SL1430	STM1500	ynfD	CDS	chromosome	102.931	82.854	92.892	118.307	95.522	106.914	871	1.23	0.3	0.372
SL1344_1617	SL1617	STM1687	pspD	CDS	chromosome	254.024	219.456	236.74	262.461	285.159	273.81	1578	1.23	0.3	0.271
SL1344_1669	SL1669	STM1738	yciI	CDS	chromosome	263.367	213.525	238.446	289.01	262.573	275.792	2155	1.23	0.3	0.285
SL1344_1696	SL1696	STM1768	ychP	CDS	chromosome	57.224	51.245	54.234	65.321	59.773	62.547	2348	1.23	0.3	0.248
SL1344_1828	SL1828	STM1894	ruvB	CDS	chromosome	55.102	58.355	56.728	63.753	67.391	65.572	1606	1.23	0.3	0.251
SL1344_2097	SL2097	STM2120	asmA	CDS	chromosome	63.88	59.481	61.681	69.66	72.522	71.091	3481	1.23	0.3	0.224
SL1344_2187	SL2187	NONE	SL1344_2187	CDS	chromosome	21.369	22.645	22.007	24.946	25.865	25.406	171	1.23	0.3	0.469
SL1344_2257	SL2257	STM2288	STM2288	CDS	chromosome	17.467	21.22	19.343	21.761	22.763	22.262	104	1.23	0.3	0.57
SL1344_2262	SL2262	STM2293	STM2293	CDS	chromosome	50.85	53.215	52.032	56.731	63.043	59.887	1892	1.23	0.3	0.272
SL1344_2337	SL2337	STM2368	truA	CDS	chromosome	82.307	87.275	84.791	101.469	94.526	97.998	2098	1.23	0.3	0.238
SL1344_2523	SL2523	STM2561	glnB	CDS	chromosome	222.415	193.552	207.983	235.547	244.568	240.058	2144	1.23	0.3	0.252
SL1344_2620	SL2620	STM2660	clpB	CDS	chromosome	416.445	547.603	482.024	523.525	590.84	557.182	37805	1.23	0.3	0.353
SL1344_2722	NONE	NONE	SL1344_2722	CDS	chromosome	3.524	3.214	3.369	4.181	3.598	3.89	245	1.23	0.3	0.428
SL1344_2726	SL2726	STM2742	STM2742	CDS	chromosome	67.874	54.782	61.328	71.372	69.662	70.517	2221	1.23	0.3	0.294
SL1344_2814	SL2814	STM2834	slrB	CDS	chromosome	7.985	7.391	7.688	9.243	8.345	8.794	84	1.23	0.3	0.602
SL1344_3141	SL3141	STM3167	STM3167	CDS	chromosome	79.199	67.631	73.415	79.727	89.992	84.86	1019	1.23	0.3	0.311
SL1344_3164	SL3164	STM3190	ygiE	CDS	chromosome	49.93	44.169	47.049	57.114	51.862	54.488	1109	1.23	0.3	0.27
SL1344_3254	SL3254	STM3281	nlpI	CDS	chromosome	1315.46	1228.74	1272.1	1374.11	1553.37	1463.74	34187	1.23	0.3	0.244
SL1344_3269	SL3269	STM3297	ftsJ	CDS	chromosome	603.793	638.89	621.342	659.326	776.77	718.048	11864	1.23	0.3	0.267
SL1344_3865	SL3865	STM3905	ilvA	CDS	chromosome	83.758	93.521	88.64	100.917	103.22	102.068	4161	1.23	0.3	0.254
SL1344_3911	SL3911	STM3957	pldA	CDS	chromosome	66.635	58.763	62.699	78.473	66.401	72.437	1424	1.23	0.3	0.292
SL1344_3941	SL3941	STM3993	mobB	CDS	chromosome	30.295	31.245	30.77	33.733	37.132	35.432	482	1.23	0.3	0.349
SL1344_4171	SL4171	STM4234	ubiA	CDS	chromosome	54.671	57.921	56.296	66.563	63.313	64.938	1494	1.23	0.3	0.254
SL1344_4219	SL4219	STM4283	gltP	CDS	chromosome	73.136	70.357	71.746	77.655	87.326	82.49	2855	1.23	0.3	0.262
SL1344_4415	SL4415	STM4485	idnK	CDS	chromosome	10.116	9.527	9.822	11.676	11.016	11.346	159	1.23	0.3	0.48
SL1344_ncRNA_173	NONE	NONE	STnc3160	ncRNA	chromosome	17.837	7.862	12.849	14.453	15.742	15.098	36	1.23	0.3	0.756
SL1344_ncRNA_211	NONE	NONE	SroG	ncRNA	chromosome	717.442	740.718	729.08	820.363	863.426	841.895	2241	1.23	0.3	0.235
SL1344_ncRNA_46	NONE	NONE	STnc3550	ncRNA	chromosome	6.835	4.519	5.677	7.121	6.192	6.657	25	1.23	0.3	0.782
SL1344_ncRNA_59	NONE	NONE	STnc3310	ncRNA	chromosome	57.969	58.724	58.346	62.949	71.644	67.297	321	1.23	0.3	0.396
SLP1_0102	NONE	PSLT003	repC	CDS	plasmid	850.845	561.7	706.272	812.962	808.232	810.597	5262	1.23	0.3	0.408
SL1344_0236	SL0236	STM0235	yaeR	CDS	chromosome	66.888	54.508	60.698	72.056	66.959	69.507	716	1.22	0.29	0.355
SL1344_0689	SL0689	STM0708	ybfA	CDS	chromosome	434.816	296.734	365.775	427.114	412.346	419.73	2293	1.22	0.29	0.396
SL1344_0843	SL0843	STM0867	STM0867	CDS	chromosome	31.637	33.191	32.414	38.09	36.117	37.103	801	1.22	0.29	0.311
SL1344_1021	SL1021	STM1081	STM1081	CDS	chromosome	14.712	14.939	14.826	17.38	16.472	16.926	246	1.22	0.29	0.436
SL1344_1190	SL1190	STM1254	STM1254	CDS	chromosome	619.014	364.361	491.688	565.568	555.158	560.363	4672	1.22	0.29	0.492
SL1344_1252	SL1252	STM1317	celG	CDS	chromosome	19.629	16.933	18.281	20.157	21.961	21.059	422	1.22	0.29	0.375
SL1344_1298	SL1298	STM1364	ydiK	CDS	chromosome	27.595	27.583	27.589	33.557	29.898	31.727	937	1.22	0.29	0.292
SL1344_1679	SL1679	STM1748	ychE	CDS	chromosome	10.616	12.775	11.695	12.219	14.462	13.34	229	1.22	0.29	0.494
SL1344_1713	SL1713	STM1785	STM1785	CDS	chromosome	35.227	30.879	33.053	37.462	38.213	37.838	1267	1.22	0.29	0.293
SL1344_1726	SL1726	STM1798	ycgR	CDS	chromosome	24.082	21.623	22.852	25.708	26.556	26.132	508	1.22	0.29	0.357
SL1344_1849	SL1849	STM1914	flhB	CDS	chromosome	34.252	27.591	30.922	36.754	33.925	35.34	1077	1.22	0.29	0.346
SL1344_1860	SL1860	STM1925	flhD	CDS	chromosome	163.008	125.788	144.398	165.019	166.505	165.762	1536	1.22	0.29	0.338
SL1344_2064	SL2064	STM2087	rfbV	CDS	chromosome	209.256	172.225	190.74	214.724	223.001	218.863	5792	1.22	0.29	0.281
SL1344_2135	SL2135	STM2157	yehS	CDS	chromosome	96.326	82.494	89.41	104.896	100.311	102.604	1268	1.22	0.29	0.293
SL1344_2168	SL2168	STM2191	galS	CDS	chromosome	22.969	22.628	22.799	28.1	24.331	26.215	708	1.22	0.29	0.322
SL1344_2314	SL2314	STM2345	STM2345	CDS	chromosome	19.475	16.533	18.004	21.157	20.101	20.629	556	1.22	0.29	0.355
SL1344_2411	SL2411	STM2448	yfeZ	CDS	chromosome	31.776	37.304	34.54	40.261	38.931	39.596	471	1.22	0.29	0.371
SL1344_2769	SL2769	STM2785	tctD	CDS	chromosome	67.788	72.261	70.024	95.135	65.924	80.53	1433	1.22	0.29	0.41
SL1344_2804	SL2804	STM2819	yqaA	CDS	chromosome	135.579	135.251	135.415	161.264	149.083	155.173	1747	1.22	0.29	0.262
SL1344_2846	SL2846	STM2866	sprB	CDS	chromosome	235.098	123.157	179.128	223.351	186.647	204.999	4091	1.22	0.29	0.546
SL1344_2847	SL2847	STM2867	hilC	CDS	chromosome	432.463	274.152	353.308	423.222	385.897	404.559	9487	1.22	0.29	0.445
SL1344_2915	SL2915	STM2936	iap	CDS	chromosome	35.029	25.575	30.302	35.941	33.607	34.774	961	1.22	0.29	0.382
SL1344_2965	SL2965	STM2985	ygdK	CDS	chromosome	21.107	22.213	21.66	22.276	27.324	24.8	291	1.22	0.29	0.454
SL1344_3014	SL3014	STM3038	STM3038	CDS	chromosome	76.63	70.694	73.662	86.887	82.024	84.456	1694	1.22	0.29	0.262
SL1344_3272	SL3272	STM3300	dacB	CDS	chromosome	32.946	29.791	31.368	36.836	34.819	35.828	1360	1.22	0.29	0.288
SL1344_3493	SL3493	STM3526	glpD	CDS	chromosome	79.495	74.061	76.778	92.777	82.809	87.793	3504	1.22	0.29	0.264
SL1344_3499	SL3499	STM3532	STM3532	CDS	chromosome	4.841	4.992	4.916	5.096	6.176	5.636	135	1.22	0.29	0.541
SL1344_3564	SL3564	STM3599	STM3599	CDS	chromosome	4.977	4.839	4.908	5.815	5.472	5.644	197	1.22	0.29	0.458
SL1344_3695	SL3695	STM3729	radC	CDS	chromosome	30.464	30.001	30.233	34.014	35.267	34.641	610	1.22	0.29	0.326
SL1344_3704	SL3704	STM3738	STM3738	CDS	chromosome	11.756	8.6	10.178	12.291	11.156	11.724	191	1.22	0.29	0.505
SL1344_3864	SL3864	STM3904	ilvD	CDS	chromosome	53.313	59.729	56.521	65.223	64.389	64.806	3172	1.22	0.29	0.272
SL1344_4037	SL4037	STM4088	yiiU	CDS	chromosome	1221.06	906.411	1063.73	1241.6	1191.8	1216.7	7719	1.22	0.29	0.349
SL1344_4333	SL4333	STM4400	ytfF	CDS	chromosome	18.803	18.251	18.527	21.811	20.731	21.271	543	1.22	0.29	0.328
SL1344_4373	SL4373	STM4443	STM4443	CDS	chromosome	17.458	12.858	15.158	22.384	12.522	17.453	357	1.22	0.29	0.58
SL1344_4517	SL4517	STM4590	creD	CDS	chromosome	10.592	11.848	11.22	12.367	13.242	12.805	458	1.22	0.29	0.382
SL1344_ncRNA_15	NONE	NONE	SroA	ncRNA	chromosome	306.379	354.587	330.483	378.153	380.353	379.253	902	1.22	0.29	0.325
SL1344_ncRNA_48	NONE	NONE	STnc3290	ncRNA	chromosome	79.015	67.05	73.032	85.479	81.93	83.704	347	1.22	0.29	0.4
SL1344_ncRNA_49	NONE	NONE	STnc3300	ncRNA	chromosome	81.508	50.172	65.84	76.373	75.426	75.9	220	1.22	0.29	0.538
SL1344_0046	SL0046	STM0045	ribF	CDS	chromosome	103.221	105.931	104.576	111.178	126.021	118.6	2959	1.21	0.28	0.315
SL1344_0161	SL0161	STM0160	yacL	CDS	chromosome	161.292	129.091	145.192	175.092	155.718	165.405	1590	1.21	0.28	0.353
SL1344_0382	SL0382	STM0387	yaiI	CDS	chromosome	41.443	45.946	43.694	50.267	48.89	49.579	600	1.21	0.28	0.37
SL1344_0496	SL0496	STM0503	ybbM	CDS	chromosome	12.139	10.646	11.392	12.612	13.22	12.916	267	1.21	0.28	0.463
SL1344_0597	SL0597	STM0609	ahpF	CDS	chromosome	32.674	30.968	31.821	35.787	36.553	36.17	1503	1.21	0.28	0.29
SL1344_0615	SL0615	STM0627	dcuC	CDS	chromosome	3.452	3.423	3.438	4.045	3.772	3.909	130	1.21	0.28	0.559
SL1344_0698	SL0698	STM0717	STM0717	CDS	chromosome	6.441	8.289	7.365	7.908	8.749	8.328	74	1.21	0.28	0.654
SL1344_0842	SL0842	STM0866	mdfA	CDS	chromosome	16.298	14.962	15.63	17.698	17.863	17.78	581	1.21	0.28	0.354
SL1344_1114	SL1114	STM1177	flgE	CDS	chromosome	106.739	76.736	91.738	111.725	97.18	104.452	3352	1.21	0.28	0.401
SL1344_1259	SL1259	STM1324	STM1324	CDS	chromosome	47.444	41.427	44.436	53.213	48.077	50.645	1155	1.21	0.28	0.325
SL1344_1262	SL1262	STM1327	ydiY	CDS	chromosome	22.633	19.222	20.928	22.88	24.871	23.875	480	1.21	0.28	0.391
SL1344_1571	SL1571	STM1641	hrpA	CDS	chromosome	31.349	29.812	30.581	35.148	34.563	34.856	3604	1.21	0.28	0.25
SL1344_1582	SL1582	STM1652	ynaF	CDS	chromosome	215.264	138.972	177.118	241.688	162.602	202.145	2324	1.21	0.28	0.524
SL1344_1588	SL1588	STM1657	STM1657	CDS	chromosome	15.224	14.822	15.023	16.499	17.571	17.035	523	1.21	0.28	0.375
SL1344_1743	SL1743	STM1815	minD	CDS	chromosome	324.048	229.139	276.594	323.209	306.596	314.903	6781	1.21	0.28	0.391
SL1344_1809	SL1809	STM1875	yobA	CDS	chromosome	156.816	123.73	140.273	165.516	153.179	159.347	1610	1.21	0.28	0.358
SL1344_1821	SL1821	STM1887	hexR	CDS	chromosome	77.248	59.09	68.169	89.437	65.727	77.582	1787	1.21	0.28	0.45
SL1344_1929	SL1929	NONE	STM2705	CDS	prophage	11.884	14.308	13.096	13.487	16.166	14.826	237	1.21	0.28	0.509
SL1344_2063	SL2063	STM2086	rfbU	CDS	chromosome	131.113	89.74	110.426	128.289	122.905	125.597	3534	1.21	0.28	0.418
SL1344_2085	SL2085	STM2108	fcl	CDS	chromosome	2	1.402	1.701	1.806	2.07	1.938	49	1.21	0.28	0.717
SL1344_2253	SL2253	STM2284	glpA	CDS	chromosome	5.492	3.764	4.628	5.52	5.084	5.302	228	1.21	0.28	0.519
SL1344_2541	SL2541	STM2579	recO	CDS	chromosome	66.08	61.826	63.953	70.912	74.202	72.557	1404	1.21	0.28	0.307
SL1344_2593	NONE	NONE	SL1344_2593	CDS	prophage	569.931	378.204	474.068	557.43	516.375	536.902	5472	1.21	0.28	0.454
SL1344_2727	SL2727	STM2743	STM2743	CDS	chromosome	71.785	63.074	67.429	71.737	81.604	76.67	1684	1.21	0.28	0.337
SL1344_2898	SL2898	STM2919	ygbI	CDS	chromosome	24.35	18.837	21.593	24.49	24.539	24.514	498	1.21	0.28	0.428
SL1344_2948	SL2948	STM2968	queF	CDS	chromosome	36.143	30.276	33.209	38.917	36.524	37.721	849	1.21	0.28	0.358
SL1344_2952	SL2952	STM2972	exo	CDS	chromosome	18.376	16.971	17.674	19.801	20.372	20.087	435	1.21	0.28	0.384
SL1344_3130	SL3130	STM3156	STM3156	CDS	chromosome	37.167	21.765	29.466	33.236	33.971	33.603	360	1.21	0.28	0.549
SL1344_3148	SL3148	STM3174	parC	CDS	chromosome	52.042	55.354	53.698	59.147	63.151	61.149	3663	1.21	0.28	0.282
SL1344_3183	SL3183	STM3209	rpsU	CDS	chromosome	2800.24	2406.5	2603.37	2573.21	3352.96	2963.09	16976	1.21	0.28	0.377
SL1344_3245	SL3245	STM3272	yhbS	CDS	chromosome	83.197	83.395	83.296	95.273	94.715	94.994	1268	1.21	0.28	0.284
SL1344_3478	SL3478	STM3511	yhgI	CDS	chromosome	358.081	281.768	319.924	367.333	358.136	362.735	5546	1.21	0.28	0.344
SL1344_3550	SL3550	STM3585	yhhJ	CDS	chromosome	7.317	5.224	6.271	8.231	6.088	7.159	213	1.21	0.28	0.556
SL1344_3618	SL3618	STM3652	STM3652	CDS	chromosome	539.437	424.781	482.109	527.91	566.219	547.064	4182	1.21	0.28	0.351
SL1344_3653	SL3653	STM3688	STM3688	CDS	chromosome	34.782	30.904	32.843	41.028	33.966	37.497	208	1.21	0.28	0.493
SL1344_3669	SL3669	STM3703	yibN	CDS	chromosome	340.033	321.631	330.832	359.551	392.125	375.838	4309	1.21	0.28	0.282
SL1344_3673	SL3673	STM3707	yibD	CDS	chromosome	13.106	13.232	13.169	14.237	15.802	15.02	412	1.21	0.28	0.39
SL1344_3701	SL3701	STM3735	yicC	CDS	chromosome	101.446	83.217	92.332	100.124	109.914	105.019	2406	1.21	0.28	0.339
SL1344_3731	SL3731	STM3766	STM3766	CDS	chromosome	11.897	10.85	11.374	12.907	13.053	12.98	324	1.21	0.28	0.408
SL1344_3858	SL3858	STM3897	yifA	CDS	chromosome	87.034	72.168	79.601	88.33	92.311	90.321	2035	1.21	0.28	0.333
SL1344_3894	SL3894	STM3939	cyaA	CDS	chromosome	128.441	132.398	130.42	145.51	150.782	148.146	10016	1.21	0.28	0.259
SL1344_4109	SL4109	STM4170	hupA	CDS	chromosome	3943.68	2740.1	3341.89	4104.43	3506.86	3805.64	27506	1.21	0.28	0.416
SL1344_4193	SL4193	STM4257	siiA	CDS	chromosome	172.321	67.691	120.006	156.994	115.159	136.077	2280	1.21	0.28	0.852
SL1344_4294	SL4294	STM4360	miaA	CDS	chromosome	559.821	594.302	577.062	611.941	700.565	656.253	16564	1.21	0.28	0.303
SL1344_4308	SL4308	STM4375	yjfM	CDS	chromosome	4.899	4.598	4.748	5.292	5.558	5.425	92	1.21	0.28	0.615
SL1344_ncRNA_100	NONE	NONE	STnc3480	ncRNA	chromosome	17.916	14.88	16.398	18.202	19.21	18.706	129	1.21	0.28	0.564
SL1344_ncRNA_114	NONE	NONE	STnc3600	ncRNA	chromosome	22.11	13.267	17.688	21.034	19.37	20.202	111	1.21	0.28	0.64
SL1344_ncRNA_146	NONE	NONE	STnc1330	ncRNA	chromosome	424.56	633.15	528.855	620.758	588.638	604.698	2258	1.21	0.28	0.458
SL1344_ncRNA_36	NONE	NONE	STnc930	ncRNA	chromosome	39.46	26.627	33.044	41.108	34.714	37.911	95	1.21	0.28	0.641
SLP2_0054	NONE	NONE	pndA	CDS	plasmid	1521.4	2134.07	1827.73	2048.01	2108.34	2078.18	7284	1.21	0.28	0.432
SL1344_0208	SL0208	STM0207	mtn	CDS	chromosome	63.802	62.031	62.916	72.381	69.638	71.01	1321	1.21	0.27	0.319
SL1344_0244	SL0244	STM0243	yaeB	CDS	chromosome	26.665	27.463	27.064	30.177	30.667	30.422	574	1.21	0.27	0.384
SL1344_0314	SL0314	STM0318	frsA	CDS	chromosome	69.936	56.478	63.207	74.119	68.583	71.351	2363	1.21	0.27	0.358
SL1344_0551	SL0551	STM0563	ykgD	CDS	chromosome	4.113	3.586	3.849	4.332	4.363	4.348	99	1.21	0.27	0.626
SL1344_0555	SL0555	STM0567	STM0567	CDS	chromosome	30.463	27.376	28.919	31.907	33.499	32.703	1023	1.21	0.27	0.345
SL1344_0660	SL0660	STM0671	ubiF	CDS	chromosome	36.477	42.107	39.292	44.757	44.056	44.406	1390	1.21	0.27	0.354
SL1344_0662	SL0662	STM0680	asnB	CDS	chromosome	53.942	43.613	48.778	56.857	53.075	54.966	2436	1.21	0.27	0.362
SL1344_0736	SL0736	STM0759	ybgS	CDS	chromosome	29.858	25.221	27.54	33.429	28.919	31.174	320	1.21	0.27	0.466
SL1344_1062	SL1062	STM1124	putA	CDS	chromosome	18.704	17.356	18.03	22.194	18.646	20.42	2149	1.21	0.27	0.338
SL1344_1101	SL1101	STM1164	yceB	CDS	chromosome	241.315	193.93	217.622	246.158	245.301	245.729	3667	1.21	0.27	0.349
SL1344_1110	SL1110	STM1173	flgA	CDS	chromosome	47.254	33.448	40.351	49.289	41.918	45.603	800	1.21	0.27	0.472
SL1344_1203	SL1203	STM1268	STM1268	CDS	chromosome	77.55	60.64	69.095	83.206	73.219	78.213	312	1.21	0.27	0.486
SL1344_1221	SL1221	STM1286	mipA	CDS	chromosome	418.641	359.01	388.826	459.055	418.145	438.6	8718	1.21	0.27	0.32
SL1344_1261	SL1261	STM1326	pfkB	CDS	chromosome	43.451	40.202	41.826	48.675	46.158	47.416	1175	1.21	0.27	0.317
SL1344_1484	SL1484	STM1554	STM1554	CDS	chromosome	38.962	28.843	33.903	40.526	36.192	38.359	1495	1.21	0.27	0.414
SL1344_1541	SL1541	STM1611	rimL	CDS	chromosome	32.921	31.513	32.217	37.378	35.537	36.457	523	1.21	0.27	0.376
SL1344_1619	SL1619	STM1689	pspB	CDS	chromosome	475.778	384.169	429.974	454.857	513.593	484.225	2902	1.21	0.27	0.38
SL1344_1634	SL1634	STM1703	yciR	CDS	chromosome	13.623	12.704	13.163	15.254	14.584	14.919	786	1.21	0.27	0.342
SL1344_1772	SL1772	STM1843	STM1843	CDS	chromosome	6.975	6.211	6.593	7.833	7.124	7.479	273	1.21	0.27	0.461
SL1344_1890	SL1890	STM1961	fliS	CDS	chromosome	99.126	68.949	84.037	93.876	95.934	94.905	1029	1.21	0.27	0.456
SL1344_1898	SL1898	STM1969	fliF	CDS	chromosome	48.681	30.014	39.347	44.017	44.696	44.356	1985	1.21	0.27	0.508
SL1344_1958	SL1958	NONE	SL1344_1958	CDS	prophage	28.663	29.383	29.023	32.022	33.492	32.757	314	1.21	0.27	0.448
SL1344_2012	SL2012	STM2036	pocR	CDS	chromosome	13.438	14.495	13.966	16.104	15.41	15.757	321	1.21	0.27	0.45
SL1344_2075	SL2075	STM2098	galF	CDS	chromosome	108.156	107.897	108.026	110.51	132.944	121.727	3319	1.21	0.27	0.362
SL1344_2178	SL2178	STM2201	yeiE	CDS	chromosome	60.653	70.205	65.429	74.93	73.195	74.062	1702	1.21	0.27	0.346
SL1344_2272	SL2272	STM2303	STM2303	CDS	chromosome	31.285	35.622	33.453	38.77	36.911	37.841	381	1.21	0.27	0.432
SL1344_2404	SL2404	STM2441	cysA	CDS	chromosome	96.915	87.496	92.206	100.964	106.767	103.866	3038	1.21	0.27	0.318
SL1344_2746	SL2746	STM2762	STM2762	CDS	chromosome	11.919	10.228	11.073	12.312	12.807	12.56	428	1.21	0.27	0.41
SL1344_2752	SL2752	STM2767	STM2767	CDS	chromosome	96.089	73.701	84.895	93.069	98.557	95.813	5054	1.21	0.27	0.376
SL1344_2811	SL2811	STM2831	mltB	CDS	chromosome	28.018	27.585	27.802	30.941	32.028	31.484	904	1.21	0.27	0.333
SL1344_2926	SL2926	STM2947	cysI	CDS	chromosome	82.436	68.076	75.256	81.039	88.462	84.75	3867	1.21	0.27	0.356
SL1344_3046	SL3046	STM3070	epd	CDS	chromosome	225.879	202.405	214.142	244.641	240.41	242.525	6746	1.21	0.27	0.277
SL1344_3236	SL3236	STM3263	yraL	CDS	chromosome	29.253	29.513	29.383	34.079	32.263	33.171	763	1.21	0.27	0.353
SL1344_3262	SL3262	STM3290	argG	CDS	chromosome	35.656	29.201	32.428	36.966	36.418	36.692	1310	1.21	0.27	0.356
SL1344_3332	SL3332	STM3360	argR	CDS	chromosome	176.493	147.771	162.132	181.387	183.884	182.635	2291	1.21	0.27	0.346
SL1344_3508	SL3508	STM3542	gntK	CDS	chromosome	5.283	6.22	5.752	6.358	6.623	6.49	92	1.21	0.27	0.64
SL1344_3538	SL3538	STM3573	yhhL	CDS	chromosome	30.79	26.861	28.825	32.887	32.414	32.65	237	1.21	0.27	0.494
SL1344_3666	SL3666	STM3700	gpsA	CDS	chromosome	309.719	286.744	298.231	343.624	329.169	336.396	9133	1.21	0.27	0.28
SL1344_3675	SL3675	STM3709	kbl	CDS	chromosome	82.878	86.535	84.707	93.202	97.712	95.457	3044	1.21	0.27	0.311
SL1344_3857	SL3857	STM3888	yieP	CDS	chromosome	47.39	36.17	41.78	44.544	49.593	47.068	884	1.21	0.27	0.437
SL1344_3952	SL3952	STM4005	glnG	CDS	chromosome	18.446	21.673	20.06	23.909	21.293	22.601	849	1.21	0.27	0.404
SL1344_4032	SL4032	STM4083	yiiR	CDS	chromosome	57.834	56.7	57.267	65.443	63.655	64.549	737	1.21	0.27	0.358
SL1344_4174	SL4174	STM4237	lexA	CDS	chromosome	694.299	688.317	691.308	774.408	789.584	781.996	12664	1.21	0.27	0.262
SL1344_4299	SL4299	STM4366	purA	CDS	chromosome	378.697	380.409	379.553	458.396	401.834	430.115	14840	1.21	0.27	0.285
SL1344_4406	SL4406	STM4476	holC	CDS	chromosome	115.59	83.673	99.632	105.7	118.69	112.195	1327	1.21	0.27	0.454
SL1344_4429	SL4429	STM4499	yeeN	CDS	chromosome	169.543	137.045	153.294	164.962	180.157	172.56	3337	1.21	0.27	0.37
SL1344_4516	SL4516	STM4589	creC	CDS	chromosome	22.394	21.615	22.004	23.472	26.123	24.798	811	1.21	0.27	0.373
SL1344_ncRNA_56	NONE	NONE	STnc1710	ncRNA	chromosome	99.376	92.713	96.044	102.952	114.689	108.82	405	1.21	0.27	0.418
SL1344_ncRNA_71	NONE	NONE	STnc840	ncRNA	chromosome	58.499	64.052	61.276	69.307	69.501	69.404	135	1.21	0.27	0.563
SL1344_ncRNA_83	NONE	NONE	STnc3430	ncRNA	chromosome	248.267	177.03	212.649	218.199	263.939	241.069	717	1.21	0.27	0.48
SLP1_0021	NONE	PSLT089	trbI	CDS	plasmid	2.147	4.291	3.219	3.294	3.894	3.594	37	1.21	0.27	0.777
SLP2_0040	NONE	NONE	yddA	CDS	plasmid	46.195	64.284	55.24	60.861	64.283	62.572	784	1.21	0.27	0.466
SL1344_0132	SL0132	STM0132	ftsA	CDS	chromosome	215.813	220.61	218.212	238.494	252.652	245.573	8268	1.2	0.26	0.298
SL1344_0177	SL0177	STM0176	stiB	CDS	chromosome	0.904	0.71	0.807	0.903	0.982	0.943	17	1.2	0.26	0.845
SL1344_0203	SL0203	STM0202	hemL	CDS	chromosome	70.836	68.295	69.566	78.72	77.279	78	2667	1.2	0.26	0.314
SL1344_0365	SL0365	STM0370	prpD	CDS	chromosome	2.196	1.936	2.066	2.375	2.271	2.323	90	1.2	0.26	0.649
SL1344_0534	SL0534	STM0541	ybcJ	CDS	chromosome	99.881	101.483	100.682	106.795	118.818	112.806	642	1.2	0.26	0.408
SL1344_0623	SL0623	STM0635	lipB	CDS	chromosome	80.784	75.538	78.161	85.204	89.999	87.601	1502	1.2	0.26	0.349
SL1344_0692	SL0692	STM0711	ybgI	CDS	chromosome	118.094	114.772	116.433	125.093	136.828	130.96	2598	1.2	0.26	0.326
SL1344_0729	SL0729	STM0747	tolA	CDS	chromosome	75.366	79.491	77.428	85.828	87.583	86.706	2836	1.2	0.26	0.333
SL1344_0749	SL0749	STM0772	gpmA	CDS	chromosome	2475.41	1601.99	2038.7	2355.98	2214.96	2285.47	45891	1.2	0.26	0.491
SL1344_0783	SL0783	STM0807	ybhL	CDS	chromosome	177.087	160.371	168.729	186.856	191.874	189.365	3562	1.2	0.26	0.319
SL1344_1022	SL1022	STM1082	STM1082	CDS	chromosome	31.189	30.137	30.663	34.084	34.723	34.404	716	1.2	0.26	0.377
SL1344_1152	SL1152	STM1215	ycfS	CDS	chromosome	50.728	42.108	46.418	52.097	52.398	52.248	1344	1.2	0.26	0.367
SL1344_1207	SL1207	STM1272	yoaG	CDS	chromosome	82.15	70.509	76.33	82.722	88.311	85.517	418	1.2	0.26	0.456
SL1344_1290	SL1290	STM1356	ydiO	CDS	chromosome	13.452	10.89	12.171	14.131	13.316	13.724	421	1.2	0.26	0.454
SL1344_1379	SL1379	STM1447	mliC	CDS	chromosome	63.356	62.406	62.881	69.379	71.446	70.412	621	1.2	0.26	0.395
SL1344_1503	SL1503	STM1572	ompD	CDS	chromosome	814.071	542.454	678.263	846.677	670.354	758.516	22832	1.2	0.26	0.513
SL1344_1897	SL1897	STM1968	fliE	CDS	chromosome	77.047	58.402	67.725	78.903	73.427	76.165	639	1.2	0.26	0.454
SL1344_2017	SL2017	STM2041	pduD	CDS	chromosome	0.229	0.53	0.38	0.477	0.354	0.416	8	1.2	0.26	NA
SL1344_2161	SL2161	STM2184	sanA	CDS	chromosome	114.543	86.908	100.726	118.751	107.482	113.116	2171	1.2	0.26	0.414
SL1344_2248	SL2248	STM2279	yfaE	CDS	chromosome	91.16	86.872	89.016	95.836	103.813	99.824	680	1.2	0.26	0.398
SL1344_2354	SL2354	STM2385	yfcB	CDS	chromosome	42.561	35.519	39.04	43.583	44.159	43.871	1091	1.2	0.26	0.377
SL1344_2361	SL2361	STM2392	vacJ	CDS	chromosome	108.424	113.424	110.924	124.617	123.682	124.15	2508	1.2	0.26	0.333
SL1344_2456	SL2456	STM2493	perM	CDS	chromosome	38.321	42.297	40.309	46.041	44.208	45.124	1288	1.2	0.26	0.37
SL1344_2457	SL2457	STM2494	STM2494	CDS	chromosome	54.973	46.494	50.734	58.952	54.522	56.737	2219	1.2	0.26	0.369
SL1344_2984	SL2984	STM3006	ygdQ	CDS	chromosome	73.071	70.855	71.963	80.334	81.676	81.005	1541	1.2	0.26	0.322
SL1344_2996	SL2996	STM3018	kduI	CDS	chromosome	2.817	3.48	3.149	3.495	3.53	3.513	79	1.2	0.26	0.675
SL1344_3015	SL3015	STM3039	idi	CDS	chromosome	71.418	66.217	68.818	78.85	75.486	77.168	1125	1.2	0.26	0.354
SL1344_3146	SL3146	STM3172	sufI	CDS	chromosome	52.759	52.765	52.762	59.779	58.591	59.185	2232	1.2	0.26	0.319
SL1344_3511	SL3511	STM3545	yhhX	CDS	chromosome	40.284	40.566	40.425	46.286	44.307	45.297	1256	1.2	0.26	0.349
SL1344_3554	SL3554	STM3589	pitA	CDS	chromosome	49.278	48.163	48.721	54.619	54.78	54.7	2005	1.2	0.26	0.319
SL1344_3682	SL3682	STM3716	rfaY	CDS	chromosome	168.163	139.585	153.874	168.539	176.218	172.378	2554	1.2	0.26	0.368
SL1344_3819	SL3819	STM3852	yieH	CDS	chromosome	56.577	56.166	56.371	64.079	62.602	63.34	1125	1.2	0.26	0.344
SL1344_3863	SL3863	STM3903	ilvE	CDS	chromosome	101.457	116.654	109.055	128.575	115.945	122.26	3036	1.2	0.26	0.372
SL1344_3889	SL3889	STM3930	yifK	CDS	chromosome	53.229	50.364	51.796	63.422	52.626	58.024	2147	1.2	0.26	0.375
SL1344_4012	SL4012	STM4063	sbp	CDS	chromosome	137.838	109.429	123.634	138.513	137.949	138.231	3656	1.2	0.26	0.385
SL1344_4116	SL4116	STM4181	yjaB	CDS	chromosome	90.263	84.352	87.308	99.212	96.62	97.916	1145	1.2	0.26	0.35
SL1344_4192	SL4192	STM4256	ssb	CDS	chromosome	154.439	165.526	159.983	186.367	173.841	180.104	2549	1.2	0.26	0.325
SL1344_4288	SL4288	STM4351	STM4351	CDS	chromosome	54.032	56.274	55.153	61.614	62.509	62.061	1226	1.2	0.26	0.342
SL1344_4296	SL4296	STM4362	hflX	CDS	chromosome	386.99	373.986	380.488	387.48	462.79	425.135	14568	1.2	0.26	0.372
SL1344_4400	SL4400	STM4470	yjgD	CDS	chromosome	327.659	222.665	275.162	310.146	306.57	308.358	3430	1.2	0.26	0.472
SL1344_4496	SL4496	STM4569	deoB	CDS	chromosome	111.013	139.318	125.166	137.821	142.542	140.182	4586	1.2	0.26	0.414
SL1344_4509	SL4509	STM4582	slt	CDS	chromosome	39.253	36.734	37.993	43.782	41.683	42.733	2248	1.2	0.26	0.314
SL1344_ncRNA_272	NONE	NONE	STnc4110	ncRNA	chromosome	14.864	14.937	14.901	12.388	21.121	16.754	29	1.2	0.26	0.81
SL1344_ncRNA_282	NONE	NONE	STnc4140	ncRNA	chromosome	39.577	34.786	37.182	35.248	47.823	41.536	92	1.2	0.26	0.674
SL1344_0098	SL0098	STM0097	polB	CDS	chromosome	25.896	25.507	25.702	28.929	28.347	28.638	1803	1.19	0.25	0.349
SL1344_0113	SL0113	STM0113	leuA	CDS	chromosome	47.398	52.629	50.014	55.977	55.702	55.84	2349	1.19	0.25	0.364
SL1344_0124	SL0124	STM0124	murF	CDS	chromosome	108.9	104.233	106.567	125.828	112.274	119.051	4325	1.19	0.25	0.34
SL1344_0128	SL0128	STM0128	murG	CDS	chromosome	120.751	125.457	123.104	140.259	134.455	137.357	3925	1.19	0.25	0.333
SL1344_0147	SL0147	STM0147	ampE	CDS	chromosome	49.811	58.543	54.177	59.332	61.417	60.374	1383	1.19	0.25	0.415
SL1344_0209	SL0209	STM0208	dgt	CDS	chromosome	37.73	33.052	35.391	38.619	40.181	39.4	1380	1.19	0.25	0.384
SL1344_0216	SL0216	STM0215	map	CDS	chromosome	126.439	106.831	116.635	132.785	126.624	129.704	2762	1.19	0.25	0.377
SL1344_0293	SL0293	STM0297	STM0297	CDS	chromosome	3.289	7.973	5.631	5.14	7.197	6.168	24	1.19	0.25	0.843
SL1344_0329	SL0329	STM0334	STM0334	CDS	chromosome	9.343	7.487	8.415	10.52	8.308	9.414	69	1.19	0.25	0.711
SL1344_0350	SL0350	STM0355	STM0355	CDS	chromosome	29.926	29.875	29.901	31.383	35.201	33.292	174	1.19	0.25	0.576
SL1344_0482	SL0482	STM0489	hemH	CDS	chromosome	33.71	28.23	30.97	33.53	35.702	34.616	891	1.19	0.25	0.414
SL1344_0550	SL0550	STM0561	STM0561	CDS	chromosome	2.694	2.478	2.586	3.416	2.351	2.883	25	1.19	0.25	0.823
SL1344_0753	SL0753	STM0776	galE	CDS	chromosome	48.45	42.358	45.404	53.061	48.479	50.77	1379	1.19	0.25	0.375
SL1344_0883	SL0883	STM0944	clpS	CDS	chromosome	509.805	498.119	503.962	528.407	593.499	560.953	4825	1.19	0.25	0.361
SL1344_0894	SL0894	STM0956	cydC	CDS	chromosome	34.573	31.886	33.23	38.874	34.992	36.933	1704	1.19	0.25	0.376
SL1344_0966	SL0966	STM1028	nucD	CDS	prophage	3.37	3.243	3.306	4.014	3.426	3.72	45	1.19	0.25	0.756
SL1344_1084	SL1084	STM1147	STM1147	CDS	chromosome	69.921	70.454	70.188	77.614	78.453	78.034	1129	1.19	0.25	0.376
SL1344_1104	SL1104	STM1167	rimJ	CDS	chromosome	137.211	145.442	141.327	169.715	146.341	158.028	2471	1.19	0.25	0.37
SL1344_1113	SL1113	STM1176	flgD	CDS	chromosome	92.856	67.477	80.166	93.999	84.069	89.034	1667	1.19	0.25	0.486
SL1344_1118	SL1118	STM1181	flgI	CDS	chromosome	73.368	52.102	62.735	69.815	69.977	69.896	2053	1.19	0.25	0.473
SL1344_1293	SL1293	STM1359	aroE	CDS	chromosome	9.65	8.841	9.246	10.634	9.931	10.282	239	1.19	0.25	0.527
SL1344_1362	SL1362	STM1430	purR	CDS	chromosome	63.186	58.622	60.904	67.023	68.561	67.792	1863	1.19	0.25	0.358
SL1344_1410	SL1410	STM1480	pntB	CDS	chromosome	137.738	155.843	146.791	163.536	163.555	163.546	6084	1.19	0.25	0.365
SL1344_1506	SL1506	STM1575	STM1575	CDS	chromosome	109.664	87.464	98.564	107.223	111.75	109.487	1699	1.19	0.25	0.429
SL1344_1616	SL1616	STM1686	pspE	CDS	chromosome	428.053	386.262	407.158	486.793	418.867	452.83	3820	1.19	0.25	0.377
SL1344_1887	SL1887	STM1958	fliB	CDS	chromosome	41.082	28.305	34.694	42.62	34.769	38.694	1247	1.19	0.25	0.519
SL1344_1894	SL1894	STM1965	yedE	CDS	chromosome	4.258	4.218	4.238	4.696	4.715	4.705	160	1.19	0.25	0.583
SL1344_2125	SL2125	STM2148	STM2148	CDS	chromosome	73.612	72.191	72.902	79.669	83.281	81.475	686	1.19	0.25	0.396
SL1344_2241	SL2241	STM2272	gyrA	CDS	chromosome	112.231	108.191	110.211	116.024	130.119	123.072	8682	1.19	0.25	0.346
SL1344_2269	SL2269	STM2300	STM2300	CDS	chromosome	174.123	168.635	171.379	194.773	187.872	191.322	4606	1.19	0.25	0.319
SL1344_2304	SL2304	STM2335	yfbU	CDS	chromosome	213.959	201.309	207.634	239.721	221.514	230.618	3060	1.19	0.25	0.354
SL1344_2490	SL2490	STM2528	STM2528	CDS	chromosome	2.219	1.546	1.882	1.624	2.542	2.083	45	1.19	0.25	0.782
SL1344_2539	SL2539	STM2577	acpS	CDS	chromosome	69.583	62.1	65.842	75.802	70.617	73.21	747	1.19	0.25	0.418
SL1344_2660	SL2660	STM2688	smpB	CDS	chromosome	151.304	116.697	134	144.038	154.166	149.102	1928	1.19	0.25	0.443
SL1344_2810	SL2810	STM2830	ygaD	CDS	chromosome	66.118	67.622	66.87	73.461	75.57	74.516	994	1.19	0.25	0.38
SL1344_2943	SL2943	STM2962	gudT	CDS	chromosome	5.687	6.618	6.152	7.554	6.171	6.863	249	1.19	0.25	0.548
SL1344_3162	SL3162	STM3188	ygiC	CDS	chromosome	193.961	152.119	173.04	196.265	189.157	192.711	6003	1.19	0.25	0.401
SL1344_3194	SL3194	STM3221	ygjP	CDS	chromosome	15.244	13.627	14.436	17.446	14.674	16.06	155	1.19	0.25	0.604
SL1344_3277	SL3277	STM3305	ispB	CDS	chromosome	76.696	68.661	72.678	79.665	81.735	80.7	2103	1.19	0.25	0.371
SL1344_3312	SL3312	STM3340	yhcK	CDS	chromosome	60.068	54.715	57.392	68.694	59.124	63.909	1355	1.19	0.25	0.399
SL1344_3439	SL3439	STM3472	ppiA	CDS	chromosome	237.071	189.691	213.381	235.241	238.861	237.051	3640	1.19	0.25	0.406
SL1344_3476	SL3476	STM3509	bioH	CDS	chromosome	55.037	49.047	52.042	61.096	54.889	57.992	1196	1.19	0.25	0.392
SL1344_3542	SL3542	STM3577	tcp	CDS	chromosome	18.641	12.744	15.692	18.677	16.356	17.517	769	1.19	0.25	0.519
SL1344_3654	SL3654	STM3689	yibL	CDS	chromosome	109.764	81.087	95.426	109.654	103.757	106.706	1034	1.19	0.25	0.46
SL1344_3953	SL3953	STM4006	glnL	CDS	chromosome	19.47	20.197	19.834	22.035	22.17	22.102	621	1.19	0.25	0.415
SL1344_4047	SL4047	STM4098	STM4098	CDS	chromosome	5.718	5.821	5.77	6.114	6.699	6.406	308	1.19	0.25	0.507
SL1344_4076	SL4076	STM4127	yijC	CDS	chromosome	269.369	235.099	252.234	283.345	278.761	281.053	4784	1.19	0.25	0.349
SL1344_4133	SL4133	STM4198	STM4198	CDS	chromosome	6.95	8.181	7.566	7.446	9.359	8.402	103	1.19	0.25	0.671
SL1344_4412	SL4412	STM4482	idnT	CDS	chromosome	6.805	6.11	6.457	7.672	6.771	7.221	236	1.19	0.25	0.524
SLP1_0072	NONE	PSLT035	PSLT035	CDS	plasmid	1205.3	928.27	1066.78	1294.31	1085.89	1190.1	11165	1.19	0.25	0.438
SL1344_0060	SL0060	STM0059	citD2	CDS	chromosome	1.709	1.13	1.42	1.506	1.573	1.539	12	1.18	0.24	0.877
SL1344_0088	SL0088	STM0087	folA	CDS	chromosome	82.526	74.523	78.524	79.179	94.943	87.061	1122	1.18	0.24	0.454
SL1344_0131	SL0131	NONE	ftsQ	CDS	chromosome	186.092	177.687	181.89	202.983	200.365	201.674	4497	1.18	0.24	0.346
SL1344_0205	SL0205	STM0204	yadR	CDS	chromosome	891.887	805.032	848.459	929.693	945.253	937.473	8691	1.18	0.24	0.362
SL1344_0472	SL0472	STM0479	STM0479	CDS	chromosome	73.618	60.819	67.219	74.242	74.93	74.586	1872	1.18	0.24	0.407
SL1344_0506	SL0506	STM0513	ybbB	CDS	chromosome	30.635	25.854	28.245	31.816	30.635	31.226	918	1.18	0.24	0.445
SL1344_0530	SL0530	STM0537	cysS	CDS	chromosome	90.063	84.948	87.506	98.88	94.422	96.651	3600	1.18	0.24	0.365
SL1344_0572	SL0572	STM0584	entD	CDS	chromosome	114.349	82.378	98.364	112.844	104.118	108.481	2055	1.18	0.24	0.501
SL1344_0596	SL0596	STM0608	ahpC	CDS	chromosome	521.587	501.863	511.725	585.827	547.575	566.701	8579	1.18	0.24	0.347
SL1344_0681	SL0681	STM0699	STM0699	CDS	chromosome	8.747	8.622	8.684	8.892	10.317	9.604	125	1.18	0.24	0.643
SL1344_0916	SL0916	STM0979	ycaL	CDS	chromosome	31.292	37.756	34.524	33.005	43.357	38.181	783	1.18	0.24	0.544
SL1344_1015	SL1015	STM1075	helD	CDS	chromosome	37.292	38.494	37.893	42.109	41.55	41.829	2311	1.18	0.24	0.377
SL1344_1080	SL1080	STM1143	csgB	CDS	chromosome	0.72	1.681	1.2	1.177	1.374	1.276	16	1.18	0.24	0.87
SL1344_1111	SL1111	STM1174	flgB	CDS	chromosome	228.216	164.15	196.183	225.988	207.159	216.573	2426	1.18	0.24	0.497
SL1344_1121	SL1121	STM1184	flgL	CDS	chromosome	84.139	62.109	73.124	83.968	77.928	80.948	2072	1.18	0.24	0.479
SL1344_1225	SL1225	STM1290	gapA	CDS	chromosome	1146.97	982.368	1064.67	1203.65	1152.7	1178.17	31501	1.18	0.24	0.37
SL1344_1420	SL1420	STM1490	clcB	CDS	chromosome	8.868	8.873	8.87	9.571	10.064	9.817	340	1.18	0.24	0.5
SL1344_1742	SL1742	STM1814	minC	CDS	chromosome	167.904	128.62	148.262	153.537	174.22	163.879	3117	1.18	0.24	0.473
SL1344_1751	SL1751	STM1822	yoaB	CDS	chromosome	491.199	360.969	426.084	443.607	495.594	469.6	4357	1.18	0.24	0.494
SL1344_1848	SL1848	STM1913	flhAa	CDS	chromosome	32.754	25.489	29.121	34.148	30.254	32.201	1797	1.18	0.24	0.466
SL1344_1883	SL1883	STM1954	fliY	CDS	chromosome	190.095	162.619	176.357	197.366	193.673	195.519	4201	1.18	0.24	0.375
SL1344_2071	SL2071	STM2094	rfbC	CDS	chromosome	388.527	346.184	367.356	415.566	396.496	406.031	6021	1.18	0.24	0.368
SL1344_2133	SL2133	STM2156	yehR	CDS	chromosome	9.598	7.237	8.418	8.596	10.078	9.337	115	1.18	0.24	0.672
SL1344_2281	SL2281	STM2312	elaA	CDS	chromosome	29.821	30.86	30.34	32.824	34.108	33.466	416	1.18	0.24	0.49
SL1344_2349	SL2349	STM2380	yfcL	CDS	chromosome	168.587	139.233	153.91	159.487	182.096	170.791	1264	1.18	0.24	0.452
SL1344_2373	SL2373	STM2405	STM2405	CDS	chromosome	6.523	5.441	5.982	6.95	6.355	6.652	294	1.18	0.24	0.522
SL1344_2388	SL2388	STM2425	yfeH	CDS	chromosome	20.194	20.614	20.404	25.255	19.926	22.59	606	1.18	0.24	0.494
SL1344_2446	SL2446	STM2483	dapE	CDS	chromosome	67.203	73.798	70.5	75.703	80.485	78.094	2366	1.18	0.24	0.395
SL1344_2495	SL2495	STM2533	STM2533	CDS	chromosome	53.637	52.617	53.127	64.411	53.317	58.864	1331	1.18	0.24	0.432
SL1344_2514	SL2514	STM2552	STM2552	CDS	chromosome	19.232	19.033	19.132	20.708	21.648	21.178	364	1.18	0.24	0.491
SL1344_2754	SL2754	STM2769	STM2769	CDS	chromosome	6.619	6.071	6.345	7.291	6.678	6.985	163	1.18	0.24	0.607
SL1344_2888	SL2888	STM2909	mutS	CDS	chromosome	32.052	31.114	31.583	35.288	34.677	34.983	2372	1.18	0.24	0.36
SL1344_2930	SL2930	STM2951	ygcF	CDS	chromosome	153.147	139.616	146.382	158.766	164.634	161.7	2920	1.18	0.24	0.376
SL1344_2995	SL2995	STM3017	kduD	CDS	chromosome	8.368	9.59	8.979	9.123	10.692	9.907	203	1.18	0.24	0.596
SL1344_3029	SL3029	STM3053	gcvP	CDS	chromosome	70.367	75.159	72.763	82.866	78.807	80.836	6229	1.18	0.24	0.353
SL1344_3193	SL3193	STM3220	ygjO	CDS	chromosome	23.419	19.955	21.687	22.284	25.802	24.043	734	1.18	0.24	0.473
SL1344_3207	SL3207	STM3235	yhaJ	CDS	chromosome	45.109	44.436	44.772	48.235	50.872	49.554	1194	1.18	0.24	0.397
SL1344_3417	SL3417	STM3450	yheM	CDS	chromosome	87.035	105.781	96.408	90.671	122.639	106.655	1024	1.18	0.24	0.548
SL1344_3558	SL3558	STM3593	yhiQ	CDS	chromosome	27.521	28.85	28.186	29.705	32.381	31.043	634	1.18	0.24	0.467
SL1344_3706	SL3706	STM3740	gmk	CDS	chromosome	315.982	325.772	320.877	350.389	360.384	355.386	5955	1.18	0.24	0.353
SL1344_3768	SL3768	STM3800	dsdC	CDS	chromosome	9.62	8.572	9.096	10.893	9.302	10.098	250	1.18	0.24	0.548
SL1344_3893	SL3893	STM3938	hemC	CDS	chromosome	115.07	121.239	118.154	130.963	130.543	130.753	3361	1.18	0.24	0.367
SL1344_3915	SL3915	STM3961	pldB	CDS	chromosome	73.986	74.265	74.126	80.033	83.65	81.842	2238	1.18	0.24	0.381
SL1344_4335	SL4335	STM4402	ytfH	CDS	chromosome	11.983	12.808	12.396	12.9	14.498	13.699	143	1.18	0.24	0.625
SL1344_4347	SL4347	STM4414	ppa	CDS	chromosome	419.286	315.943	367.615	401.394	411.08	406.237	5793	1.18	0.24	0.458
SL1344_4349	SL4349	STM4416	mpl	CDS	chromosome	61.414	55.249	58.332	62.336	66.675	64.506	2391	1.18	0.24	0.39
SL1344_4399	SL4399	STM4469	argI	CDS	chromosome	78.831	79.017	78.924	86.05	88.881	87.465	2360	1.18	0.24	0.365
SL1344_4433	SL4433	STM4503	STM4503	CDS	chromosome	99.915	77.137	88.526	105.798	89.817	97.808	1938	1.18	0.24	0.483
SL1344_4503	SL4503	STM4576	lplA	CDS	chromosome	24.168	21.883	23.026	27.342	23.594	25.468	696	1.18	0.24	0.464
SL1344_ncRNA_229	NONE	NONE	STnc340	ncRNA	chromosome	3.745	5.859	4.802	4.265	6.214	5.239	18	1.18	0.24	0.862
SL1344_0153	SL0153	STM0153	aceF	CDS	chromosome	248.818	261.199	255.009	296.083	264.662	280.372	14272	1.17	0.23	0.394
SL1344_0212	SL0212	STM0211	yaeH	CDS	chromosome	348.515	285.481	316.998	376.703	318.651	347.677	3625	1.17	0.23	0.475
SL1344_0239	SL0239	STM0238	yaeP	CDS	chromosome	608.281	429.929	519.105	561.199	576.315	568.757	3358	1.17	0.23	0.524
SL1344_0249	SL0249	STM0248	yaeD	CDS	chromosome	106.737	94.272	100.505	117.303	103.746	110.524	1687	1.17	0.23	0.438
SL1344_0444	SL0444	STM0450	lon	CDS	chromosome	213.711	217.186	215.449	232.219	240.443	236.331	15011	1.17	0.23	0.378
SL1344_0453	SL0453	STM0459	ybaO	CDS	chromosome	92.616	79.213	85.914	86.749	102.083	94.416	1168	1.17	0.23	0.487
SL1344_0548	SL0548	STM0558	gtrBa	CDS	chromosome	4.127	3.115	3.621	3.388	4.604	3.996	99	1.17	0.23	0.708
SL1344_0691	SL0691	STM0710	ybgH	CDS	chromosome	15.777	14.965	15.371	16.137	17.681	16.909	675	1.17	0.23	0.471
SL1344_0826	SL0826	STM0850	yliC	CDS	chromosome	31.702	29.518	30.61	32.64	34.576	33.608	834	1.17	0.23	0.458
SL1344_0892	SL0892	STM0954	STM0954	CDS	chromosome	445.837	445.589	445.713	436.89	539.826	488.358	4351	1.17	0.23	0.475
SL1344_0915	SL0915	STM0978	aroA	CDS	chromosome	120.213	112.869	116.541	125.214	130.373	127.793	4425	1.17	0.23	0.392
SL1344_0925	SL0925	STM0988	kdsB	CDS	chromosome	64.307	63.825	64.066	67.191	74.002	70.596	1419	1.17	0.23	0.42
SL1344_0942	SL0942	STM1005	STM1005	CDS	prophage	82.463	74.103	78.283	87.465	84.387	85.926	2994	1.17	0.23	0.401
SL1344_1146	SL1146	STM1209	nagZ	CDS	chromosome	66.331	65.097	65.714	72.072	71.979	72.025	1993	1.17	0.23	0.406
SL1344_1223	SL1223	STM1288	STM1288	CDS	chromosome	26.305	25.61	25.958	29.281	27.932	28.606	660	1.17	0.23	0.451
SL1344_1292	SL1292	STM1358	aroD	CDS	chromosome	24.364	19.727	22.046	25.019	23.612	24.316	496	1.17	0.23	0.504
SL1344_1359	SL1359	STM1427	cfa	CDS	chromosome	63.738	61.775	62.757	66.739	71.222	68.981	2136	1.17	0.23	0.404
SL1344_1417	SL1417	STM1487	ynfL	CDS	chromosome	9.318	9.312	9.315	9.961	10.578	10.27	249	1.17	0.23	0.555
SL1344_1498	SL1498	STM1568	fdnI	CDS	chromosome	34.553	30.048	32.3	36.414	34.772	35.593	615	1.17	0.23	0.474
SL1344_1636	SL1636	STM1704	yciT	CDS	chromosome	53.017	41.736	47.376	50.01	53.823	51.916	1054	1.17	0.23	0.503
SL1344_1773	SL1773	STM1844	htpX	CDS	chromosome	371.126	285.403	328.264	342.597	379.25	360.924	8572	1.17	0.23	0.475
SL1344_1859	SL1859	STM1924	flhC	CDS	chromosome	126.251	124.003	125.127	133.414	142.046	137.73	2148	1.17	0.23	0.397
SL1344_1905	SL1905	STM1976	fliM	CDS	chromosome	102.71	71.949	87.33	103.276	88.361	95.818	2593	1.17	0.23	0.545
SL1344_2070	SL2070	STM2093	rfbI	CDS	chromosome	352.992	277.378	315.185	363.212	329.042	346.127	9256	1.17	0.23	0.462
SL1344_2074	SL2074	STM2097	rfbB	CDS	chromosome	155.492	132.812	144.152	154.259	162.236	158.248	4632	1.17	0.23	0.419
SL1344_2208	SL2208	STM2232	oafA	CDS	chromosome	81.769	69.057	75.413	81.636	84.25	82.943	4087	1.17	0.23	0.416
SL1344_2330	SL2330	STM2361	STM2361	CDS	chromosome	26.63	22.759	24.694	31.859	22.53	27.195	1044	1.17	0.23	0.555
SL1344_2516	SL2516	STM2554	hcaT	CDS	chromosome	31.324	31.019	31.172	35.434	33.091	34.263	1052	1.17	0.23	0.431
SL1344_2845	SL2845	STM2865	avrA	CDS	chromosome	399.472	282.468	340.97	377.308	371.543	374.426	9135	1.17	0.23	0.509
SL1344_2988	SL2988	STM3010	aas	CDS	chromosome	39.818	37.924	38.871	43.815	41.789	42.802	2488	1.17	0.23	0.382
SL1344_2994	SL2994	STM3016	araE	CDS	chromosome	4.494	4.321	4.407	4.464	5.258	4.861	186	1.17	0.23	0.604
SL1344_3000	SL3000	STM3022	STM3022	CDS	chromosome	13.825	10.511	12.168	11.653	15.165	13.409	444	1.17	0.23	0.587
SL1344_3081	SL3081	STM3106	ansB	CDS	chromosome	32.74	24.697	28.718	33.583	29.56	31.572	890	1.17	0.23	0.521
SL1344_3373	SL3373	STM3406	def	CDS	chromosome	314.739	277.902	296.32	332.059	321.327	326.693	4481	1.17	0.23	0.382
SL1344_3567	SL3567	STM3602	STM3602	CDS	chromosome	29.253	27.68	28.466	30.717	31.668	31.192	606	1.17	0.23	0.48
SL1344_3767	SL3767	STM3799	STM3799	CDS	chromosome	31.778	27.903	29.84	31.19	34.407	32.798	960	1.17	0.23	0.466
SL1344_3914	SL3914	STM3960	rhtB	CDS	chromosome	10.144	10.862	10.503	12.664	10.333	11.498	193	1.17	0.23	0.622
SL1344_3957	SL3957	STM4011	STM4011	CDS	chromosome	2.682	2.471	2.577	2.595	3.039	2.817	67	1.17	0.23	0.734
SL1344_4212	SL4212	STM4276	STM4276	CDS	chromosome	109.629	110.198	109.914	128.36	113.897	121.128	479	1.17	0.23	0.489
SL1344_4409	SL4409	STM4479	yjgP	CDS	chromosome	71.621	82.401	77.011	84.175	85.486	84.83	2467	1.17	0.23	0.432
SL1344_4445A	NONE	NONE	SL1344_4445A	CDS	chromosome	3.869	4.009	3.939	4.192	4.548	4.37	44	1.17	0.23	0.788
SL1344_4504	SL4504	STM4577	smp	CDS	chromosome	15.339	11.924	13.631	14.148	15.778	14.963	260	1.17	0.23	0.598
SL1344_ncRNA_81	NONE	NONE	STnc1210	ncRNA	chromosome	18.996	19.921	19.459	26.841	15.681	21.261	34	1.17	0.23	0.825
SLP1_0103	NONE	PSLT002	PSLT002	CDS	plasmid	26.548	21.983	24.266	29.138	24.333	26.736	319	1.17	0.23	0.563
SL1344_0248	SL0248	STM0247	abc	CDS	chromosome	46.735	39.836	43.286	48.778	45.866	47.322	1318	1.16	0.22	0.466
SL1344_0307	SL0307	STM0311	yafJ	CDS	chromosome	68.99	67.669	68.33	72.903	75.894	74.399	1546	1.16	0.22	0.451
SL1344_0406	SL0406	STM0411	yajD	CDS	chromosome	133.263	111.601	122.432	133.2	133.529	133.364	1255	1.16	0.22	0.486
SL1344_0441	SL0441	STM0447	tig	CDS	chromosome	312.412	256.963	284.688	295.638	323.489	309.563	10885	1.16	0.22	0.48
SL1344_0509	SL0509	STM0516	allR	CDS	chromosome	97.158	94.965	96.061	111.164	98.826	104.995	2322	1.16	0.22	0.434
SL1344_0668	SL0668	STM0686	glnS	CDS	chromosome	117.143	109.433	113.288	127.541	119.253	123.397	5567	1.16	0.22	0.417
SL1344_0737	SL0737	STM0760	aroG	CDS	chromosome	210.811	220.226	215.519	228.82	240.174	234.497	6686	1.16	0.22	0.431
SL1344_0770	SL0770	STM0793	bioA	CDS	chromosome	156.262	155.958	156.11	174.11	167.246	170.678	5946	1.16	0.22	0.393
SL1344_0877	SL0877	STM0938	ybjE	CDS	chromosome	42.062	38.907	40.484	41.82	46.312	44.066	945	1.16	0.22	0.492
SL1344_1050	SL1050	STM1111	yccD	CDS	chromosome	41.298	49.348	45.323	48.155	50.424	49.29	409	1.16	0.22	0.573
SL1344_1073	SL1073	STM1136	ycdX	CDS	chromosome	131.387	117.644	124.516	137.894	134.523	136.209	2713	1.16	0.22	0.418
SL1344_1090	SL1090	STM1153	msyB	CDS	chromosome	86.98	85.85	86.415	99.489	88.738	94.114	955	1.16	0.22	0.481
SL1344_1372	SL1372	STM1440	sodCb	CDS	chromosome	56.859	70.778	63.818	68.027	70.952	69.489	982	1.16	0.22	0.536
SL1344_1401	SL1401	STM1470	tus	CDS	chromosome	11.968	10	10.984	12.352	11.681	12.017	302	1.16	0.22	0.573
SL1344_1712	SL1712	STM1784	ychF	CDS	chromosome	92.263	77.12	84.692	91.041	94.207	92.624	2730	1.16	0.22	0.454
SL1344_1861	SL1861	STM1927	yecG	CDS	chromosome	183.862	160.451	172.156	209.281	166.198	187.74	2176	1.16	0.22	0.509
SL1344_1877	SL1877	STM1947	sirA	CDS	chromosome	178.82	161.043	169.932	182.082	187.403	184.743	3286	1.16	0.22	0.443
SL1344_1889	SL1889	STM1960	fliD	CDS	chromosome	123.894	76.47	100.182	111.549	106.327	108.938	4136	1.16	0.22	0.613
SL1344_1904	SL1904	STM1975	fliL	CDS	chromosome	95.212	64.423	79.818	96.379	77.736	87.058	1100	1.16	0.22	0.604
SL1344_1982	SL1982	STM2007	STM2007	CDS	prophage	3.955	2.827	3.391	3.985	3.454	3.72	217	1.16	0.22	0.641
SL1344_2058	SL2058	STM2081	gnd	CDS	chromosome	178.042	145.641	161.841	183.935	169.035	176.485	6710	1.16	0.22	0.466
SL1344_2139	SL2139	STM2161	yohO	CDS	chromosome	2611.12	1687.77	2149.45	2475.79	2208.78	2342.28	6833	1.16	0.22	0.591
SL1344_2205	SL2205	STM2228	yejM	CDS	chromosome	61.47	47.895	54.683	58.105	60.825	59.465	2833	1.16	0.22	0.505
SL1344_2393	SL2393	STM2430	cysK	CDS	chromosome	461.568	377.793	419.68	490.005	426.269	458.137	12025	1.16	0.22	0.474
SL1344_2526	SL2526	STM2564	yfhK	CDS	chromosome	53.912	48.18	51.046	54.565	57.145	55.855	2176	1.16	0.22	0.431
SL1344_2899	SL2899	STM2920	STM2920	CDS	chromosome	49.524	34.698	42.111	50.434	41.561	45.998	503	1.16	0.22	0.607
SL1344_2986	SL2986	STM3008	tas	CDS	chromosome	55.612	50.905	53.258	58.709	57.539	58.124	1635	1.16	0.22	0.44
SL1344_3012	SL3012	STM3034	STM3034	CDS	chromosome	1029.72	834.432	932.075	1012.52	1014.39	1013.46	6253	1.16	0.22	0.475
SL1344_3096	SL3096	STM3122	STM3122	CDS	chromosome	12.593	12.335	12.464	14.037	13.19	13.614	640	1.16	0.22	0.486
SL1344_3097	SL3097	STM3123	STM3123	CDS	chromosome	2.152	2.027	2.09	1.948	2.619	2.284	73	1.16	0.22	0.753
SL1344_3142	SL3142	STM3168	ygiR	CDS	chromosome	27.099	28.68	27.889	29.658	31.329	30.494	1789	1.16	0.22	0.443
SL1344_3202	SL3202	STM3230	yqjE	CDS	chromosome	185.967	204.021	194.994	204.835	222.152	213.493	2300	1.16	0.22	0.45
SL1344_3268	SL3268	STM3296	ftsH	CDS	chromosome	613.386	596.659	605.022	634.102	683.358	658.73	34496	1.16	0.22	0.416
SL1344_3287	SL3287	STM3315	yrbH	CDS	chromosome	68.365	63.864	66.114	70.079	74.596	72.338	1928	1.16	0.22	0.431
SL1344_3298	SL3298	STM3326	mtgA	CDS	chromosome	36.234	40.622	38.428	39.948	43.887	41.918	827	1.16	0.22	0.508
SL1344_3320	SL3320	STM3348	degQ	CDS	chromosome	69.467	74.112	71.79	74.851	81.767	78.309	2898	1.16	0.22	0.454
SL1344_3360	SL3360	STM3387	yhdU	CDS	chromosome	68.158	60.083	64.12	69.46	70.904	70.182	313	1.16	0.22	0.557
SL1344_3379	SL3379	STM3412	zntR	CDS	chromosome	115.031	95.365	105.198	114.891	114.72	114.805	1322	1.16	0.22	0.48
SL1344_3530	SL3530	STM3564	livK	CDS	chromosome	34.99	37.382	36.186	39.898	39.309	39.603	1187	1.16	0.22	0.45
SL1344_3536	SL3536	STM3571	ftsY	CDS	chromosome	86.417	82.434	84.426	90.687	93.163	91.925	3671	1.16	0.22	0.419
SL1344_3552	SL3552	STM3587	yhiI	CDS	chromosome	8.612	8.182	8.397	8.934	9.347	9.14	264	1.16	0.22	0.586
SL1344_3556	SL3556	STM3591	uspA	CDS	chromosome	889.396	635.89	762.643	932.63	725.808	829.219	9752	1.16	0.22	0.583
SL1344_3614	SL3614	STM3648	yiaG	CDS	chromosome	154.983	142.417	148.7	169.067	155.172	162.12	1275	1.16	0.22	0.462
SL1344_3648	SL3648	STM3683	selA	CDS	chromosome	35.481	37.702	36.591	39.191	40.779	39.985	1504	1.16	0.22	0.45
SL1344_3672	SL3672	STM3706	yigQ	CDS	chromosome	27.791	23.826	25.809	29.112	27.179	28.145	732	1.16	0.22	0.501
SL1344_3862	SL3862	STM3902	ilvM	CDS	chromosome	95.653	88.889	92.271	106.642	94.222	100.432	709	1.16	0.22	0.505
SL1344_4072	SL4072	STM4122	argB	CDS	chromosome	51.404	59.553	55.478	61.246	59.728	60.487	1272	1.16	0.22	0.491
SL1344_4128	SL4128	STM4193	yjbC	CDS	chromosome	60.19	52.452	56.321	60.916	62.451	61.683	1448	1.16	0.22	0.45
SL1344_4191	SL4191	STM4255	STM4255	CDS	chromosome	17.837	16.16	16.998	18.811	18.366	18.588	59	1.16	0.22	0.764
SL1344_4287	SL4287	STM4350	orn	CDS	chromosome	84.795	77.962	81.378	89.026	89.097	89.061	1312	1.16	0.22	0.437
SL1344_4309	SL4309	STM4376	yjfC	CDS	chromosome	6.707	5.729	6.218	6.699	6.923	6.811	214	1.16	0.22	0.603
SL1344_4461	SL4461	STM4530	yjiA	CDS	chromosome	81.472	67.227	74.35	83.41	78.79	81.1	2097	1.16	0.22	0.474
SL1344_ncRNA_102	NONE	NONE	STnc2170	ncRNA	chromosome	15.402	17.404	16.403	19.061	17.518	18.29	34	1.16	0.22	0.821
SL1344_ncRNA_106	NONE	NONE	STnc1110	ncRNA	chromosome	130.68	109.578	120.129	147.899	114.763	131.331	687	1.16	0.22	0.557
SL1344_ncRNA_109	NONE	NONE	MicC	ncRNA	chromosome	79.774	68.448	74.111	86.185	76.391	81.288	239	1.16	0.22	0.592
SL1344_ncRNA_176	NONE	NONE	STnc3790	ncRNA	chromosome	25.764	11.583	18.674	22.188	19.101	20.645	42	1.16	0.22	0.825
SL1344_0079	SL0079	STM0078	fixX	CDS	chromosome	1.476	2.307	1.892	1.771	2.228	2	16	1.16	0.21	0.881
SL1344_0099A	NONE	NONE	SL1344_0099A	CDS	chromosome	6.853	7.026	6.939	7.184	8.043	7.614	12	1.16	0.21	0.891
SL1344_0126	SL0126	STM0126	murD	CDS	chromosome	138.988	138.696	138.842	149.814	150.311	150.062	5366	1.16	0.21	0.445
SL1344_0386	SL0386	STM0391	yaiE	CDS	chromosome	273.371	258.914	266.142	303.251	275.094	289.172	2231	1.16	0.21	0.454
SL1344_0431	SL0431	STM0437	STM0437	CDS	chromosome	21.905	20.312	21.108	24.497	21.219	22.858	937	1.16	0.21	0.515
SL1344_0481	SL0481	STM0488	adk	CDS	chromosome	84.422	79.782	82.102	89.552	87.868	88.71	1554	1.16	0.21	0.475
SL1344_0539	SL0539	STM0546	fimD	CDS	chromosome	1.841	2.083	1.962	2.065	2.153	2.109	150	1.16	0.21	0.678
SL1344_0570	SL0570	STM0582	ybdJ	CDS	chromosome	110.817	111.643	111.23	134.203	107.273	120.738	814	1.16	0.21	0.544
SL1344_0678	SL0678	STM0696	ybfF	CDS	chromosome	38.145	33.537	35.841	39.199	38.67	38.934	813	1.16	0.21	0.5
SL1344_0695	SL0695	STM0714	ybgL	CDS	chromosome	46.875	47.417	47.146	50.687	51.365	51.026	1018	1.16	0.21	0.491
SL1344_0928	SL0928	STM0991	smtA	CDS	chromosome	41.362	48.877	45.12	50.059	47.848	48.953	1067	1.16	0.21	0.519
SL1344_1102	SL1102	STM1165	grxB	CDS	chromosome	139.496	122.706	131.101	151.061	133.979	142.52	2499	1.16	0.21	0.472
SL1344_1224	SL1224	STM1289	yeaD	CDS	chromosome	48.231	56.443	52.337	55.834	57.48	56.657	1361	1.16	0.21	0.519
SL1344_1224A	SL1224A	NONE	SL1344_1224A	CDS	chromosome	62.213	60.22	61.216	68.206	64.663	66.434	459	1.16	0.21	0.532
SL1344_1525	SL1525	STM1594	srfB	CDS	chromosome	26.056	18.422	22.239	25.792	22.253	24.023	1943	1.16	0.21	0.595
SL1344_1536	SL1536	STM1606	STM1606	CDS	chromosome	22.093	21.325	21.709	22.219	24.782	23.501	752	1.16	0.21	0.522
SL1344_1607	SL1607	STM1677	STM1677	CDS	chromosome	14.46	13.424	13.942	15.583	14.593	15.088	371	1.16	0.21	0.572
SL1344_1733	SL1733	STM1805	fadR	CDS	chromosome	346.259	290.142	318.201	384.08	305.7	344.89	6727	1.16	0.21	0.529
SL1344_1737	SL1737	STM1809	STM1809	CDS	chromosome	487.075	346.844	416.96	466.778	434.291	450.534	2127	1.16	0.21	0.578
SL1344_1812	SL1812	STM1878	exoX	CDS	chromosome	86.304	73.033	79.668	83.286	89.662	86.474	1638	1.16	0.21	0.494
SL1344_1814	SL1814	STM1880	yebE	CDS	chromosome	286.743	257.907	272.325	304.355	287.503	295.929	5288	1.16	0.21	0.437
SL1344_1907	SL1907	STM1978	fliO	CDS	chromosome	85.676	90.036	87.856	97.208	93.087	95.148	976	1.16	0.21	0.494
SL1344_2029	SL2029	STM2053	pduS	CDS	chromosome	0.641	0.773	0.707	0.821	0.671	0.746	27	1.16	0.21	0.843
SL1344_2089	SL2089	STM2112	wcaD	CDS	chromosome	6.711	6.077	6.394	6.903	6.988	6.946	228	1.16	0.21	0.615
SL1344_2179	SL2179	STM2202	yeiH	CDS	chromosome	7.508	8.079	7.794	7.669	9.181	8.425	240	1.16	0.21	0.64
SL1344_2204	SL2204	STM2227	yejL	CDS	chromosome	285.948	253.826	269.887	286.034	297.007	291.52	1805	1.16	0.21	0.488
SL1344_2254	SL2254	STM2285	glpB	CDS	chromosome	2.868	2.798	2.833	3.11	3.032	3.071	105	1.16	0.21	0.713
SL1344_2439	SL2439	STM2476	ypfG	CDS	chromosome	7.181	7.734	7.457	7.276	8.919	8.098	229	1.16	0.21	0.637
SL1344_2501	SL2501	STM2539	hscA	CDS	chromosome	89.402	90.829	90.116	95.406	99.563	97.484	4898	1.16	0.21	0.453
SL1344_2517	SL2517	STM2555	glyA	CDS	chromosome	183.523	166.63	175.077	194.754	184.661	189.707	6449	1.16	0.21	0.445
SL1344_2525	SL2525	STM2563	yfhG	CDS	chromosome	54.029	51.502	52.766	58.049	56.432	57.24	1187	1.16	0.21	0.474
SL1344_2576	SL2576	STM2612	STM2612	CDS	prophage	2.837	3.271	3.054	3.822	2.8	3.311	40	1.16	0.21	0.821
SL1344_2606	SL2606	STM2642	yfiC	CDS	chromosome	36.08	33.86	34.97	38.115	37.488	37.802	757	1.16	0.21	0.51
SL1344_2658	SL2658	STM2686	rnfH	CDS	chromosome	104.053	93.686	98.87	98.969	115.789	107.379	847	1.16	0.21	0.531
SL1344_2891	SL2891	STM2912	STM2912	CDS	chromosome	5.053	4.765	4.909	5.149	5.47	5.31	134	1.16	0.21	0.687
SL1344_3077	SL3077	STM3102	yggU	CDS	chromosome	73.175	72.525	72.85	77.754	80.252	79.003	623	1.16	0.21	0.514
SL1344_3246	SL3246	STM3273	yhbT	CDS	chromosome	138.979	111.693	125.336	140.235	132.311	136.273	1936	1.16	0.21	0.497
SL1344_3334	SL3334	STM3362	STM3362	CDS	chromosome	33.001	22.584	27.792	29.756	30.627	30.191	218	1.16	0.21	0.67
SL1344_3339	SL3339	STM3367	yhcS	CDS	chromosome	13.007	10.385	11.696	12.179	13.286	12.732	320	1.16	0.21	0.6
SL1344_3433	SL3433	STM3466	crp	CDS	chromosome	334.934	318.072	326.503	374.156	334.043	354.1	6074	1.16	0.21	0.45
SL1344_3466	SL3466	STM3499	yhgE	CDS	chromosome	12.837	12.91	12.874	14.55	13.386	13.968	647	1.16	0.21	0.511
SL1344_3471	SL3471	STM3504	yhgF	CDS	chromosome	34.23	27.197	30.713	35.534	31.139	33.336	2101	1.16	0.21	0.521
SL1344_3720	SL3720	STM3755	rhuM	CDS	chromosome	51.119	45.194	48.157	54.767	49.712	52.24	1469	1.16	0.21	0.487
SL1344_3948	SL3948	STM4001	engB	CDS	chromosome	69.048	75.034	72.041	76.988	78.74	77.864	1269	1.16	0.21	0.498
SL1344_3971	SL3971	STM4025	yihW	CDS	chromosome	59.387	53.58	56.484	62.294	59.986	61.14	1333	1.16	0.21	0.486
SL1344_3991	SL3991	STM4042A	STM4042A	CDS	chromosome	69.181	72.822	71.001	77.539	76.059	76.799	1182	1.16	0.21	0.491
SL1344_4074	SL4074	STM4125	oxyR	CDS	chromosome	141.366	171.117	156.242	166.569	171.623	169.096	4215	1.16	0.21	0.518
SL1344_4177	SL4177	STM4241	zur	CDS	chromosome	109.123	91.309	100.216	110.171	107.753	108.962	1522	1.16	0.21	0.486
SL1344_4217	SL4217	STM4281	nrfE	CDS	chromosome	2.382	2.586	2.484	2.849	2.524	2.687	162	1.16	0.21	0.656
SL1344_4239	SL4239	STM4302	STM4302	CDS	chromosome	29.238	15.12	22.179	30.057	18.332	24.194	174	1.16	0.21	0.764
SL1344_4398	SL4398	STM4468	yjgK	CDS	chromosome	16.209	15.906	16.058	18.249	16.471	17.36	213	1.16	0.21	0.635
SL1344_4403	SL4403	STM4473	yjgM	CDS	chromosome	44.014	40.962	42.488	47.184	45.004	46.094	630	1.16	0.21	0.513
SL1344_4418	SL4418	STM4489	STM4489	CDS	chromosome	32.524	27.891	30.208	33.65	31.975	32.812	3124	1.16	0.21	0.464
SL1344_4441	SL4441	STM4510	STM4510	CDS	chromosome	13.145	11.611	12.378	13.767	13.075	13.421	267	1.16	0.21	0.604
SL1344_ncRNA_148	NONE	NONE	STnc1340	ncRNA	chromosome	176.264	114.667	145.466	163.662	152.499	158.08	351	1.16	0.21	0.649
SL1344_0008	SL0008	STM0008	mog	CDS	chromosome	88.997	68.568	78.782	88.242	81.909	85.076	1365	1.15	0.2	0.556
SL1344_0123	SL0123	STM0123	murE	CDS	chromosome	128.886	131.016	129.951	143.095	137.319	140.207	5669	1.15	0.2	0.455
SL1344_0252	SL0252	STM0257	STM0257	CDS	chromosome	3.549	4.128	3.838	4.131	4.086	4.109	132	1.15	0.2	0.711
SL1344_0352	SL0352	STM0357	mod	CDS	chromosome	38.301	33.937	36.119	39.459	38.376	38.918	2072	1.15	0.2	0.491
SL1344_0499	SL0499	STM0506	tesA	CDS	chromosome	57.184	58.912	58.048	64.635	60.611	62.623	1047	1.15	0.2	0.504
SL1344_0501	SL0501	STM0508	ybbP	CDS	chromosome	32.901	34.226	33.564	35.81	36.413	36.112	2373	1.15	0.2	0.488
SL1344_0519	SL0519	STM0526	ylbA	CDS	chromosome	15.537	13.198	14.367	16.323	14.562	15.442	330	1.15	0.2	0.624
SL1344_0670	SL0670	STM0688	ybfN	CDS	chromosome	16.364	12.507	14.436	15.597	15.55	15.573	141	1.15	0.2	0.707
SL1344_0799	SL0799	STM0823	ybiJ	CDS	chromosome	39.164	31.62	35.392	42.42	34.133	38.276	271	1.15	0.2	0.649
SL1344_1019	SL1019	STM1079	yccV	CDS	chromosome	199.915	157.482	178.698	204.089	180.006	192.048	1661	1.15	0.2	0.566
SL1344_1166	SL1166	STM0946	STM3032	CDS	chromosome	23.36	21.778	22.569	23.652	24.928	24.29	337	1.15	0.2	0.6
SL1344_1230	SL1230	STM1295	sppA	CDS	chromosome	31.154	27.518	29.336	32.839	30.391	31.615	1595	1.15	0.2	0.504
SL1344_1237	SL1237	STM1302	xthA	CDS	chromosome	55.886	52.938	54.412	62.062	55.436	58.749	1287	1.15	0.2	0.5
SL1344_1370	SL1370	STM1438	ydhL	CDS	chromosome	33.654	41.52	37.587	40.261	40.539	40.4	264	1.15	0.2	0.643
SL1344_1409	SL1409	STM1479	pntA	CDS	chromosome	138.002	139.009	138.505	155.289	143.644	149.466	6213	1.15	0.2	0.458
SL1344_1595	SL1595	STM1664	STM1664	CDS	chromosome	26.982	23.22	25.101	25.683	28.558	27.12	444	1.15	0.2	0.583
SL1344_1886	NONE	NONE	tnpA_2b	CDS	chromosome	46.72	43.556	45.138	47.304	49.856	48.58	674	1.15	0.2	0.547
SL1344_1923	SL1923	STM1995	ompS	CDS	chromosome	4.294	3.116	3.705	3.98	4.014	3.997	130	1.15	0.2	0.719
SL1344_1954	SL1954	NONE	SL1344_1954	CDS	prophage	2.484	2.555	2.519	2.301	3.127	2.714	31	1.15	0.2	0.846
SL1344_2158	SL2158	STM2181	yohJ	CDS	chromosome	48.865	49.821	49.343	46.382	59.427	52.904	576	1.15	0.2	0.621
SL1344_2326	SL2326	STM2357	STM2357	CDS	chromosome	35.144	35.575	35.359	38.038	38.054	38.046	1457	1.15	0.2	0.496
SL1344_2486	SL2486	STM2524	yfgA	CDS	chromosome	136.723	129.864	133.293	141.053	146.283	143.668	3926	1.15	0.2	0.466
SL1344_2511	SL2511	STM2549	asrB	CDS	chromosome	2.572	3.213	2.893	2.622	3.589	3.106	69	1.15	0.2	0.796
SL1344_2657	SL2657	STM2685	smpA	CDS	chromosome	314.756	279.626	297.191	341.563	296.422	318.992	2944	1.15	0.2	0.521
SL1344_3062	SL3062	STM3086	speA	CDS	chromosome	64.915	68.109	66.512	67.774	74.955	71.364	3723	1.15	0.2	0.51
SL1344_3086	SL3086	STM3111	yggX	CDS	chromosome	163.126	125.439	144.282	159.098	151.872	155.485	1166	1.15	0.2	0.566
SL1344_3152	SL3152	STM3178	ygiY	CDS	chromosome	9.204	11.583	10.393	10.806	11.54	11.173	411	1.15	0.2	0.624
SL1344_3158	SL3158	STM3184	yqiB	CDS	chromosome	270.706	217.332	244.019	290.867	235.688	263.278	3023	1.15	0.2	0.561
SL1344_3241	SL3241	STM3268	yraR	CDS	chromosome	12.535	12.451	12.493	13.761	13.205	13.483	245	1.15	0.2	0.62
SL1344_3270	SL3270	STM3298	yhbY	CDS	chromosome	250.675	216.225	233.45	230.153	270.328	250.24	2005	1.15	0.2	0.56
SL1344_3276	SL3276	STM3304	rplU	CDS	chromosome	2385.23	2033.74	2209.48	2268.97	2481.51	2375.24	20168	1.15	0.2	0.504
SL1344_3432	SL3432	STM3465	yhfA	CDS	chromosome	250.58	246.927	248.754	263.7	271.844	267.772	2950	1.15	0.2	0.474
SL1344_3492	SL3492	STM3525	glpE	CDS	chromosome	129.412	116.58	122.996	126.323	138.91	132.616	1179	1.15	0.2	0.519
SL1344_3506	SL3506	STM3539	asd	CDS	chromosome	151.862	160.944	156.403	172.608	165.103	168.856	5078	1.15	0.2	0.465
SL1344_3670	SL3670	STM3704	pmgI	CDS	chromosome	32.28	28.858	30.569	34.085	31.525	32.805	1380	1.15	0.2	0.521
SL1344_3688	SL3688	STM3722	rfaG	CDS	chromosome	80.092	71.792	75.942	80.438	82.889	81.664	2500	1.15	0.2	0.493
SL1344_3827	SL3827	STM3860	STM3860	CDS	chromosome	6.397	6.569	6.483	7.512	6.451	6.981	334	1.15	0.2	0.607
SL1344_3913	SL3913	STM3959	rhtC	CDS	chromosome	35.472	44.271	39.871	44.691	41.283	42.987	726	1.15	0.2	0.583
SL1344_3924	SL3924	STM3970	ubiE	CDS	chromosome	272.261	247.058	259.659	285.163	272.549	278.856	5739	1.15	0.2	0.48
SL1344_4018	SL4018	STM4069	STM4069	CDS	chromosome	38.646	33.913	36.279	40.667	37.803	39.235	176	1.15	0.2	0.666
SL1344_4142	SL4142	STM4207	STM4207	CDS	chromosome	5.372	7.139	6.255	7.61	5.779	6.694	132	1.15	0.2	0.732
SL1344_4178	SL4178	STM4242	STM4242	CDS	chromosome	14.975	16.02	15.497	17.054	16.209	16.631	594	1.15	0.2	0.563
SL1344_4182	SL4182	STM4246	dnaB	CDS	chromosome	44.855	40.022	42.438	43.682	47.728	45.705	1760	1.15	0.2	0.511
SL1344_4292	SL4292	STM4358	amiB	CDS	chromosome	59.843	61.496	60.67	64.377	66.246	65.311	2345	1.15	0.2	0.483
SL1344_4339	SL4339	STM4406	ytfK	CDS	chromosome	1775.48	1744.11	1759.8	1727.13	2067.21	1897.17	10680	1.15	0.2	0.509
SL1344_4348	SL4348	STM4415	fbp	CDS	chromosome	98.376	92.177	95.276	106.583	99.183	102.883	2791	1.15	0.2	0.468
SL1344_4354	SL4354	STM4421	iolA	CDS	chromosome	6.8	6.888	6.844	7.138	7.57	7.354	301	1.15	0.2	0.618
SL1344_4408	SL4408	STM4478	STM4478	CDS	chromosome	250.073	238.473	244.273	230.045	295.213	262.629	858	1.15	0.2	0.596
SL1344_4501	SL4501	STM4574	STM4574	CDS	chromosome	3.249	3.185	3.217	3.384	3.568	3.476	65	1.15	0.2	0.777
SL1344_ncRNA_39	NONE	NONE	ChiX	ncRNA	chromosome	21378.6	18894.9	20136.7	17769.1	25585	21677.1	69032	1.15	0.2	0.612
SL1344_ncRNA_99	NONE	NONE	STnc3510	ncRNA	chromosome	8.401	9.109	8.755	7.469	11.159	9.314	29	1.15	0.2	0.851
SLP1_0009	NONE	PSLT102	traS	CDS	plasmid	591.443	620.185	605.814	668.084	632.767	650.426	8769	1.15	0.2	0.48
SL1344_0072	SL0072	STM0071	caiC	CDS	chromosome	2.736	2.927	2.832	2.66	3.38	3.02	128	1.14	0.19	0.741
SL1344_0141	SL0141	STM0141	guaC	CDS	chromosome	157.546	145.032	151.289	161.3	162.087	161.694	4607	1.14	0.19	0.496
SL1344_0150	SL0150	STM0150	aroP	CDS	chromosome	32.036	35.444	33.74	36.393	35.927	36.16	1355	1.14	0.19	0.534
SL1344_0194	SL0194	STM0193	fhuD	CDS	chromosome	69.29	62.658	65.974	69.602	71.664	70.633	1716	1.14	0.19	0.518
SL1344_0443	SL0443	STM0449	clpX	CDS	chromosome	606.065	587.024	596.544	573.357	699.237	636.297	22121	1.14	0.19	0.561
SL1344_0470	SL0470	STM0477	acrR	CDS	chromosome	63.819	47.507	55.663	61.068	58.092	59.58	1062	1.14	0.19	0.604
SL1344_0477	SL0477	STM0484	dnaX	CDS	chromosome	102.576	105.104	103.84	110.969	111.504	111.237	5851	1.14	0.19	0.486
SL1344_0538	SL0538	STM0545	fimC	CDS	chromosome	1.952	1.254	1.603	1.491	1.959	1.725	33	1.14	0.19	0.858
SL1344_0566	SL0566	STM0578	nfnB	CDS	chromosome	73.333	67.901	70.617	79.537	71.007	75.272	1345	1.14	0.19	0.556
SL1344_0706	SL0706	STM0724	STM0724	CDS	chromosome	1.933	2.327	2.13	2.067	2.483	2.275	111	1.14	0.19	0.747
SL1344_0808	SL0808	STM0833	ompX	CDS	chromosome	1155.49	947.753	1051.62	1220.05	1022.18	1121.11	15793	1.14	0.19	0.576
SL1344_1038	SL1038	STM1099	hpaB	CDS	chromosome	3.066	3.318	3.192	3.769	3.065	3.417	146	1.14	0.19	0.717
SL1344_1126	SL1126	STM1189	maf-a	CDS	chromosome	52.387	43.589	47.988	52.993	49.945	51.469	820	1.14	0.19	0.568
SL1344_1187	SL1187	STM1251	STM1251	CDS	chromosome	500.584	367.537	434.06	444.359	484.912	464.635	5927	1.14	0.19	0.594
SL1344_1296	SL1296	STM1361	ydiM	CDS	chromosome	1.244	2.108	1.676	2.037	1.502	1.769	59	1.14	0.19	0.828
SL1344_1361	SL1361	STM1429	ydhB	CDS	chromosome	18.101	17.801	17.951	19.275	19.225	19.25	489	1.14	0.19	0.573
SL1344_1432	SL1432	STM1502	speG	CDS	chromosome	129.957	103.433	116.695	121.069	128.635	124.852	1910	1.14	0.19	0.569
SL1344_1448	SL1448	STM1518	marB	CDS	chromosome	17.355	16.206	16.78	17.272	18.515	17.894	105	1.14	0.19	0.744
SL1344_1504	SL1504	STM1573	STM1573	CDS	chromosome	29.883	21.669	25.776	30.431	24.972	27.702	332	1.14	0.19	0.67
SL1344_1524	SL1524	STM1593	srfA	CDS	chromosome	41.559	27.544	34.551	37.058	37.023	37.041	1331	1.14	0.19	0.641
SL1344_1552	SL1552	STM1622	ydcG	CDS	chromosome	24.714	25.52	25.117	27.894	25.88	26.887	1214	1.14	0.19	0.531
SL1344_1641	SL1641	STM1709	yciS	CDS	chromosome	342.813	356.222	349.518	361.782	384.986	373.384	3151	1.14	0.19	0.516
SL1344_1709	SL1709	STM1781	ychM	CDS	chromosome	9.836	10.823	10.329	11.208	10.81	11.009	500	1.14	0.19	0.604
SL1344_1829	SL1829	STM1895	ruvA	CDS	chromosome	112.592	102.453	107.523	107.23	123.182	115.206	1922	1.14	0.19	0.544
SL1344_1851	SL1851	STM1916	cheY	CDS	chromosome	94.881	74.621	84.751	89.537	91.217	90.377	963	1.14	0.19	0.604
SL1344_1854	SL1854	STM1919	cheM	CDS	chromosome	56.714	39.971	48.342	54.101	48.969	51.535	2338	1.14	0.19	0.633
SL1344_1857	SL1857	STM1922	motB	CDS	chromosome	45.004	38.436	41.72	43.883	45.393	44.638	1132	1.14	0.19	0.557
SL1344_1891	SL1891	STM1962	fliT	CDS	chromosome	72.527	51.725	62.126	64.955	68.06	66.507	669	1.14	0.19	0.637
SL1344_2044	SL2044	STM2067	sbcB	CDS	chromosome	32.732	30.925	31.828	34.437	33.432	33.934	1327	1.14	0.19	0.536
SL1344_2060	SL2060	STM2083	rfbK	CDS	chromosome	160.285	135.29	147.787	160.023	156.185	158.104	6182	1.14	0.19	0.518
SL1344_2333	SL2333	STM2364	dedD	CDS	chromosome	170.415	153.91	162.162	174.96	171.773	173.366	3192	1.14	0.19	0.505
SL1344_2386	SL2386	STM2423	yfeN	CDS	chromosome	5.68	5.164	5.422	6.164	5.444	5.804	121	1.14	0.19	0.728
SL1344_2494	SL2494	STM2532	STM2532	CDS	chromosome	31.007	31.401	31.204	34.289	32.318	33.304	4488	1.14	0.19	0.504
SL1344_2518	SL2518	STM2556	hmpA	CDS	chromosome	42.929	46.167	44.548	50.594	44.805	47.7	1549	1.14	0.19	0.544
SL1344_2534	SL2534	STM2572	yfhH	CDS	chromosome	13.11	11.015	12.062	13.531	12.268	12.9	299	1.14	0.19	0.648
SL1344_2650	SL2650	STM2677	ffh	CDS	chromosome	110.718	116.91	113.814	120.743	121.898	121.32	4516	1.14	0.19	0.515
SL1344_2883	NONE	NONE	SL1344_2883	CDS	chromosome	1.431	0.473	0.952	0.994	1.105	1.05	3	1.14	0.19	NA
SL1344_2927	SL2927	STM2948	cysJ	CDS	chromosome	88.736	71.57	80.153	81.043	90.686	85.865	4213	1.14	0.19	0.557
SL1344_3036	SL3036	STM3060	ygfE	CDS	chromosome	266.542	233.518	250.03	263.078	271.089	267.083	2406	1.14	0.19	0.526
SL1344_3042	SL3042	STM3066	yggA	CDS	chromosome	16.771	18.801	17.786	18.231	19.756	18.994	330	1.14	0.19	0.639
SL1344_3208	SL3208	STM3236	yhaK	CDS	chromosome	24.113	16.815	20.464	24.355	19.599	21.977	420	1.14	0.19	0.672
SL1344_3264	SL3264	STM3293	secG	CDS	chromosome	708.398	594.188	651.293	641.593	753.286	697.439	6333	1.14	0.19	0.557
SL1344_3398	SL3398	STM3431	rpsQ	CDS	chromosome	1041.02	1001.19	1021.11	987.415	1199.05	1093.23	7606	1.14	0.19	0.548
SL1344_3507	SL3507	STM3541	gntU	CDS	chromosome	7.061	7.583	7.322	7.576	8.09	7.833	287	1.14	0.19	0.639
SL1344_3685	SL3685	STM3719	rfaB	CDS	chromosome	112.575	97.329	104.952	109.599	114.805	112.202	3306	1.14	0.19	0.524
SL1344_3763	SL3763	NONE	ivbL	CDS	chromosome	4036.77	3753.11	3894.94	4492.12	3846.64	4169.38	11252	1.14	0.19	0.516
SL1344_3778	SL3778	STM3811	yidR	CDS	chromosome	17.796	16.367	17.081	18.2	18.315	18.258	611	1.14	0.19	0.574
SL1344_3851	SL3851	STM3884	rbsB	CDS	chromosome	112.165	106.361	109.263	123.765	109.749	116.757	2838	1.14	0.19	0.521
SL1344_3872	SL3872	STM3912	rep	CDS	chromosome	27.673	26.245	26.959	28.961	28.725	28.843	1593	1.14	0.19	0.513
SL1344_4030	SL4030	STM4081	tpiA	CDS	chromosome	289.947	249.186	269.567	274.94	298.913	286.927	6025	1.14	0.19	0.548
SL1344_4234	SL4234	STM4297	melR	CDS	chromosome	66.854	52.799	59.826	76.552	51.34	63.946	1626	1.14	0.19	0.671
SL1344_4268	SL4268	STM4331	yjeI	CDS	chromosome	450.976	437.522	444.249	503.476	448.713	476.095	4826	1.14	0.19	0.497
SL1344_4293	SL4293	STM4359	mutL	CDS	chromosome	71.829	76.184	74.006	78.368	80.301	79.334	4016	1.14	0.19	0.496
SL1344_4411	SL4411	STM4481	idnR	CDS	chromosome	2.979	2.865	2.922	3.278	2.987	3.133	85	1.14	0.19	0.758
SL1344_4437	SL4437	STM4507	uxuR	CDS	chromosome	144.798	133.894	139.346	152.998	144.712	148.855	3144	1.14	0.19	0.507
SL1344_4457	SL4457	STM4526	hsdR	CDS	chromosome	11.979	10.366	11.172	12.526	11.385	11.956	1144	1.14	0.19	0.556
SL1344_4515	SL4515	STM4588	creB	CDS	chromosome	72.644	73.245	72.945	78.285	78.223	78.254	1471	1.14	0.19	0.506
SLP1_0032	NONE	PSLT077	traA	CDS	plasmid	11.019	9.995	10.507	11.941	10.606	11.274	112	1.14	0.19	0.733
SL1344_0146	SL0146	STM0146	ampD	CDS	chromosome	93.464	95.815	94.64	108.028	93.423	100.726	1553	1.13	0.18	0.565
SL1344_0317	SL0317	STM0321	proB	CDS	chromosome	104.684	102.342	103.513	108.14	111.958	110.049	3324	1.13	0.18	0.521
SL1344_0354	SL0354	STM0359	STM0359	CDS	chromosome	173.529	158.314	165.921	196.041	156.245	176.143	492	1.13	0.18	0.649
SL1344_0381	SL0381	STM0386	proC	CDS	chromosome	91.51	90.09	90.8	101.563	90.897	96.23	2135	1.13	0.18	0.56
SL1344_0489	SL0489	STM0496	ybaP	CDS	chromosome	42.146	41.845	41.996	45.004	44.072	44.538	970	1.13	0.18	0.572
SL1344_0533	SL0533	STM0540	ybcI	CDS	chromosome	11.785	12.12	11.953	13.494	11.943	12.718	190	1.13	0.18	0.702
SL1344_0641	SL0641	STM0653	ybeL	CDS	chromosome	227.882	192.008	209.945	244.849	201.924	223.387	2893	1.13	0.18	0.594
SL1344_0709	SL0709	STM0727	STM0727	CDS	chromosome	37.246	29.069	33.158	33.162	37.306	35.234	133	1.13	0.18	0.756
SL1344_0810	SL0810	STM0835	STM0835	CDS	chromosome	110.394	97.405	103.9	105.295	115.947	110.621	1434	1.13	0.18	0.568
SL1344_0847	SL0847	STM0871	ybjM	CDS	chromosome	12.678	15.006	13.842	14.627	14.607	14.617	152	1.13	0.18	0.734
SL1344_0872	SL0872	STM0933	ybjT	CDS	chromosome	17.437	17.586	17.511	18.904	18.263	18.584	730	1.13	0.18	0.586
SL1344_0878	SL0878	STM0939	ybjD	CDS	chromosome	20.639	18.882	19.76	21.793	20.094	20.944	952	1.13	0.18	0.586
SL1344_0937	SL0937	STM1000	asnCa	CDS	chromosome	252.097	211.847	231.972	243.921	249.387	246.654	9451	1.13	0.18	0.546
SL1344_0950	SL0950	STM1012	STM1012	CDS	prophage	154.472	128.799	141.636	157.119	144.511	150.815	1409	1.13	0.18	0.576
SL1344_1078	SL1078	STM1141	csgE	CDS	chromosome	3.757	2.194	2.976	3.355	2.939	3.147	34	1.13	0.18	0.861
SL1344_1117	SL1117	STM1180	flgH	CDS	chromosome	100.209	62.396	81.303	91.523	80.482	86.002	1646	1.13	0.18	0.705
SL1344_1165	NONE	NONE	STM1228	CDS	chromosome	12.919	12.017	12.468	12.495	14.016	13.255	742	1.13	0.18	0.6
SL1344_1201	SL1201	STM1266	STM1266	CDS	chromosome	93.998	77.826	85.912	91.176	91.01	91.093	2118	1.13	0.18	0.58
SL1344_1281	SL1281	STM1347	aroH	CDS	chromosome	22.811	22.744	22.778	23.841	24.429	24.135	693	1.13	0.18	0.596
SL1344_1284	SL1284	STM1350	ydiD	CDS	chromosome	6.641	6.29	6.466	6.821	6.875	6.848	308	1.13	0.18	0.66
SL1344_1289	SL1289	STM1355	ydiP	CDS	chromosome	2.602	2.409	2.505	2.832	2.479	2.656	65	1.13	0.18	0.811
SL1344_1384	SL1384	STM1452	tppB	CDS	chromosome	63.204	43.569	53.386	59.954	53.229	56.591	2332	1.13	0.18	0.66
SL1344_1418	SL1418	STM1488	mlc	CDS	chromosome	126.13	110.029	118.08	118.595	131.576	125.086	4186	1.13	0.18	0.573
SL1344_1442	SL1442	STM1512	dcp	CDS	chromosome	26.124	28.69	27.407	29.271	29.012	29.142	1629	1.13	0.18	0.559
SL1344_1523	SL1523	STM1592	ydcY	CDS	chromosome	219.986	148.937	184.462	200.616	189.654	195.135	1251	1.13	0.18	0.674
SL1344_1526	SL1526	STM1595	srfC	CDS	chromosome	24.035	17.546	20.791	23.437	20.731	22.084	1295	1.13	0.18	0.642
SL1344_1589	SL1589	STM1658	ydaL	CDS	chromosome	67.836	57.716	62.776	68.957	64.558	66.757	1029	1.13	0.18	0.583
SL1344_1592	SL1592	STM1661	ydaA	CDS	chromosome	238.033	219.553	228.793	261.185	225.598	243.392	6308	1.13	0.18	0.545
SL1344_1622	SL1622	STM1692	sapA	CDS	chromosome	30.449	27.564	29.007	32.534	29.085	30.81	1391	1.13	0.18	0.571
SL1344_1657	SL1657	STM1726	trpB	CDS	chromosome	42.352	46.886	44.619	48.893	45.942	47.418	1550	1.13	0.18	0.569
SL1344_1711	SL1711	STM1783	pth	CDS	chromosome	24.971	23.411	24.191	25.693	25.559	25.626	411	1.13	0.18	0.637
SL1344_1865	SL1865	STM1932	ftnB	CDS	chromosome	22.697	21.089	21.893	24.391	22.087	23.239	321	1.13	0.18	0.653
SL1344_1903	SL1903	STM1974	fliK	CDS	chromosome	41.787	29.578	35.682	39.732	36.081	37.907	1262	1.13	0.18	0.649
SL1344_1953	SL1953	NONE	SL1344_1953	CDS	prophage	13.01	11.974	12.492	12.047	14.479	13.263	110	1.13	0.18	0.764
SL1344_2056	SL2056	STM2079	wzzB	CDS	chromosome	207.016	193.863	200.44	194.621	229.173	211.897	5722	1.13	0.18	0.586
SL1344_2192	SL2192	STM2215	rtn	CDS	chromosome	33.086	29.243	31.164	34.477	31.512	32.995	1408	1.13	0.18	0.583
SL1344_2325	SL2325	STM2356	ubiX	CDS	chromosome	53.664	54.553	54.108	57.448	57.438	57.443	897	1.13	0.18	0.573
SL1344_2384	SL2384	STM2421	xapB	CDS	chromosome	5.319	5.285	5.302	5.594	5.675	5.634	194	1.13	0.18	0.691
SL1344_2398	SL2398	STM2435	pdxK	CDS	chromosome	15.779	16.268	16.023	16.841	17.211	17.026	404	1.13	0.18	0.626
SL1344_2507	SL2507	STM2545	STM2545	CDS	chromosome	150.784	137.108	143.946	162.583	143.352	152.968	3063	1.13	0.18	0.555
SL1344_2565	SL2565	STM2601	STM2601	CDS	prophage	10.014	12.177	11.095	11.638	12.008	11.823	124	1.13	0.18	0.753
SL1344_2672	SL2672	STM2701	STM2701	CDS	prophage	1.548	1.198	1.373	1.613	1.348	1.481	47	1.13	0.18	0.834
SL1344_2747	SL2747	NONE	STM2763	CDS	chromosome	41.824	30.93	36.377	41.438	35.997	38.718	965	1.13	0.18	0.641
SL1344_2787	SL2787	STM2803	STM2803	CDS	chromosome	16.037	13.091	14.564	15.421	15.559	15.49	565	1.13	0.18	0.625
SL1344_2905	SL2905	STM2926	pcm	CDS	chromosome	79.974	79.016	79.495	83.411	85.369	84.39	1449	1.13	0.18	0.555
SL1344_2913	SL2913	STM2934	cysN	CDS	chromosome	138.858	115.156	127.007	139.487	129.202	134.344	5302	1.13	0.18	0.58
SL1344_2976	SL2976	STM2998	comP	CDS	chromosome	4.499	4.885	4.692	5.164	4.864	5.014	56	1.13	0.18	0.823
SL1344_3131	SL3131	STM3157	yghA	CDS	chromosome	50.131	49.138	49.635	54.712	50.618	52.665	1276	1.13	0.18	0.562
SL1344_3250	SL3250	STM3277	STM3277	CDS	chromosome	1.825	1.207	1.516	1.64	1.617	1.628	32	1.13	0.18	0.857
SL1344_3321	SL3321	STM3349	degS	CDS	chromosome	32.043	34.64	33.341	33.181	37.759	35.47	1040	1.13	0.18	0.594
SL1344_3434	SL3434	STM3467	yhfK	CDS	chromosome	37.314	37.029	37.172	39.361	39.421	39.391	2254	1.13	0.18	0.544
SL1344_3495	SL3495	STM3528	STM3528	CDS	chromosome	17.908	15.058	16.483	18.426	16.597	17.511	699	1.13	0.18	0.615
SL1344_3539	SL3539	STM3574	yhhM	CDS	chromosome	14.95	13.879	14.415	15.243	15.352	15.297	102	1.13	0.18	0.764
SL1344_3580	SL3580	STM3615	yhjK	CDS	chromosome	22.725	23.741	23.233	25.247	24.093	24.67	1297	1.13	0.18	0.561
SL1344_3718	NONE	NONE	sugR	CDS	chromosome	47.164	39.805	43.484	46.334	46.164	46.249	1945	1.13	0.18	0.562
SL1344_3723	SL3723	STM3757	misL	CDS	chromosome	4.123	3.831	3.977	3.968	4.495	4.232	332	1.13	0.18	0.649
SL1344_3803	SL3803	STM3836	recF	CDS	chromosome	73.118	74.44	73.779	76.286	80.35	78.318	2303	1.13	0.18	0.545
SL1344_3813	SL3813	STM3846	STM3846	CDS	chromosome	36.066	26.179	31.123	32.848	33.113	32.98	846	1.13	0.18	0.657
SL1344_4046	SL4046	STM4097	STM4097	CDS	chromosome	9.385	11.33	10.358	11.659	10.308	10.983	200	1.13	0.18	0.707
SL1344_4050	SL4050	STM4101	metL	CDS	chromosome	36.685	37.029	36.857	38.738	39.676	39.207	2610	1.13	0.18	0.525
SL1344_4231	SL4231	STM4294	adiC	CDS	chromosome	5.199	4.621	4.91	5.456	4.952	5.204	191	1.13	0.18	0.71
SL1344_4466	SL4466	STM4535	STM4535	CDS	chromosome	11.877	15.161	13.519	15.133	13.476	14.305	166	1.13	0.18	0.741
SL1344_4475	SL4475	STM4544	dnaT	CDS	chromosome	88.242	97.045	92.644	93.32	103.821	98.57	1457	1.13	0.18	0.58
SL1344_ncRNA_274	NONE	NONE	STnc3000	ncRNA	chromosome	7.466	10.453	8.96	10.98	7.8	9.39	23	1.13	0.18	0.882
SLP1_0071	NONE	PSLT036	PSLT036	CDS	plasmid	32.644	29.422	31.033	29.992	35.949	32.971	238	1.13	0.18	0.696
SL1344_0001	SL0001	STM0001	thrL	CDS	chromosome	3914.37	4096.34	4005.36	4543.14	3883.23	4213.19	10077	1.13	0.17	0.598
SL1344_0214	SL0214	STM0213	dapD	CDS	chromosome	389.975	361.488	375.731	396.67	397.024	396.847	8984	1.13	0.17	0.543
SL1344_0238	SL0238	STM0237	rof	CDS	chromosome	201.415	152.603	177.009	175.779	196.506	186.142	1305	1.13	0.17	0.666
SL1344_0318	SL0318	STM0322	proA	CDS	chromosome	64.518	62.253	63.386	64.344	69.101	66.722	2295	1.13	0.17	0.583
SL1344_0328	SL0328	STM0333	STM0333	CDS	chromosome	13.695	12.758	13.226	13.272	14.66	13.966	370	1.13	0.17	0.661
SL1344_0418	SL0418	STM0424	xseB	CDS	chromosome	152.994	164.976	158.985	159.662	176.059	167.86	1120	1.13	0.17	0.605
SL1344_0532	SL0532	STM0539	STM0539	CDS	chromosome	11.647	8.634	10.14	11.582	9.778	10.68	129	1.13	0.17	0.78
SL1344_0552	SL0552	STM0564	ykgC	CDS	chromosome	5.508	5.01	5.259	5.769	5.357	5.563	202	1.13	0.17	0.707
SL1344_0785	SL0785	STM0809	STM0809	CDS	chromosome	3.458	3.566	3.512	3.68	3.651	3.665	61	1.13	0.17	0.82
SL1344_0809	SL0809	STM0834	ybiP	CDS	chromosome	16.524	17.163	16.843	17.028	18.537	17.782	772	1.13	0.17	0.617
SL1344_0844	SL0844	STM0868	STM0868	CDS	chromosome	38.423	33.182	35.803	38.888	36.456	37.672	1255	1.13	0.17	0.615
SL1344_0885	SL0885	NONE	tnp	CDS	chromosome	48.845	44.993	46.919	48.525	50.13	49.328	623	1.13	0.17	0.637
SL1344_0897	SL0897	STM0959	lrp	CDS	chromosome	696.256	708.606	702.431	691.672	788.2	739.936	10069	1.13	0.17	0.586
SL1344_1412	SL1412	STM1482	ydgF	CDS	chromosome	103.908	78.834	91.371	93.35	99.729	96.54	961	1.13	0.17	0.649
SL1344_1587	SL1587	STM1656	zntB	CDS	chromosome	59.501	54.633	57.067	61.319	58.628	59.974	1623	1.13	0.17	0.596
SL1344_1644A	NONE	NONE	ymiA	CDS	chromosome	494.312	543.893	519.102	567.188	530.032	548.61	1942	1.13	0.17	0.583
SL1344_1649	SL1649	STM1717	yciK	CDS	chromosome	36.085	28.267	32.176	35.858	32.312	34.085	712	1.13	0.17	0.645
SL1344_1746	NONE	NONE	tnpA_1a	CDS	chromosome	48.845	44.993	46.919	48.525	50.13	49.328	623	1.13	0.17	0.637
SL1344_1820	SL1820	STM1886	zwf	CDS	chromosome	96.917	88.51	92.714	99.079	96.884	97.982	3967	1.13	0.17	0.551
SL1344_1843	SL1843	STM1908	yecM	CDS	chromosome	40.714	31.602	36.158	35.976	40.055	38.016	595	1.13	0.17	0.677
SL1344_1870	SL1870	STM1937	tyrP	CDS	chromosome	5.963	5.861	5.912	6.4	6.033	6.216	207	1.13	0.17	0.715
SL1344_1977	SL1977	STM2001	yeeI	CDS	prophage	48.816	41.624	45.22	53.277	41.962	47.62	1043	1.13	0.17	0.661
SL1344_1988	SL1988	NONE	SL1344_1988	CDS	prophage	59.417	57.242	58.329	62.281	60.499	61.39	653	1.13	0.17	0.63
SL1344_2082	SL2082	STM2105	cpsB	CDS	chromosome	1.519	1.458	1.488	1.625	1.495	1.56	62	1.13	0.17	0.824
SL1344_2336	SL2336	STM2367	dedA	CDS	chromosome	87.774	97.944	92.859	105.39	90.687	98.038	1776	1.13	0.17	0.613
SL1344_2397	SL2397	STM2434	STM2434	CDS	chromosome	13.043	17.247	15.145	15.992	15.793	15.892	105	1.13	0.17	0.786
SL1344_2434	SL2434	STM2471	tnpA_1b	CDS	chromosome	48.845	44.993	46.919	48.525	50.13	49.328	623	1.13	0.17	0.637
SL1344_2452	SL2452	STM2489	dapA	CDS	chromosome	263.753	273.994	268.874	284.757	284.203	284.48	6858	1.13	0.17	0.54
SL1344_2651	SL2651	STM2678	corE	CDS	chromosome	95.152	94.525	94.839	104.143	96.392	100.268	2178	1.13	0.17	0.561
SL1344_2652	SL2652	STM2679	corB	CDS	chromosome	79.844	74.43	77.137	81.44	81.424	81.432	2776	1.13	0.17	0.559
SL1344_2932	SL2932	STM2953	pyrG	CDS	chromosome	325.544	319.587	322.566	320.267	358.227	339.247	15286	1.13	0.17	0.58
SL1344_2969	SL2969	STM2991	amiC	CDS	chromosome	54.24	58.722	56.481	54.922	63.997	59.459	2051	1.13	0.17	0.624
SL1344_2987	SL2987	STM3009	ygeD	CDS	chromosome	42.806	45.707	44.257	47.992	45.263	46.627	1541	1.13	0.17	0.595
SL1344_3070	SL3070	STM3095	gshB	CDS	chromosome	61.862	59.484	60.673	63.859	63.75	63.805	1664	1.13	0.17	0.586
SL1344_3087	SL3087	STM3112	mltC	CDS	chromosome	33.273	30.209	31.741	34.947	31.906	33.427	997	1.13	0.17	0.613
SL1344_3128	SL3128	STM3154	STM3154	CDS	chromosome	245.639	178.64	212.14	217.923	228.228	223.076	3164	1.13	0.17	0.66
SL1344_3137	SL3137	STM3163	yqhC	CDS	chromosome	18.607	20.986	19.797	20.554	21.262	20.908	527	1.13	0.17	0.641
SL1344_3199	SL3199	STM3226	yqjA	CDS	chromosome	238.61	203.404	221.007	247.091	218.208	232.649	4237	1.13	0.17	0.604
SL1344_3238	SL3238	STM3265	yraN	CDS	chromosome	72.022	77.684	74.853	82.284	75.931	79.108	860	1.13	0.17	0.604
SL1344_3265	SL3265	STM3294	glmM	CDS	chromosome	58.374	57.04	57.707	59.137	62.288	60.712	2234	1.13	0.17	0.582
SL1344_3267	NONE	NONE	tnpA_1c	CDS	chromosome	48.845	44.993	46.919	48.525	50.13	49.328	623	1.13	0.17	0.637
SL1344_3314	SL3314	STM3342	sspA	CDS	chromosome	316.548	294.013	305.28	316.205	327.987	322.096	5651	1.13	0.17	0.555
SL1344_3446	SL3446	STM3479	tnpA_1d	CDS	chromosome	48.845	44.993	46.919	48.525	50.13	49.328	623	1.13	0.17	0.637
SL1344_3461	SL3461	STM3494	nudE	CDS	chromosome	122.859	108.998	115.928	113.929	130.068	121.999	1892	1.13	0.17	0.617
SL1344_3496	SL3496	STM3529	STM3529	CDS	chromosome	6.789	5.11	5.95	6.36	6.238	6.299	192	1.13	0.17	0.732
SL1344_3577	SL3577	STM3612	kdgK	CDS	chromosome	11.926	8.352	10.139	10.217	11.232	10.724	273	1.13	0.17	0.726
SL1344_3815	SL3815	STM3848	yidZ	CDS	chromosome	8.534	8.384	8.459	8.765	9.078	8.922	236	1.13	0.17	0.7
SL1344_3868	SL3868	STM3908	ilvY	CDS	chromosome	16.625	16.919	16.772	17.984	17.477	17.73	432	1.13	0.17	0.637
SL1344_4267	SL4267	STM4330	groEL	CDS	chromosome	1047.06	957.756	1002.41	1086.16	1024.3	1055.23	47757	1.13	0.17	0.557
SL1344_4271	SL4271	STM4334	efp	CDS	chromosome	400.741	356.313	378.527	393.471	401.876	397.674	6203	1.13	0.17	0.58
SL1344_4275	SL4275	STM4338	sugE	CDS	chromosome	82.518	64.439	73.478	78.58	75.926	77.253	675	1.13	0.17	0.667
SL1344_4526	SL4526	STM4599	yjjY	CDS	chromosome	15.349	17.759	16.554	17.323	17.356	17.34	67	1.13	0.17	0.821
SL1344_ncRNA_13	NONE	NONE	STnc3240	ncRNA	chromosome	38.408	43.215	40.812	40.923	45.043	42.983	191	1.13	0.17	0.726
SL1344_ncRNA_260	NONE	NONE	STnc4080	ncRNA	chromosome	20.096	18.397	19.246	20.399	20.294	20.346	70	1.13	0.17	0.81
SL1344_ncRNA_54	NONE	NONE	RybA	ncRNA	chromosome	8127.65	6709.56	7418.61	8704.35	6976.88	7840.61	20846	1.13	0.17	0.624
SLP2_0053	NONE	NONE	pndC	CDS	plasmid	1758.67	2386.17	2072.42	1980.08	2379.72	2179.9	17107	1.13	0.17	0.694
SL1344_0048	SL0048	STM0047	lspA	CDS	chromosome	174.294	199.51	186.902	190.562	199.947	195.255	2700	1.12	0.16	0.641
SL1344_0099	SL0099	STM0098	STM0098	CDS	chromosome	12.571	12.672	12.622	13.572	12.928	13.25	226	1.12	0.16	0.712
SL1344_0119	SL0119	STM0119	mraZ	CDS	chromosome	519.619	504.056	511.837	540.085	535.35	537.718	6791	1.12	0.16	0.562
SL1344_0125	SL0125	STM0125	mraY	CDS	chromosome	145.682	149.789	147.736	160.014	149.209	154.612	4615	1.12	0.16	0.596
SL1344_0145	SL0145	STM0145	nadC	CDS	chromosome	23.746	21.617	22.682	23.571	24.052	23.812	489	1.12	0.16	0.658
SL1344_0295	SL0295	STM0299	safA	CDS	chromosome	44.974	31.777	38.376	39.921	40.316	40.118	567	1.12	0.16	0.719
SL1344_0304	SL0304	STM0308	yafV	CDS	chromosome	53.893	45.046	49.469	56.756	46.749	51.752	1095	1.12	0.16	0.674
SL1344_0388	SL0388	STM0393	yajF	CDS	chromosome	40.517	34.911	37.714	40.305	38.611	39.458	988	1.12	0.16	0.643
SL1344_0427	SL0427	STM0433	thiJ	CDS	chromosome	32.63	40.596	36.613	38.898	37.975	38.437	626	1.12	0.16	0.678
SL1344_0471	SL0471	STM0478	aefA	CDS	chromosome	37.221	36.316	36.769	39.786	37.139	38.463	3566	1.12	0.16	0.596
SL1344_0713	SL0713	STM0731	STM0731	CDS	chromosome	3.532	4.258	3.895	3.608	4.493	4.051	42	1.12	0.16	0.866
SL1344_0811	SL0811	STM0836	ybiR	CDS	chromosome	22.257	23.255	22.756	22.572	25.165	23.868	732	1.12	0.16	0.646
SL1344_0838	SL0838	STM0862	yliJ	CDS	chromosome	82.716	85.903	84.31	90.496	86.583	88.54	1528	1.12	0.16	0.601
SL1344_0997	SL0997	STM1057	pepN	CDS	chromosome	94.005	90.586	92.296	100.952	92.755	96.854	6965	1.12	0.16	0.576
SL1344_1125	SL1125	NONE	SL1344_1125	CDS	chromosome	35.211	29.071	32.141	35.549	31.967	33.758	209	1.12	0.16	0.737
SL1344_1258	SL1258	STM1323	yniB	CDS	chromosome	72.471	61.95	67.21	71.925	69.304	70.614	1043	1.12	0.16	0.629
SL1344_1436	SL1436	STM1506	rspB	CDS	chromosome	2.179	2.305	2.242	2.381	2.355	2.368	66	1.12	0.16	0.826
SL1344_1456	SL1456	STM1526	yneG	CDS	chromosome	10.628	10.646	10.637	10.885	11.482	11.183	111	1.12	0.16	0.78
SL1344_1640	SL1640	STM1708	yciM	CDS	chromosome	86.919	81.094	84.006	83.648	92.422	88.035	2707	1.12	0.16	0.607
SL1344_1680	SL1680	STM1749	adh	CDS	chromosome	245.423	221.068	233.245	270.8	218.415	244.608	18032	1.12	0.16	0.633
SL1344_1695	SL1695	STM1767	narL	CDS	chromosome	20.956	21.508	21.232	22.161	22.257	22.209	399	1.12	0.16	0.674
SL1344_1832	SL1832	STM1897	yebB	CDS	chromosome	9.984	7.495	8.739	8.589	9.799	9.194	152	1.12	0.16	0.775
SL1344_1841	SL1841	STM1906	yecP	CDS	chromosome	33.835	35.829	34.832	35.484	37.29	36.387	976	1.12	0.16	0.645
SL1344_1844	SL1844	STM1909	argS	CDS	chromosome	44.107	33.832	38.969	42.768	38.674	40.721	1946	1.12	0.16	0.671
SL1344_1906	SL1906	STM1977	fliN	CDS	chromosome	133.861	112.756	123.308	126.682	130.877	128.78	1471	1.12	0.16	0.644
SL1344_2167	SL2167	STM2190	mglB	CDS	chromosome	64.217	66.805	65.511	71.843	65.455	68.649	1889	1.12	0.16	0.611
SL1344_2232	SL2232	STM2262	eco	CDS	chromosome	41.066	33.242	37.154	40.234	37.502	38.868	530	1.12	0.16	0.688
SL1344_2245	SL2245	STM2276	ubiG	CDS	chromosome	134.44	110.124	122.282	130.079	125.028	127.554	2566	1.12	0.16	0.645
SL1344_2301	SL2301	STM2332	STM2332	CDS	chromosome	42.124	36.963	39.544	41.066	41.981	41.523	685	1.12	0.16	0.643
SL1344_2334	SL2334	STM2365	folC	CDS	chromosome	98.321	91.733	95.027	102.18	96.825	99.502	3479	1.12	0.16	0.593
SL1344_2416	SL2416	STM2453	STM2453	CDS	chromosome	11.824	10.196	11.01	12.37	10.742	11.556	406	1.12	0.16	0.688
SL1344_2441	SL2441	STM2478	STM2478	CDS	chromosome	9.996	8.065	9.03	8.41	10.477	9.444	338	1.12	0.16	0.737
SL1344_2454	SL2454	STM2491	bcp	CDS	chromosome	172.021	162.635	167.328	174.121	177.104	175.613	2277	1.12	0.16	0.586
SL1344_2537	SL2537	STM2575	STM2575	CDS	chromosome	3.106	2.756	2.931	3.503	2.656	3.08	78	1.12	0.16	0.816
SL1344_2586	SL2586	NONE	SL1344_2586	CDS	prophage	8.223	9.514	8.869	7.947	10.477	9.212	72	1.12	0.16	0.826
SL1344_2614	SL2614	STM2650	yfiP	CDS	chromosome	44.548	37.669	41.108	45.601	40.319	42.96	806	1.12	0.16	0.67
SL1344_2625	SL2625	STM2667	pheA	CDS	chromosome	137.875	111.094	124.484	139.497	121.037	130.267	4165	1.12	0.16	0.648
SL1344_2627	SL2627	STM2669	tyrA	CDS	chromosome	84.53	103.734	94.132	94.746	102.64	98.693	2905	1.12	0.16	0.655
SL1344_2653	SL2653	STM2680	STM2680	CDS	chromosome	38.582	33.393	35.987	37.515	37.921	37.718	629	1.12	0.16	0.656
SL1344_2696	NONE	NONE	SL1344_2696	CDS	prophage	332.908	231.449	282.178	311.64	279.858	295.749	4736	1.12	0.16	0.688
SL1344_2813	SL2813	STM2833	srlE	CDS	chromosome	4.493	4.206	4.35	4.957	4.099	4.528	122	1.12	0.16	0.791
SL1344_2890	SL2890	STM2911	STM2911	CDS	chromosome	2.11	1.818	1.964	2.076	2.037	2.056	68	1.12	0.16	0.829
SL1344_2897	SL2897	STM2918	ygbJ	CDS	chromosome	3.158	5.005	4.082	4.183	4.328	4.255	109	1.12	0.16	0.808
SL1344_3065	SL3065	STM3090	metK	CDS	chromosome	158.868	150.473	154.671	167.55	157.285	162.418	5161	1.12	0.16	0.573
SL1344_3155	SL3155	STM3181	parE	CDS	chromosome	79.661	89.232	84.446	86.448	91.032	88.74	4624	1.12	0.16	0.604
SL1344_3157	SL3157	STM3183	cpdA	CDS	chromosome	118.599	116.089	117.344	122.743	122.208	122.476	2799	1.12	0.16	0.604
SL1344_3288	SL3288	STM3316	yrbI	CDS	chromosome	125.651	131.268	128.459	126.581	143.196	134.888	2106	1.12	0.16	0.617
SL1344_3299	SL3299	STM3327	yhbL	CDS	chromosome	88.549	82.708	85.628	90.166	89.397	89.781	1616	1.12	0.16	0.6
SL1344_3535	SL3535	STM3570	ftsE	CDS	chromosome	85.582	84.252	84.917	89.288	88.263	88.775	1638	1.12	0.16	0.611
[truncated: 3,497 more rows]

## Sheet: deseq2 p<0.05
474_ID	SL1344_ID	LT2_ID	Gene_name	Gene_type	Location	EBSS_rep1	EBSS_rep2	EBSS_mean	WTM_rep1	WTM_rep2	WTM_mean	baseMean	FoldChange (FC)	log2FC	padj
[truncated: 659 more rows]

[truncated: 2 more sheets: Up cytosol, Up vacuole]
