# Supplementary material for: Intracellular niche-specific profiling reveals transcriptional adaptations required for the cytosolic lifestyle of Salmonella enterica
Source: PLoS Pathog. 2021 Aug 30;17(8):e1009280. doi: 10.1371/journal.ppat.1009280 (PMC8432900; doi:10.1371/journal.ppat.1009280)
Supplement: S2 Dataset — (XLSX) [file ppat.1009280.s013.xlsx]

## Sheet: all_v5
ID	Description	Simple	Type	Retain	GeneRatio	BgRatio	pvalue	p.adjust	qvalue	Count	GR	type	Names
Colgan_2016_ssrA_dn	Genes down-regulated in ssrA mutant	DssrA - DN	regulon	no	117/427	141/4273	1.29321e-98	4.68143e-96	3.94771e-96	117	0.274005	vacuole	rna,wrbA,orf242,mgtC,yjeH,STM2854,STM1330,tal,STM3595,potD,potC,ssrB,ycjE,STM1941,STM0081,phnO,yaoF,treA,fadJ,yneC,frwB,hypC,ydeV,STM2139,pagC,pagD,ydcR,yjiS,STnc440,pagN,pdgL,ugtL,STnc3090,sodCa,ssaB,hypB,STnc3750,ydcW,pipB2,STM1863,STnc1480,pagO,phoN,pipA,STM1600,ssaG,pgtE,ssaE,ssaH,sseL,ssaR,ssaC,pagK,IsrH_1_2,STM2585A,sopD2,STM1854,STM4505,STM1548,SL1344_1928,STM1864,ssaD,srcA,yncJ,STM4504,ss…
Colgan_2016_ssrB_dn	Genes down-regulated in ssrB mutant	DssrB - DN	regulon	yes	126/427	166/4273	1.57806e-97	2.85628e-95	2.40861e-95	126	0.295082	vacuole	STM1851,rna,wrbA,adhP,orf242,rluD,mgtC,yegS,yjeH,STM2854,STM1330,STM0860,spiR,tal,dacC,ycjG,STM3595,potD,potC,ycjE,STM1941,STM0081,STM0212,phnO,yaoF,treA,fadJ,yneC,frwB,hypC,msrA,ydeV,STM2139,pagC,pagD,ydcR,yjiS,STnc440,pagN,pdgL,ugtL,STnc3090,sodCa,ssaB,hypB,STnc3750,ydcW,pipB2,STM1863,STnc1480,pagO,phoN,STM1600,ssaG,pgtE,ssaE,ssaH,sseL,ssaR,ssaC,pagK,IsrH_1_2,STM2585A,sopD2,STM1854,STM4505,STM1…
Colgan_2016_slyA_dn	Genes down-regulated in slyA mutant	DslyA - DN	regulon	yes	129/427	189/4273	3.6355e-90	4.38683e-88	3.69928e-88	129	0.302108	vacuole	STM1851,rna,pliC,orf242,rluD,ydiV,mgtC,yegS,yjeH,STM2854,STM1330,yheV,spiR,tal,lrhA,ycjG,STM3595,potD,envE,potC,ssrB,ycjE,STM1941,STM4080,STM0081,STM0212,phnO,yaoF,treA,fadJ,yneC,frwB,hypC,ydeV,STM2139,pagC,pagD,ydcR,yjiS,STnc440,pagN,pdgL,ugtL,STnc3090,sodCa,ssaB,hypB,STnc3750,ydcW,pipB2,STM1863,STnc1480,pagO,phoN,STM1600,ssaG,asr,pgtE,ssaE,ssaH,sseL,ssaR,ssaC,pagK,IsrH_1_2,STM2585A,sopD2,STM185…
ST474_Macrophage	474 genes up-regulated in macrophages	4/74 Mac - UP	other	yes	198/427	500/4273	3.66219e-84	3.31428e-82	2.79483e-82	198	0.4637	vacuole	rseB,ybdD,ygiM,rna,yicL,kdpE,yejF,mtlA,ycgB,ispZ,yfiH,traD,STM0930,rluD,ydeZ,PSLT046,yaaJ,ftsI2,rlgA,mgtC,STM1637,nanA,yjeH,traN,srgA,STM1331,rseA,fadH,yneA,marC,STM4104,ribD,STM1859,STM4066,csiD,STM1330,yheV,STM0860,iolI2,cspH,dacC,STM1833,lrhA,STM0948,ycjG,STM3595,STM1832,aidB,envE,STM1545,thrC,ycjE,STM1941,fadB,STM4080,pflD,ycjA,STM3142,yneB,STM0081,STM0212,phnO,gpD,STM0770,pipD,yaoF,yeaK,STM3…
Colgan_2016_phoPQ_dn	Genes down-regulated in phoPQ mutant	DphoPQ - DN	regulon	yes	144/427	281/4273	1.21313e-76	8.78309e-75	7.4065e-75	144	0.337237	vacuole	ycfD,STM1851,rna,wrbA,yicL,adhP,ycgB,orf242,yfiH,lpxO,rluD,mgtC,tktB,yegS,yjeH,dkgA,STM2854,marC,ribD,aroQ,STM1330,yheV,STM0860,spiR,tal,dacC,lrhA,ycjG,STM3595,ugpB,potD,potC,ssrB,ycjE,STM1941,STM4080,yneB,STM0081,STM0212,phnO,yaoF,treA,fadJ,yneC,frwB,hypC,msrA,ydeV,STM2139,pagC,pagD,ydcR,yjiS,STnc440,pagN,pdgL,ugtL,STnc3090,sodCa,ssaB,hypB,STnc3750,ydcW,pipB2,STM1863,STnc1480,pagO,phoN,pipA,STM1…
D23_Macrophage	D23580 genes up-regulated in macrophages	D23 Mac - UP	other	no	147/427	379/4273	8.41573e-58	5.07749e-56	4.28169e-56	147	0.344262	vacuole	STM1851,rseB,ybdD,ygiM,rna,yicL,ispZ,yfiH,traD,STM0930,rluD,ydeZ,PSLT046,yaaJ,ydiV,mppA,ftsI2,mgtC,ribH,dlhH,yjeH,srgA,STM1331,rseA,yneA,ydbL,envF,ydbH,marC,STM4104,ribD,csiD,aroQ,STM1330,yheV,STM0860,cspH,dacC,STM1833,lrhA,ycjG,STM3595,envE,STM1545,thrC,STM1941,gogB,STM4080,yneB,STM0081,STM0212,phnO,STM0770,pipD,yaoF,ynbE,STM3772,STM0356,yneC,frwB,ybeJ,STM0856,STM1252,yidH,thrB,sciZ,tatE,STM0854…
SPI2_eff	SPI-2 genes and effectors	SPI2 + effectors	other	yes	53/427	70/4273	7.67523e-40	3.96919e-38	3.34709e-38	53	0.124122	vacuole	orf242,spiR,ssrB,gogB,spvD,STM2139,spvB,spvC,orf408,ssaB,pipB2,ssaG,ssaE,ssaH,sseL,orf245,ssaR,ssaC,sopD2,sseA,ssaD,sseBa,ssaS,ssaJ,ssaI,ssaT,sscA,steC,sseJ,sseK2,sifA,sseC,STM1410,ssaK,ssaL,ssaN,ssaO,sseD,sseG,ssaM,ssaV,sseI,ssaQ,STM2585,ssaP,ssaU,pipB,sseE,sscB,sspH2,sifB,srfJ,sseF
ST474_InSPI2	474 genes up-regulated under InSPI2 conditions	4/74 InSPI2 - UP	other	yes	59/427	155/4273	1.2336e-21	5.58206e-20	4.70717e-20	59	0.138173	vacuole	STM1851,aroQ,potD,potC,ycjE,spvR,spvD,fadJ,ydeV,pagC,STM3257,STnc440,ugtL,STnc3090,spvB,spvC,pipB2,STM1600,asr,sseL,pagK,IsrH_1_2,STM2585A,sopD2,STM1548,SL1344_1928,srcA,yncJ,iolI1,STM2234,STM2239,STM1634,STM1698A,spvA,steC,sseJ,sseK2,STM1052,sifA,sseI,STM2235,STM2585,STM2236,STM2237,pipB,STM2233,STM2240,STM1633,STM1635,STM1636,pagM,sspH2,STnc470,STM2245,sifB,SL1344_0083A,srfJ,STM1630,STM0082
path:sey00190	Oxidative phosphorylation	OxPhos (KEGG)	other	no	21/427	45/4273	2.39056e-10	9.61537e-09	8.10834e-09	21	0.0491803	vacuole	cydA,cydB,atpB,nuoG,atpH,frdB,sdhB,nuoE,atpA,atpG,nuoF,nuoC,sdhA,atpD,nuoL,nuoI,nuoM,nuoN,nuoJ,nuoH,nuoK
D23_InSPI2	D23580 genes up-regulated under InSPI2 conditions	D23 InSPI2 - UP	other	no	25/427	65/4273	7.35231e-10	2.66154e-08	2.24439e-08	25	0.058548	vacuole	aroQ,ycjE,spvD,ugtL,spvC,STM1600,sseL,STM2585A,sopD2,SL1344_1928,yncJ,STM4504,STM2239,STM1634,STM1698A,steC,sseK2,pipB,STM2240,STM1633,STM1635,STM1636,sspH2,STnc470,sifB
Fink_2007_fnr_up	Genes up-regulated in fnr mutant	Dfnr - UP	regulon	no	34/427	121/4273	9.71804e-09	3.13391e-07	2.64273e-07	34	0.0796253	vacuole	cydA,cydB,malE,ptsA,fdhE,sucB,lamB,nuoE,sucC,nuoF,STM2341,nuoC,STM1832,yneB,gltJ,STM1831,fdoG,STM4538,gltK,frwB,garRb,STM4539,nuoL,gltL,nuoN,fdoI,hutH,nuoJ,hutU,hyaB2,fdoH,hyaA2,sseL,sopD2
path:sey05132	Salmonella infection	Salmonella infection (KEGG)	other	no	17/427	36/4273	1.03887e-08	3.13391e-07	2.64273e-07	17	0.0398126	vacuole	gogB,spvD,spvB,spvC,pipB2,pipA,ssaG,sseL,sopD2,SL1344_1928,sseJ,sseK2,sifA,sseG,sseI,sspH2,sseF
Colgan_2016_hilD_ESP_dn	Genes down-regulated in hilD mutant in early stationary phase	DhilD (ESP) - DN	regulon	yes	31/427	109/4273	3.29774e-08	9.18294e-07	7.74369e-07	31	0.0725995	vacuole	yneA,STM1330,spiR,ssrB,yneB,napH,yneC,pagC,napC,STM3132,STnc440,ugtL,STnc1480,phoN,STM1600,napB,ssaG,STM3133,ssaE,ssaH,pagK,sopD2,STM1854,sseBa,ssaJ,ssaI,sscA,sseC,STM2585,pipB,pagM
Colgan_2016_rpoS_up	Genes up-regulated in rpoS mutant	DrpoS - UP	regulon	yes	15/427	36/4273	6.00269e-07	1.55212e-05	1.30886e-05	15	0.0351288	vacuole	sdhB,CyaR,ssaB,pipB2,ssaG,ssaE,ssaH,ssaR,sopD2,SL1344_1928,ssaJ,ssaI,ssaM,sscB,sifB
path:sey01120	Microbial metabolism in diverse environments	Microbial metabolism (KEGG)	other	no	53/427	280/4273	1.86621e-06	4.50379e-05	3.7979e-05	53	0.124122	vacuole	maeB,nifJ,pflB,acnA,adhP,tktB,prs,dlhH,sucB,frdB,sdhB,sucC,csiD,STM2341,iolI2,tal,narZ,sdhA,sucA,thrC,fadB,STM4080,pflD,narH,narG,STM3772,aceB,fdoG,fadJ,thrB,STM3769,STM3768,fadA,acs,fdoI,narY,STM2178,fucK,aceA,STM3771,ygaF,hyaB2,fdoH,ydcW,fucI,hyaA2,napB,iolI1,gabD,aldB,gabT,oat,STM4466
path:sey00310	Lysine degradation	Lysine degradation (KEGG)	other	yes	9/427	15/4273	2.65018e-06	5.99604e-05	5.05627e-05	9	0.0210773	vacuole	sucB,csiD,fadB,fadJ,ygaF,ydcW,gabD,gabT,oat
GO:0042773	ATP synthesis coupled electron transport	ATP synthesis redox (GO)	other	no	5/427	4273-05-01	9.75629e-06	0.000207752	0.00017519	5	0.0117096	vacuole	nuoG,nuoL,nuoM,nuoN,nuoK
Colgan_2016_barA_sirA_dn	Genes down-regulated in barA-sirA mutant	DbarA DsirA - DN	regulon	yes	25/427	101/4273	1.16362e-05	0.000234017	0.000197339	25	0.058548	vacuole	aroQ,STM1330,spiR,envE,ssrB,napH,pagC,napC,STM3132,ugtL,STM1600,ssaG,STM3133,ssaE,ssaH,pagK,STM1854,sseBa,ssaJ,ssaI,sscA,sseC,STM2585,pipB,pagM
GO:0008137	NADH dehydrogenase (ubiquinone) activity	NADH dehydrogenase activity (GO)	other	no	7/427	4273-11-01	2.19217e-05	0.000417666	0.000352205	7	0.0163934	vacuole	nuoG,nuoF,nuoC,nuoL,nuoM,nuoN,nuoJ
Colgan_2016_ompR_envZ_dn	Genes down-regulated in ompR-envZ mutant	DompR DenvZ - DN	regulon	yes	35/427	174/4273	3.14712e-05	0.000569628	0.00048035	35	0.0819672	vacuole	ymdF,yqjG,yicL,pabB,lpxO,ydiV,STM1637,sdhB,ribD,yheV,STM0860,cspH,dacC,lrhA,ycjG,OmrB,sdhA,ugpB,STM4080,pipD,STM1831,sciZ,msrA,hypD,STM1540,STnc440,STM0715,STnc3090,pphA,STnc3750,STnc1480,IsrH_1_2,STM1940,STnc470,rpmE2
Smith_2016_hilD_up	Genes up-regulated in hilD mutant	DhilD (Smith) - UP	regulon	no	25/427	109/4273	4.72192e-05	0.000813969	0.000686394	25	0.058548	vacuole	ydeZ,STM1624,yneA,ugpB,STM4080,yneB,gltJ,aceB,STM4538,yneC,gltK,STM4539,gltL,hypA,fadA,acs,ydeV,nanK,aceA,ugpC,spvB,STM2741,ssaQ,yjcH,oat
GO:0042126	nitrate metabolic process	Nitrate metabolism (GO)	other	no	4/427	4273-04-01	9.84625e-05	0.00162016	0.00136623	4	0.00936768	vacuole	narZ,narH,narG,narY
GO:0017004	cytochrome complex assembly	Cytochrome complex assembly (GO)	other	no	8/427	18/4273	0.000165166	0.00259957	0.00219214	8	0.0187354	vacuole	ccmF2,ccmA2,ccmF1,ccmE2,ccmG1,ccmB1,ccmG2,ccmB2
path:sey00910	Nitrogen metabolism	Nitrogen metabolism (KEGG)	other	no	9/427	23/4273	0.000207952	0.00313661	0.002645	9	0.0210773	vacuole	PSLT046,narZ,narU,narH,narG,narK,narY,napB,STM4466
D23_ESP	D23580 genes up-regulated in early stationary phase	D23 ESP - UP	other	no	26/427	128/4273	0.000283749	0.00410868	0.00346472	26	0.0608899	vacuole	cspD,cydA,cydB,STM1624,yneA,cbiL,cbiH,cbiJ,cbiG,CyaR,cbiT,yneB,narH,napH,cbiF,treA,ccmA2,narK,cbiK,hutH,napC,hutU,orf408,napB,orf245,STnc2040
path:sey03070	Bacterial secretion system	Bacterial SS (KEGG)	other	no	12/427	40/4273	0.000350075	0.00487413	0.0041102	12	0.028103	vacuole	pilQ,tatE,ssaG,ssaR,ssaC,ssaS,ssaJ,ssaT,ssaN,ssaV,ssaQ,ssaU
GO:0015986	ATP synthesis coupled proton transport	ATP synthesis coupled proton transport (GO)	other	no	5/427	4273-08-01	0.000422394	0.00565827	0.00477144	5	0.0117096	vacuole	atpB,atpH,atpA,atpG,atpD
GO:0055114	oxidation-reduction process	Redox process (GO)	other	no	45/427	275/4273	0.000451813	0.00565827	0.00477144	45	0.105386	vacuole	maeB,nifJ,cydB,adhP,dkgA,nuoG,fadH,frdB,sdhB,ribD,nuoE,cbiL,nuoF,nuoC,cbiJ,narZ,sdhA,sucA,aidB,fadB,narH,narG,cbiF,fdoG,fadJ,garRb,nuoL,nuoI,msrA,nuoM,nuoN,narY,nuoJ,nuoH,sodB,ygaF,sodCa,hyaB2,STM4305,ydcW,nuoK,hyaA2,gabD,aldB,STM1542
GO:0046933	proton-transporting ATP synthase activity, rotational mechanism	ATP synthase activity (GO)	other	no	4/427	4273-05-01	0.000453287	0.00565827	0.00477144	4	0.00936768	vacuole	atpH,atpA,atpG,atpD
ST474_LEP	474 genes up-regulated in late exponential phase	4/74 LEP - UP	other	yes	13/427	47/4273	0.000483556	0.00583491	0.0049204	13	0.030445	vacuole	sucB,sdhB,sucC,sdhA,sucA,fadB,gltK,gltL,fadA,acs,hutH,actP,yjcH
path:sey01200	Carbon metabolism	Carbon metabolism (KEGG)	other	no	23/427	112/4273	0.000537893	0.00628121	0.00529674	23	0.0538642	vacuole	maeB,nifJ,acnA,tktB,prs,sucB,frdB,sdhB,sucC,STM2341,tal,sdhA,sucA,fadB,STM4080,aceB,fdoG,fadJ,acs,fdoI,aceA,fdoH,STM4466
D23_NO	D23580 genes up-regulated upon nitric oxide shock	D23 NO - UP	other	no	26/427	136/4273	0.000759702	0.00835881	0.00704872	26	0.0608899	vacuole	ycgB,narZ,narU,thrC,ycjE,spvR,spvD,thrB,STM2139,narY,spvB,spvC,pipB2,sseL,IsrH_1_2,sopD2,SL1344_1928,srcA,STM1698A,spvA,steC,sseJ,sifA,STnc3440,STnc470,oat
path:sey00650	Butanoate metabolism	Butanoate metabolism (KEGG)	other	no	10/427	32/4273	0.000761991	0.00835881	0.00704872	10	0.0234192	vacuole	nifJ,pflB,frdB,sdhB,sdhA,fadB,pflD,fadJ,gabD,gabT
GO:0016651	oxidoreductase activity, acting on NAD(P)H	NADPH redox activity (GO)	other	no	5/427	4273-09-01	0.000872645	0.00929111	0.0078349	5	0.0117096	vacuole	nuoG,nuoF,nuoC,nuoI,nuoK
GO:0009325	nitrate reductase complex	Nitrate reductase comples (GO)	other	no	4/427	4273-06-01	0.00125243	0.0129537	0.0109235	4	0.00936768	vacuole	narZ,narH,narG,narY
GO:0009405	pathogenesis	Pathogenesis (GO)	other	no	7/427	19/4273	0.00164098	0.0163042	0.0137488	7	0.0163934	vacuole	spvD,spvB,ssaG,ssaE,sopD2,sseC,ssaL
ST474_NoO2S	474 genes up-regulated upon anaerobic shock	4/74 NoO2S - UP	other	no	45/427	292/4273	0.00166645	0.0163042	0.0137488	45	0.105386	vacuole	hybB,malE,nanA,frwC,STM1258,lamB,frdB,STM2854,hybA,cbiL,cbiH,STM2341,cbiJ,cbiG,cbiT,narH,narG,napH,STM3772,cbiF,hypE,STM4538,frwB,ccmA2,garRb,hypC,yhcH,STM3768,ccmE2,narK,dmsC,nanT,cbiK,nanK,fucK,hypD,napC,hypB,STM4305,nanE,napB,STnc2040,STM4467,STM4465,STM4466
Colgan_2016_fur_up	Genes up-regulated in fur mutant	Dfur - UP	regulon	yes	29/427	168/4273	0.00208249	0.0198385	0.0167292	29	0.0679157	vacuole	ymdF,STM1851,STM1877,STM1308,tktB,STM1559,csiD,phnB,tal,OmrB,narU,ugpB,aceK,yohC,fadA,aceA,STM3132,ygaF,pagO,STM3133,STM2585A,aldB,gabT,ssaM,pagM,STnc3440,sifB,yjcH,oat
Colgan_2016_hfq_dn	Genes down-regulated in hfq mutant	Dhfq - DN	regulon	yes	31/427	184/4273	0.00220178	0.0200167	0.0168794	31	0.0725995	vacuole	aroQ,STM1330,spiR,ssrB,STM1941,narK,pagC,STM3132,STnc440,ugtL,pipB2,STnc1480,phoN,STM1600,ssaG,STM3133,ssaE,ssaH,STnc2040,pagK,STM1854,STM1548,sseBa,ssaJ,ssaI,sscA,sseC,STM2585,pipB,pagM,STnc470
Colgan_2016_fliZ_dn	Genes down-regulated in fliZ mutant	DfliZ - DN	regulon	yes	20/427	102/4273	0.00221179	0.0200167	0.0168794	20	0.0468384	vacuole	modA,modB,spiR,ssrB,napH,yneC,pagC,napC,ugtL,STM1600,napB,ssaG,ssaE,ssaH,sseBa,ssaJ,ssaI,sscA,sseC,pipB
Colgan_2016_hilD_ESP_up	Genes up-regulated in hilD mutant in early stationary phase	DhilD (ESP) - UP	regulon	no	10/427	37/4273	0.00260558	0.0226652	0.0191129	10	0.0234192	vacuole	csiD,fadB,fadA,acs,ygaF,gabP,actP,gabD,gabT,yjcH
GO:0008940	nitrate reductase activity	Nitrate reductase activity (GO)	other	no	4/427	4273-07-01	0.00269228	0.0226652	0.0191129	4	0.00936768	vacuole	narZ,narH,narG,narY
GO:0015232	heme transporter activity	Heme transporter activity (GO)	other	no	4/427	4273-07-01	0.00269228	0.0226652	0.0191129	4	0.00936768	vacuole	ccmF2,ccmF1,ccmB1,ccmB2
GO:0006099	tricarboxylic acid cycle	TCA (GO)	other	no	6/427	16/4273	0.00321685	0.0264659	0.0223178	6	0.0140515	vacuole	sucB,frdB,sdhB,sucC,sdhA,sucA
GO:0045261	proton-transporting ATP synthase complex, catalytic core F(1)	ATP synthase complex (GO)	other	no	3/427	4273-04-01	0.00367098	0.029531	0.0249025	3	0.00702576	vacuole	atpA,atpG,atpD
path:sey00020	Citrate cycle (TCA cycle)	TCA cycle (KEGG)	other	yes	8/427	28/4273	0.0047791	0.0376095	0.0317149	8	0.0187354	vacuole	nifJ,acnA,sucB,frdB,sdhB,sucC,sdhA,sucA
ST474_Low_Fe	474 genes up-regulated upon low Fe shock	4/74 Low Iron - UP	other	yes	39/187	54/4273	8.64699e-43	2.1531e-40	1.66568e-40	39	0.208556	cytosol	RyhB-1,yjjZ,sitD,STnc3080,nrdI,ynhA,iroC,entA,iroN,ybdB,sufC,nrdF,sitB,iroB,STM1868A,iroD,exbD,nrdE,sufB,sufS,STM1586,fepG,sitC,STnc4000,foxA,entF,entB,iroE,ybdZ,sufD,sitA,fepC,nrdH,ydiE,entE,cirA,fes,fepA,STM0363
D23_Low_Fe	D23580 genes up-regulated upon low Fe shock	D23 Low Iron - UP	other	no	40/187	101/4273	1.61276e-29	2.00789e-27	1.55334e-27	40	0.213904	cytosol	RyhB-1,RyhB-2,yjjZ,STnc3080,nrdI,tpke11,iroC,entA,iroN,STM4440,ybdB,sufC,nrdF,iroB,iroD,nrdE,sufB,sufS,STM1586,fepG,STnc4000,foxA,entF,entB,cstAb,iroE,ybdZ,sufD,fepC,mutM,nrdH,STnc3250,entE,cirA,fes,fepD,fepA,STM0363,STnc880,grpE
Colgan_2016_fur_up	Genes up-regulated in fur mutant	Dfur - UP	regulon	yes	44/187	168/4273	7.57923e-24	6.10894e-22	4.726e-22	44	0.235294	cytosol	RyhB-1,RyhB-2,RprA,mntH,yjjZ,sitD,STnc3080,ynhA,iroC,rmf,entA,iroN,ybdB,sufC,nrdF,sitB,iroB,STM1868A,iroD,exbD,sufA,sufB,sufS,STM1586,sitC,STnc4000,entF,entB,iroE,ybdZ,sufD,sitA,rpsV,nrdH,STnc3250,ydiE,entE,cirA,fes,fepD,yhgG,fepA,STM0363,fepB
Iron	Curated list of iron transporters and siderophores	Iron transport	other	yes	26/187	48/4273	9.81355e-24	6.10894e-22	4.726e-22	26	0.139037	cytosol	sfbB,mntH,sfbC,sitD,sfbA,iroC,entA,iroN,sitB,iroB,iroD,fepG,sitC,foxA,entF,entB,iroE,sitA,fepC,entE,cirA,fes,fepD,yhgG,fepA,fepB
SPI1_eff	SPI-1 genes and effectors	SPI1 + effectors	other	yes	20/187	53/4273	1.38918e-14	6.91814e-13	5.35202e-13	20	0.106952	cytosol	sipC,orgA,spaQ,sopD,sopB,sitD,sipB,prgJ,prgK,invB,sicP,sitB,spaR,prgI,iacP,invG,prgH,sopF,sitC,sitA
Colgan_2016_hfq_dn	Genes down-regulated in hfq mutant	Dhfq - DN	regulon	yes	34/187	184/4273	1.68672e-13	6.99989e-12	5.41526e-12	34	0.181818	cytosol	DapZ,DsrA,RyhB-1,sipC,RprA,orgA,spaQ,Spf,sopD,STnc630,sopB,sipB,STnc760,ecnB,OxyS,prgJ,prgK,invB,sicP,spaR,prgI,iacP,invG,STnc3530,InvR,prgH,STnc890,STnc4210,sopF,yfbE,ArcZ,yjdB,udg,pmrF
Colgan_2016_hilC_dn	Genes down-regulated in hilC mutant	DhilC - DN	regulon	no	19/187	61/4273	3.63931e-12	1.29456e-10	1.0015e-10	19	0.101604	cytosol	DapZ,sipC,orgA,spaQ,sopD,sopB,sipB,prgJ,prgK,invB,sicP,spaR,prgI,iacP,invG,InvR,prgH,STnc4210,STnc1670
Colgan_2016_hilD_IEP_dn	Genes down-regulated in hilD mutant mid-exponential phase	DhilD (MEP) - DN	regulon	yes	20/187	71/4273	7.76188e-12	2.41588e-10	1.86898e-10	20	0.106952	cytosol	DapZ,sipC,STnc520,orgA,spaQ,sopD,sopB,sipB,prgJ,prgK,invB,sicP,spaR,prgI,iacP,invG,InvR,prgH,STnc4210,STnc1670
Colgan_2016_hilA_dn	Genes down-regulated in hilA mutant	DhilA - DN	regulon	yes	15/187	41/4273	5.53294e-11	1.53078e-09	1.18424e-09	15	0.0802139	cytosol	sipC,orgA,spaQ,sopD,sopB,sipB,prgJ,prgK,invB,sicP,spaR,prgI,iacP,invG,prgH
Colgan_2016_barA_sirA_dn	Genes down-regulated in barA-sirA mutant	DbarA DsirA - DN	regulon	yes	21/187	101/4273	1.15496e-09	2.87586e-08	2.22482e-08	21	0.112299	cytosol	DapZ,sipC,STnc520,orgA,spaQ,sopD,sopB,sipB,prgJ,prgK,invB,sicP,spaR,prgI,iacP,invG,InvR,prgH,STnc4210,sopF,CsrB
D23_ESP	D23580 genes up-regulated in early stationary phase	D23 ESP - UP	other	no	23/187	128/4273	3.68268e-09	8.33624e-08	6.44909e-08	23	0.122995	cytosol	DapZ,sipC,orgA,spaQ,sopD,sopB,sipB,prgJ,prgK,invB,sicP,spaR,prgI,iacP,invG,InvR,prgH,STnc4210,sopF,uhpT,gcvT,ompF,gcvH
ST474_ESP	474 genes up-regulated in early stationary phase	4/74 ESP - UP	other	yes	18/187	83/4273	9.45406e-09	1.96172e-07	1.51763e-07	18	0.0962567	cytosol	DapZ,sipC,STnc520,spaQ,sopD,sopB,sipB,prgJ,prgK,invB,sicP,spaR,prgI,iacP,invG,InvR,prgH,STnc4210
Colgan_2016_hilD_ESP_dn	Genes down-regulated in hilD mutant in early stationary phase	DhilD (ESP) - DN	regulon	yes	20/187	109/4273	2.87265e-08	5.27406e-07	4.08012e-07	20	0.106952	cytosol	DapZ,sipC,STnc520,orgA,spaQ,sopD,sopB,sipB,prgJ,prgK,invB,sicP,spaR,prgI,iacP,invG,InvR,prgH,STnc4210,sopF
Smith_2016_hilA_dn	Genes down-regulated in hilA mutant	DhilA (Smith) - DN	regulon	yes	16/187	70/4273	2.96534e-08	5.27406e-07	4.08012e-07	16	0.0855615	cytosol	sipC,orgA,spaQ,sopD,sopB,sipB,prgJ,prgK,invB,sicP,spaR,prgI,iacP,invG,prgH,sopF
Colgan_2016_slyA_up	Genes up-regulated in slyA mutant	DslyA - UP	regulon	yes	23/187	151/4273	9.56842e-08	1.58836e-06	1.22879e-06	23	0.122995	cytosol	DapZ,DsrA,RyhB-2,sipC,spaQ,sopB,sipB,prgJ,prgK,invB,sicP,proW,spaR,STnc3580,prgI,iacP,invG,InvR,prgH,CsrB,proV,fsr,STnc880
Colgan_2016_fliZ_dn	Genes down-regulated in fliZ mutant	DfliZ - DN	regulon	yes	18/187	102/4273	2.75181e-07	4.2825e-06	3.31303e-06	18	0.0962567	cytosol	DapZ,sipC,STnc520,orgA,spaQ,sopD,sopB,sipB,prgJ,prgK,invB,spaR,prgI,iacP,invG,InvR,prgH,sopF
D23_Oxygen	D23580 genes up-regulated upon oxygen shock	D23 O2 shock - UP	other	no	15/187	80/4273	1.28012e-06	1.79705e-05	1.39023e-05	15	0.0802139	cytosol	DapZ,STnc520,orgA,spaQ,OxyS,prgJ,prgK,invB,spaR,prgI,invG,InvR,prgH,STnc4210,STnc070
ST474_Peroxide	474 genes up-regulated upon peroxide shock	4/74 H2O2 shock - UP	other	yes	14/187	70/4273	1.29907e-06	1.79705e-05	1.39023e-05	14	0.0748663	cytosol	RyhB-1,STnc630,mntH,STnc760,OxyS,sufC,sufA,sufB,SraC,STnc380,ilvC,metF,sitA,cysP
ST474_Oxygen	474 genes up-regulated upon oxygen shock	4/74 O2 shock - UP	other	yes	14/187	74/4273	2.62586e-06	3.44126e-05	2.66223e-05	14	0.0748663	cytosol	sipC,STnc520,orgA,spaQ,sopB,sipB,prgJ,prgK,invB,spaR,prgI,iacP,invG,prgH
D23_Peroxide	D23580 genes up-regulated upon peroxide shock	D23 H2O2 shock - UP	other	no	16/187	102/4273	6.57256e-06	8.18284e-05	6.33041e-05	16	0.0855615	cytosol	STnc630,mntH,STnc760,OxyS,sufC,sitB,sufA,sufB,sitC,STnc380,metF,sufD,sitA,ydiE,cysP,metE
Smith_2016_rtsA_dn	Genes down-regulated in rtsA mutant	DrtsA (Smith) - DN	regulon	yes	15/187	91/4273	6.91032e-06	8.19366e-05	6.33879e-05	15	0.0802139	cytosol	sipC,orgA,spaQ,sfbB,sopB,sipB,prgJ,prgK,invB,spaR,prgI,iacP,invG,prgH,sopF
path:sey01053	Biosynthesis of siderophore group nonribosomal peptides	Siderophore NRP (KEGG)	other	no	5/187	4273-08-01	7.66011e-06	8.66985e-05	6.70718e-05	5	0.026738	cytosol	entA,ybdB,entF,entB,entE
Colgan_2016_phoPQ_up	Genes up-regulated in phoPQ mutant	DphoPQ - UP	regulon	yes	18/187	129/4273	9.41704e-06	0.00010195	7.88704e-05	18	0.0962567	cytosol	sipC,STnc520,spaQ,sopD,sopB,sipB,prgJ,prgK,invB,sicP,spaR,STnc3580,prgI,iacP,invG,InvR,prgH,CsrB
Colgan_2016_ssrB_up	Genes up-regulated in ssrB mutant	DssrB - UP	regulon	yes	15/187	99/4273	1.9911e-05	0.000206576	0.000159812	15	0.0802139	cytosol	DapZ,sipC,spaQ,sopB,sipB,prgJ,prgK,invB,sicP,STnc2180,STnc3580,prgI,InvR,prgH,CsrB
ST474_Bile	474 genes up-regulated upon bile acid shock	4/74 bile - UP	other	no	13/187	79/4273	2.95506e-05	0.000294324	0.000227696	13	0.0695187	cytosol	entA,STM4440,ybdB,gcvT,entF,entB,cstAb,ybdZ,fepC,entE,cirA,fes,fepA
Colgan_2016_rpoS_dn	Genes down-regulated in rpoS mutant	DrpoS - DN	regulon	yes	23/187	211/4273	3.513e-05	0.000336437	0.000260275	23	0.122995	cytosol	RyhB-1,STnc710,RyhB-2,mntH,yjjZ,sitD,STnc3080,ecnB,ygdR,sitB,STnc4210,sopF,STnc1560,ynhG,sitC,sitA,mscL,STM1607,dsrB,yqaE,fepB,orf319,yqiC
Troxell_2011_fur_up	Genes up-regulated in fur mutant	Dfur (Troxell) - UP	regulon	no	23/187	221/4273	7.33963e-05	0.000676877	0.000523646	23	0.122995	cytosol	iroC,entA,iroN,ybdB,sufC,sitB,iroB,iroD,sufS,STM1586,sitC,citB,entB,iroE,sitA,yqcB,ydiE,entE,cirA,fes,yhgG,fepA,hns
GO:0009405	pathogenesis	Pathogenesis (GO)	other	no	6/187	19/4273	0.000109182	0.000970938	0.000751138	6	0.0320856	cytosol	sipC,orgA,sopD,sopB,sipB,prgI
Smith_2016_invF_dn	Genes down-regulated in invF mutant	DinvF (Smith) - DN	regulon	yes	7/187	29/4273	0.000188856	0.00162156	0.00125447	7	0.0374332	cytosol	sipC,sopB,sipB,sicP,iacP,sopF,dnaJ
Colgan_2016_dam_dn	Genes down-regulated in dam mutant	Ddam - DN	regulon	no	8/187	40/4273	0.000266668	0.00221334	0.00171229	8	0.0427807	cytosol	STnc1400,tpke11,rbsD,STnc890,cstAb,STnc1460,grpE,dnaJ
Colgan_2016_ssrA_up	Genes up-regulated in ssrA mutant	DssrA - UP	regulon	no	13/187	98/4273	0.00028913	0.00232236	0.00179663	13	0.0695187	cytosol	sipC,spaQ,sopB,sipB,prgJ,prgK,invB,sicP,STnc2180,prgI,InvR,prgH,CsrB
GO:0006777	Mo-molybdopterin cofactor biosynthetic process	Molybdopterin cofactor (GO)	other	yes	4/187	4273-09-01	0.000376546	0.00293	0.00226671	4	0.0213904	cytosol	moaC,moaA,moaB,moaE
ST474_NO	474 genes up-regulated upon nitric oxide shock	4/74 NO - UP	other	no	13/187	101/4273	0.000391156	0.00295145	0.0022833	13	0.0695187	cytosol	sfbC,STnc760,sfbA,STM1808,ilvX,STnc890,SraC,ilvC,yhjE,asnA,ilvG,udg,ilvB
path:sey02010	ABC transporters	ABC transporters (KEGG)	other	yes	18/187	173/4273	0.000467872	0.00342647	0.00265079	18	0.0962567	cytosol	sfbB,sfbC,sitD,sfbA,iroC,rbsD,proW,sitB,yrbF,fepG,sitC,sitA,fepC,proV,cysP,fepD,proX,fepB
Colgan_2016_dam_up	Genes up-regulated in dam mutant	Ddam - UP	regulon	no	9/187	55/4273	0.000538261	0.00382934	0.00296246	9	0.0481283	cytosol	RprA,sipB,prgJ,prgK,invB,prgI,invG,prgH,yqaE
path:sey05100	Bacterial invasion of epithelial cells	Bacterial invasion (KEGG)	other	no	4/187	4273-10-01	0.000606197	0.00419286	0.00324368	4	0.0213904	cytosol	sipC,sopD,sopB,sipB
GO:0015344	siderophore uptake transmembrane transporter activity	Siderophore activity (GO)	other	no	3/187	4273-05-01	0.000772907	0.00497126	0.00384587	3	0.0160428	cytosol	iroN,foxA,fepA
GO:0038023	signaling receptor activity	Signaling receptor activity (GO)	other	no	3/187	4273-05-01	0.000772907	0.00497126	0.00384587	3	0.0160428	cytosol	iroN,foxA,fepA
Colgan_2016_rpoS_up	Genes up-regulated in rpoS mutant	DrpoS - UP	regulon	yes	7/187	36/4273	0.000778632	0.00497126	0.00384587	7	0.0374332	cytosol	DsrA,STnc630,STnc760,STnc2180,STnc1430,SraC,yfbE
D23_LEP	D23580 genes up-regulated in late exponential phase	D23 LEP - UP	other	no	8/187	47/4273	0.000838287	0.00521834	0.00403701	8	0.0427807	cytosol	spaQ,prgJ,prgK,invB,spaR,prgI,invG,prgH
GO:0015891	siderophore transport	Siderophore transport (GO)	other	no	3/187	4273-06-01	0.00149606	0.00908583	0.00702898	3	0.0160428	cytosol	iroN,foxA,fepA
D23_NaCl	D23580 genes up-regulated upon NaCl shock	D23 NaCl - UP	other	no	14/187	132/4273	0.00167811	0.00994882	0.00769662	14	0.0748663	cytosol	STnc3060,nrdI,ygdR,nrdF,proW,nrdE,proV,bssS,rpsV,nrdH,STnc1860,proX,grpE,yqaE
Colgan_2016_fur_dn	Genes down-regulated in fur mutant	Dfur - DN	regulon	yes	25/187	311/4273	0.00193198	0.0111875	0.0086549	25	0.13369	cytosol	DapZ,sipC,STnc520,orgA,spaQ,sopD,sopB,sipB,prgJ,prgK,invB,sicP,STnc2180,spaR,STnc800,prgI,iacP,invG,InvR,prgH,yrbF,STnc1460,ompF,asnA,gcvH
GO:0009082	branched-chain amino acid biosynthetic process	BCAA biosynthesis (GO)	other	no	3/187	4273-07-01	0.00253401	0.0143402	0.0110939	3	0.0160428	cytosol	ilvC,ilvG,ilvB
GO:0042626	ATPase-coupled transmembrane transporter activity	ATPase transport (GO)	other	no	4/187	17/4273	0.00539744	0.0292166	0.0226026	4	0.0213904	cytosol	sfbB,sitD,iroC,sitC
path:sey04122	Sulfur relay system	Sulfur relay system (KEGG)	other	no	4/187	17/4273	0.00539744	0.0292166	0.0226026	4	0.0213904	cytosol	moaC,moaA,moaD,moaE
GO:0003984	acetolactate synthase activity	Acetolactate synthase activity (GO)	other	no	2/187	4273-03-01	0.00555119	0.0294095	0.0227518	2	0.0106952	cytosol	ilvG,ilvB
GO:0016226	iron-sulfur cluster assembly	Iron-sulful cluster (GO)	other	no	3/187	4273-09-01	0.00569844	0.0295606	0.0228687	3	0.0160428	cytosol	ynhA,sufB,sufD
ST474_LSP	474 genes up-regulated in late stationary phase	4/74 LSP - UP	other	no	9/187	78/4273	0.00648721	0.0329656	0.0255029	9	0.0481283	cytosol	RyhB-2,pgtP,RprA,yjjZ,STnc4210,ArcZ,STnc1410,yqaE,fepB
Smith_2016_hilD_dn	Genes down-regulated in hilD mutant	DhilD (Smith) - DN	regulon	yes	16/187	187/4273	0.00714076	0.0350666	0.0271283	16	0.0855615	cytosol	sipC,orgA,spaQ,sopB,sipB,prgJ,rmf,prgK,invB,sicP,spaR,prgI,iacP,invG,prgH,sopF
Colgan_2016_hilE_dn	Genes down-regulated in hilE mutant	DhilE - DN	regulon	no	6/187	40/4273	0.00718232	0.0350666	0.0271283	6	0.0320856	cytosol	tpke11,STM1130,STM1129,STnc890,ydiE,dnaJ
Colgan_2016_ompR_envZ_up	Genes up-regulated in ompR-envZ mutant	DompR DenvZ - UP	regulon	no	10/187	96/4273	0.00862684	0.0413093	0.0319577	10	0.0534759	cytosol	sipC,sopB,sipB,prgJ,prgK,invB,prgI,InvR,prgH,CsrB
